# Supplementary material for: Infection by the Helminth Parasite Fasciola hepatica Requires Rapid Regulation of Metabolic, Virulence, and Invasive Factors to Adjust to Its Mammalian Host
Source: Mol Cell Proteomics. 2018 Jan 10;17(4):792–809. doi: 10.1074/mcp.RA117.000445 (PMC5880117; doi:10.1074/mcp.RA117.000445)
Supplement: Supplemental Data [file supp_RA117.000445_133638_1_supp_37261_p0ffbf.xlsx]

## Sheet: Sheet1
Supplemental Table S1: Comparison between the F. hepatica databases used for Mascot searches
Database	Total number of protein hits	Proteins hits of 2 unique peptides*
NCBI Trematoda	80	47
Fasciola spp. ESTs	134	59
F. hepatica genome	159	95
(PRJEB6687)
* Number of protein hits based on two unique peptides calculated from the average of all the replicates
