# Supplementary material for: Infection by the Helminth Parasite Fasciola hepatica Requires Rapid Regulation of Metabolic, Virulence, and Invasive Factors to Adjust to Its Mammalian Host
Source: Mol Cell Proteomics. 2018 Jan 10;17(4):792–809. doi: 10.1074/mcp.RA117.000445 (PMC5880117; doi:10.1074/mcp.RA117.000445)
Supplement: Supplemental Data [file supp_RA117.000445_133638_1_supp_37268_p0xxbf.xlsx]

## Sheet: Sheet1
Supplemental Table S2. Analysis of neoblast-associated genes. Gene transcription represented as transcripts per million (TPM)
(Including data from Cwiklinski et al. [9])
Neoblast associated gene identifier	Met	NEJ_1hr	NEJ_3hr	NEJ_24hr	Juv_21d	Adult
Histone 2A
BN1106_s436B000494	17.1288	15.5717	16.5359	26.2729	212.192	23.4971
BN1106_s3725B000198	26.6158	24.5511	24.817	22.9148	48.9433	11.8847
BN1106_s2003B000165	69.9023	76.588	114.005	150.417	155.917	53.9264
BN1106_s45B000421	237.812	273.997	259.168	121.539	49.7677	62.202
BN1106_s1454B000184	110.845	113.515	149.51	351.745	205.412	278.713
Histone 2B
BN1106_s8822B000019	0.351309	0.2645	0.189421	0.29032	7.41232	1.19927
Nanos
BN1106_s650B000257	3.74104	3.63959	3.42449	7.64022	11.554	3.58001
BN1106_s143B000582	0.252092	0.22812	0.297086	0.327626	4.49756	2.24705
Enhancer of zeste
BN1106_s2495B000110	23.1511	22.7979	24.0033	21.6905	21.3876	26.1479
Tudor
BN1106_s375B000232	40.7651	41.2369	38.155	56.3483	54.2789	40.6684
Argonaute 2
BN1106_s668B000139	33.4608	28.0128	26.1092	47.7637	75.3424	29.7855
BN1106_s5156B000132	52.7341	41.4651	35.1901	27.6172	173.144	30.9484
BN1106_s2376B000183	2.7911	2.49207	2.56399	1.13559	3.69757	1.8072
BN1106_s1192B000304	22.8881	20.7815	17.919	18.4018	16.8348	40.4655
BN1106_s502B000365	0.658466	0.488992	0.544999	0.678785	1.89366	0.257539
BN1106_s2985B000113	21.0783	22.6982	23.1229	19.8748	14.3675	29.9612
BN1106_s583B000302	4.57916	2.19267	3.6888	3.45058	9.88359	2.22596
BN1106_s2919B000083	0.755603	0.738633	3.00256	0.951946	2.62662	0.513509
BN1106_s3041B000096	6.15345	5.78558	8.52032	13.3327	9.67907	7.81981
BN1106_s2723B000151	14.1536	10.2398	11.2578	15.8579	16.8104	4.46752
BN1106_s1614B000287	1.82841	1.14835	0.606649	0.290117	3.41461	0.136936
BN1106_s5383B000142	0.302023	0.237312	0.442773	0.525846	6.34274	0.633198
BN1106_s489B000159	0.570735	0.758388	0.734593	0.628781	5.04518	2.58241
BN1106_s19989B000003	6.26542	3.82673	1.89105	0.723007	2.84522	0.111249
BN1106_s2567B000082	10.705	10.5283	11.0989	16.3845	11.3317	12.7371
BN1106_s2675B000154	0.539228	0.385044	0.537693	0.890287	2.8598	0.418387
Vasa
BN1106_s129B000845	125.53	125.696	133.566	138.818	113.182	178.99
BN1106_s3275B000107	8.59706	8.81172	8.49875	12.7543	5.99608	7.95187
BN1106_s459B000248	6.31019	6.31346	4.42661	4.77245	19.5116	40.1724
Other DEAD box ATP-dependent RNA helicases
BN1106_s1173B000212	24.9999	16.1737	18.7921	41.8327	143.485	111.297
BN1106_s1210B000475	2.51623	2.04898	4.08014	2.58151	0.0281915	0.0220459
BN1106_s1289B000227	6.30802	5.33837	5.71548	6.20708	11.5219	6.0835
BN1106_s1654B000284	6.89411	6.38718	7.22198	12.6569	10.4207	16.1933
BN1106_s290B000205	9.84145	9.12824	8.58371	6.0739	6.35824	6.50312
BN1106_s4411B000040	8.78434	9.82185	7.8303	11.9129	9.91658	18.2049
BN1106_s712B000234	285.332	264.434	237.449	264.56	320.184	344.792
BN1106_s985B000298	10.2322	9.31803	12.8268	28.5913	14.8935	25.0214
BN1106_s1021B000158	8.31835	6.86192	7.53361	13.7693	14.7574	9.1771
BN1106_s11440B000012	14.9732	15.2694	16.9855	17.376	7.29582	13.8842
BN1106_s115B000513	37.4727	34.9108	40.7157	43.3803	19.6719	25.3256
BN1106_s1210B000479	35.7808	33.8272	31.2521	23.1173	17.4952	35.2834
BN1106_s1311B000377	21.5031	25.2316	28.1575	13.9279	9.10389	31.6694
BN1106_s1554B000150	18.9834	16.5442	13.2284	14.9774	18.4614	12.0976
BN1106_s1907B000220	3.47225	4.04882	4.8419	8.494	8.59511	21.0538
BN1106_s2072B000201	10.3857	12.8797	10.4837	7.97362	4.65465	26.3897
BN1106_s229B000869	7.93698	7.52079	10.7445	12.4563	8.34383	10.3283
BN1106_s2420B000077	0.0981927	0.0518405	0.191029	0.104739	2.01232	4.41636
BN1106_s2423B000172	3.1875	2.77965	3.42074	4.35515	1.96116	0.591929
BN1106_s2460B000134	5.39316	4.41111	4.41271	5.37177	7.78999	7.27127
BN1106_s2474B000180	32.9906	31.3007	32.094	22.4829	25.7278	47.9507
BN1106_s2599B000094	47.9683	42.0884	37.6173	36.9054	32.8063	68.8336
BN1106_s2742B000062	3.20927	2.664	3.75528	9.74689	9.03074	7.06209
BN1106_s2742B000063	3.53596	4.19068	4.18237	10.7876	9.90635	16.16
BN1106_s2969B000251	42.4375	37.4141	37.3934	37.8088	45.7121	29.4549
BN1106_s2977B000052	11.6967	10.4043	8.93326	8.92463	10.4653	10.142
BN1106_s2984B000193	1.40322	1.07768	0.769559	0.39431	9.76152	37.9626
BN1106_s298B000276	17.4724	15.1549	18.373	22.3261	45.4622	21.3848
BN1106_s3015B000094	0.518706	0.302509	0.49243	0.215306	4.16988	23.9603
BN1106_s3124B000086	11.0171	8.48926	8.46548	11.503	10.6218	23.3105
BN1106_s3163B000089	9.39413	10.3998	15.6401	16.9906	10.1049	16.541
BN1106_s3577B000172	8.86497	8.50332	7.20084	12.9473	24.6198	22.0351
BN1106_s3580B000148	308.032	294.904	271.278	124.259	129.785	234.31
BN1106_s3600B000109	22.711	23.2235	39.344	23.1353	20.3433	81.805
BN1106_s374B000226	52.7131	52.1687	54.249	37.5976	34.8434	119.579
BN1106_s3780B000124	9.38443	10.5468	9.30183	12.1609	7.72846	31.8367
BN1106_s384B000397	207.847	214.952	187.044	157.335	283.097	221.026
BN1106_s4082B000142	41.7396	32.4846	28.0297	23.3375	63.783	36.4725
BN1106_s424B001106	32.0872	31.4655	29.9694	22.099	24.137	31.7059
BN1106_s5647B000053	5.63035	4.58282	6.60017	9.90409	13.0332	9.39609
BN1106_s5647B000054	6.39376	8.08588	8.7902	13.1836	22.5661	27.6059
BN1106_s6057B000123	13.1993	12.8305	13.9348	27.3506	13.9213	19.7891
BN1106_s6116B000096	5.62027	5.44491	5.3189	12.5183	13.4076	14.9084
BN1106_s664B000642	169.472	178.822	177.523	212.145	111.844	103.17
BN1106_s696B000285	50.3018	58.3494	48.5091	30.4428	12.231	23.0014
BN1106_s768B000174	36.9821	37.6113	33.2529	50.8699	25.5711	42.6362
BN1106_s768B000175	35.6277	29.9642	33.4615	47.959	49.2321	19.2719
BN1106_s96B000325	21.3066	16.0758	17.9885	25.1362	22.7869	18.7959
BN1106_s976B000309	118.714	133.517	138.629	171.006	29.0645	124.728
