# Supplementary material for: Infection by the Helminth Parasite Fasciola hepatica Requires Rapid Regulation of Metabolic, Virulence, and Invasive Factors to Adjust to Its Mammalian Host
Source: Mol Cell Proteomics. 2018 Jan 10;17(4):792–809. doi: 10.1074/mcp.RA117.000445 (PMC5880117; doi:10.1074/mcp.RA117.000445)
Supplement: Supplemental Data [file supp_RA117.000445_133638_1_supp_37264_p033bf.xlsx]

## Sheet: Sheet1
Supplemental Table S3: Comparison of the F. hepatica genome with other parasitic trematode genomes
Gene	Identifier	Forward sequence 5’-3’	Reverse sequence 5’-3’	Annealing temperature (°C)
Fh_nanos	BN1106_s650B000257	GTATTCGACGACCACCGAGT	GGTATTTTGCGTGTCGGAGT	55
Fh_ago 2.1	BN1106_s668B000139	GTGCAATTACCGGGAGCTTA	CTGCTTTGGACGACTTGTCA	55
Fh_ago 2.2	BN1106_s5156B000132	TGGCCAATTGTTGGGATATT	CGCCTTTGGTCTTGTCAAAT	55
Fh_his 2A	BN1106_s1454B000184	ACACGTACCAAGGCGAAAAG	GCTCCGCATAATTTCCTTTG	55
Fh_his 2B	BN1106_s8822B000019	GCCCCTAAAGTTGTGTCAGG	CGCTTCTTCCTCTTGTCCAC	55
Fh_GAPDH	AY005475	ATCCGTTTTCGATGCTCAAG	CACACGACAGCTGTATCCAAA	50
	(BN1106_s5174B000030)
FhCL3	BN1106_s2303B000143	GAAATGTCACYGGWGTCCGAATC	GACGCCARTCTATACTGGCCGG	56
	BN1106_s8881B000009
	BN1106_s10139B000014
	BN1106_s3008B000074
	BN1106_s4187B000060
FhCB1_3	BN1106_s6570B000050	GCTGYTTACCCTACCCGTTC	ACGGGTAGCAACTGGGCGTCGG	60
	BN1106_s6570B000051
FhCB2	BN1106_s4482B000044	GTTGTCAGCCCTGGATGTTT	CTCTTGCGCAAGGAGGTGTCGG	60
