# Supplementary material for: Infection by the Helminth Parasite Fasciola hepatica Requires Rapid Regulation of Metabolic, Virulence, and Invasive Factors to Adjust to Its Mammalian Host
Source: Mol Cell Proteomics. 2018 Jan 10;17(4):792–809. doi: 10.1074/mcp.RA117.000445 (PMC5880117; doi:10.1074/mcp.RA117.000445)
Supplement: Supplemental Data [file supp_RA117.000445_133638_1_supp_37267_p0bbbf.xlsx]

## Sheet: Sheet1
Supplemental Table S4: Differential gene transcription between the F. hepatica metacercariae and NEJ 1hr, 3hr and 24hr post-excystment lifecycle stages, represented as transcripts per million (TPM).
Identifier	KEGG	Uniprot	GO	IPR	Description	Met	Met	Met	NEJ 1hr	NEJ 1hr	NEJ 3hr	NEJ 3hr	NEJ 24hr	NEJ 24hr
BN1106_s4081B000077		G7YKJ4;G4VSW4	no_go	no_ipr	Uncharacterized protein	74926	57227.2	68637.4	62475.4	80310.4	61387.7	64925.2	9976.69	20963.9
BN1106_s6570B000052		no_uniprot	no_go	no_ipr	Uncharacterized protein	64884	58979.4	56875	71327.8	52970.1	55456.8	57313.3	44276.4	39014.2
BN1106_s7612B000038		no_uniprot	no_go	no_ipr	Uncharacterized protein	39197	32391.8	30649.2	43080.1	27057.1	36741.5	31620.7	21662.5	16678.2
BN1106_s7612B000031		A6Y9U8;A6Y9U9;H2KQN5;Q208S4;Q711M2	GO:0004197;GO:0006508	IPR001096	Legumain-1	36208.6	26576.9	25183.1	39900.5	24440.9	32820.9	28221.5	20688.4	14745.8
BN1106_s7612B000030		Q711M2;C1LDJ6;Q6T7F4;C1L5A4;C1LDC9	GO:0004197;GO:0006508	IPR001096	Legumain-1	29643.2	20989.7	22090.3	33614.2	23680.2	26423.6	25405.7	18335.8	14407.1
BN1106_s6576B000103	K02977	G7YBL7;C1L497;Q5DCV1;G4VNV0;H3AHD3	GO:0006744	IPR013718;IPR012762	Ubiquitin	27127.3	17207.1	19640.8	30093.2	21479.6	23525.4	19536.9	8313.04	8218.82
BN1106_s6576B000104		no_uniprot	no_go	no_ipr	Uncharacterized protein	25584.2	16194.3	18522.3	29511.8	20086.2	22196	19660.7	8089.47	7830.1
BN1106_s1657B000167		no_uniprot	no_go	no_ipr	Uncharacterized protein	23189.8	24291.9	21692.9	25307.5	20173.4	24314	23610.8	4599.07	4282.3
BN1106_s6570B000051		A7UNB2;Q86MW6;A5X494;Q86MW8;Q8I7B2	GO:0004197;GO:0006508;GO:0050790	IPR025660;IPR013128;IPR000668;IPR012599;IPR025661;IPR000169	Cathepsin B3	21028	18167.6	17068.9	23596.4	16040.3	18501.1	16719.7	13620	11335.7
BN1106_s7612B000032		Q711M2;A6Y9U8;C1LDI9;C1L5A3;Q9NFY9	GO:0004197;GO:0006508	IPR001096	Legumain-1	20515	17032.9	15443.3	22548.3	13447	19565.5	15511	11026.2	7819.04
BN1106_s4252B000087		no_uniprot	no_go	no_ipr	Uncharacterized protein	19410.6	18927.6	22601.4	22237.5	24102.2	18762.8	19060.2	21476.9	23873.8
BN1106_s6570B000055		no_uniprot	no_go	no_ipr	Uncharacterized protein	18455.2	14711.3	16763.1	20486.4	17285	16584.8	16593.6	7921.46	7166.61
BN1106_s3937B000104		no_uniprot	no_go	no_ipr	Uncharacterized protein	15564	15127.3	15986.3	18323.6	19246.5	19858.6	26567.2	5813.18	5343.53
BN1106_s4081B000074		no_uniprot	no_go	no_ipr	Uncharacterized protein	15236.8	15750.1	13028.8	14943.3	12256.6	17092.6	13871.2	3273.76	3075.95
BN1106_s1074B000201		no_uniprot	no_go	no_ipr	Uncharacterized protein	14656.2	19880.7	17960.3	15153.9	15015.6	13337.8	15136.6	5021.99	4270.22
BN1106_s175B000207		no_uniprot	no_go	no_ipr	Uncharacterized protein	14550.9	12146.2	15032.2	16078.1	16614.4	12518.6	13723.7	3124.64	4732.65
BN1106_s6840B000043		no_uniprot	no_go	no_ipr	Uncharacterized protein	13721.8	11042.1	13391.6	14477	14116.1	16127.4	19359.2	8617.29	8505.04
BN1106_s2814B000187		no_uniprot	no_go	no_ipr	Uncharacterized protein	13664.4	9869.47	10333.8	15745.7	12200.9	11756	11368.7	4649.06	4485.52
BN1106_s175B000206		no_uniprot	no_go	no_ipr	Uncharacterized protein	13534.1	12262.1	12591.4	14611.2	12595.2	13599.5	12703.1	3334.49	3993.79
BN1106_s6840B000044	K08770	G4VGI7;G7Y712;E2C601;G3MM25;L7M5P9	GO:0008168;GO:0032259	IPR013216;IPR022238	Uncharacterized protein	13306.8	10780	12997	13514	13498.4	15670.9	17718	8616.16	8264.55
BN1106_s7612B000036		no_uniprot	no_go	no_ipr	Uncharacterized protein	11818	12105.7	9458.69	12404	9282.63	9619.47	9562.14	9121.75	5901.13
BN1106_s2871B000070		no_uniprot	no_go	no_ipr	Uncharacterized protein	11634.4	11690.6	14643	5217.8	17015.6	9107.1	10808.5	5845.65	9014.71
BN1106_s1074B000195		no_uniprot	no_go	no_ipr	Uncharacterized protein	11546.3	11003.3	9640.41	12375.2	8082.56	11041	7387.21	3159.18	2659.31
BN1106_s6570B000050	K01363	Q8I7B2;A5X492;Q86MW8;A7UNB2;Q86MW6	GO:0004197;GO:0006508;GO:0050790	IPR000169;IPR013128;IPR000668;IPR012599;IPR025661;IPR025660	Cathepsin B1	11370	10102.2	10515.5	12600.1	10020.1	10600.7	10389.1	5392.21	4256.49
BN1106_s1614B000284		no_uniprot	no_go	no_ipr	Uncharacterized protein	10717.2	12472.4	9155.52	11653.4	7668.7	10695.7	8599.77	9272.51	5131.63
BN1106_s625B000176		no_uniprot	no_go	no_ipr	Uncharacterized protein	10015.6	10384.2	7964.52	11270.9	7474.79	10259.6	8855.52	2978.42	1944.69
BN1106_s175B000205		no_uniprot	no_go	no_ipr	Uncharacterized protein	9316.96	9814.81	8866.7	10117.8	7788.17	10272.8	8255.23	2480.85	2490.97
BN1106_s5100B000036		no_uniprot	no_go	no_ipr	Uncharacterized protein	9204.14	7264.63	8196.01	10011.1	7606.99	9125.92	8380.17	8666.16	7897.62
BN1106_s4482B000045		no_uniprot	no_go	no_ipr	Uncharacterized protein	9151.2	8505.21	8207.37	10534.6	7524.06	10157.7	8885.39	14294.5	12701.6
BN1106_s2814B000190		no_uniprot	no_go	no_ipr	Uncharacterized protein	8993.16	6531.09	6592.3	10351.2	7667.51	7893.58	7211.61	2903.49	2851.92
BN1106_s1614B000283		no_uniprot	no_go	no_ipr	Uncharacterized protein	8914.86	9371.07	7787.11	9790.72	7221.75	8551.45	6775.3	9213.35	4827.47
BN1106_s10139B000018		no_uniprot	no_go	no_ipr	Uncharacterized protein	8820.64	6888.9	5501.2	9251.77	4448.32	5979.99	4184.31	2378.23	1494.73
BN1106_s3937B000105		no_uniprot	no_go	no_ipr	Uncharacterized protein	8495.39	7510.92	9670.19	10544.1	14211.5	9344.95	14954.2	2683.09	3594.52
BN1106_s495B000241		no_uniprot	no_go	no_ipr	Uncharacterized protein	8418.52	7924.93	8604.31	9204.88	9032.77	7073.21	9866.1	1273.79	1199.97
BN1106_s1074B000188		no_uniprot	no_go	no_ipr	Uncharacterized protein	7978.19	8671.97	7622.55	8372.42	6280.01	7506.35	5611.91	2280.72	1843.37
BN1106_s4081B000078		no_uniprot	no_go	no_ipr	Uncharacterized protein	7205.03	6564.84	5773.04	6844.49	5532.66	7768.15	5886.53	1360.29	1395.73
BN1106_s14108B000005		no_uniprot	no_go	no_ipr	Uncharacterized protein	7196.36	8950.45	6961.4	7594.1	6436	6516.28	6841.65	11478.3	10685.2
BN1106_s551B000332		no_uniprot	no_go	no_ipr	Uncharacterized protein	6981.97	4971.23	5069.03	8796.91	6164.05	11245.1	10673.1	6790.57	6370.74
BN1106_s2871B000071		no_uniprot	no_go	no_ipr	Uncharacterized protein	6933.13	8569.99	8292.55	4117.01	7748.63	7087.32	6742.39	5254.6	4935.14
BN1106_s4081B000079		H2KRL3	GO:0005506;GO:0031418;GO:0016706	IPR005123;IPR006620	Ice nucleation protein	6845.75	6222.59	7502.71	5485.88	8636.28	5218.23	6772.79	1030.61	2190.68
BN1106_s175B000200	K00844	G7YU99;G4VGT4;Q5DBG5;I3IU63;Q4SSD5	GO:0008425;GO:0004395;GO:0006744	IPR010233	Hexokinase	6690.02	5889.34	6519.45	7399.33	6965.78	6326.89	6371.52	1567.21	2025.38
BN1106_s11562B000050		no_uniprot	no_go	no_ipr	Uncharacterized protein	6442.19	660.777	1440.96	7512.94	1165.2	9938.87	2313.71	1020.86	1326.37
BN1106_s5100B000035		no_uniprot	no_go	no_ipr	Uncharacterized protein	6064.29	4529.71	5097.9	6682.9	4867.93	6107.91	5198.65	6595	5964.56
BN1106_s1444B000097		no_uniprot	no_go	no_ipr	Uncharacterized protein	5944.76	4842.41	3583.17	6170.27	2996.64	4550.7	2835.42	2305.97	1919.7
BN1106_s945B000228		no_uniprot	no_go	no_ipr	Uncharacterized protein	5764.4	5876.44	5874.48	6280.36	6735.56	5419.82	5754.83	2533.46	2268.39
BN1106_s4482B000044	K01363	Q86MW7;A5X493;O96866;Q8I7B2;Q86MW6	GO:0004197;GO:0006508;GO:0050790;GO:0008234	IPR000169;IPR025660;IPR013128;IPR000668;IPR012599;IPR025661	Cathepsin B2	5461.36	4958.82	5166.6	6201.72	5049.27	6044.51	5704.78	9831.39	8352.62
BN1106_s625B000168		G7Y3M0;H2KVE5;G4VMX3;G7YTE3;G7Y2R6	GO:0016021	IPR016196;IPR018499;IPR008952	Tetraspanin-CD63 receptor	5432	4730.05	4054.29	6220.76	3950.6	5454.73	4675.95	1933.58	1412.45
BN1106_s10947B000011		no_uniprot	no_go	no_ipr	Uncharacterized protein	5372.78	5607.08	6672.49	5739.67	6017.42	5350.16	7062.01	12755.2	12776
BN1106_s5689B000028		no_uniprot	no_go	no_ipr	Uncharacterized protein	5306.19	7388.16	5877.3	5778.43	5144.39	5335	5923.5	2431.11	1814.04
BN1106_s4252B000085	K03231	C1LFG0;R7TX78;H3A9T2;I3KLI3;E9IHM0	GO:0005856;GO:0006909	IPR006816	Elongation factor 1-alpha	4941.42	4774.48	5581.62	5611.77	5827.71	4795.34	4718.79	5556.04	6098.76
BN1106_s1153B000376		no_uniprot	no_go	no_ipr	Uncharacterized protein	4566.51	5089.81	5104.03	5120.96	5239.14	4077.53	4784.26	1962.62	2146.03
BN1106_s840B000097		no_uniprot	no_go	no_ipr	Uncharacterized protein	4439.67	5051.27	4271.43	4980.33	3767.71	4761.45	3806.96	1674.04	1293.14
BN1106_s1076B000681		no_uniprot	no_go	no_ipr	Uncharacterized protein	4138.66	3573.93	3997.32	4518.98	4244.93	4213.36	3734.53	1443.41	1810.96
BN1106_s937B000532		no_uniprot	no_go	no_ipr	Uncharacterized protein	4115.13	4576.9	3670.68	4505.27	3531.14	4461.37	4115.16	2607.82	1682.81
BN1106_s4027B000180		no_uniprot	no_go	no_ipr	Uncharacterized protein	4109.07	4833.39	4226.62	4663.83	5306.81	3961.41	5319.33	804.581	711.761
BN1106_s1076B000677		no_uniprot	no_go	no_ipr	Uncharacterized protein	4067.9	3456.34	3884.55	4424.56	4198.35	4144.31	3707.21	1342.27	1754.13
BN1106_s11562B000051		no_uniprot	no_go	no_ipr	Uncharacterized protein	4015.11	401.408	879.88	4563.01	734.549	6089.4	1331.19	641.202	829.666
BN1106_s8126B000038		no_uniprot	no_go	no_ipr	Uncharacterized protein	4006.6	8305.2	6574.41	4310.18	4011.46	6281.19	2750.95	13507.4	3575.36
BN1106_s5476B000059		no_uniprot	no_go	no_ipr	Uncharacterized protein	3915.82	3728.29	3650.23	4196.3	3579.03	4416.99	4428.53	894.876	1878.11
BN1106_s214B000757		no_uniprot	no_go	no_ipr	Uncharacterized protein	3902.52	3285.4	2712.85	4224.33	2485.11	3930.66	3204.7	19780	14320.6
BN1106_s8171B000016		no_uniprot	no_go	no_ipr	Uncharacterized protein	3849.18	4147.08	3844.39	4053.85	3338.43	3796.36	3903.46	284.023	382.284
BN1106_s2101B000089		no_uniprot	no_go	no_ipr	Uncharacterized protein	3754.46	2821.56	1832.45	4050.86	1815.45	3483.04	1934.97	6067.53	5048.64
BN1106_s937B000533		no_uniprot	no_go	no_ipr	Uncharacterized protein	3688.08	3816.4	2826.73	3887.26	2699.23	3927.13	3230.78	1943.14	1255.65
BN1106_s5849B000040		no_uniprot	no_go	no_ipr	Uncharacterized protein	3563.06	3876.88	3099.07	4127.67	3302.35	3937.9	4104.51	3655.69	3326.44
BN1106_s6635B000019		no_uniprot	no_go	no_ipr	Uncharacterized protein	3560.47	3014.25	3415.17	4185.68	3312.94	3618.7	3747.34	7908.79	7134.5
BN1106_s773B000392		no_uniprot	no_go	no_ipr	Uncharacterized protein	3525.03	3949.08	3865.93	3821.56	3907.91	3742.25	4077.77	1582.01	1740.23
BN1106_s342B000444		no_uniprot	no_go	no_ipr	Uncharacterized protein	3498.64	4498.76	4403.47	2651.92	3897.89	3840.05	3495.47	2804.28	4762.31
BN1106_s5100B000033		A7UNB2;Q86MW6;O96866;Q86MW7;Q86MW8	GO:0004197;GO:0006508;GO:0050790;GO:0008234	IPR025661;IPR025660;IPR013128;IPR000668;IPR012599;IPR000169	Cathepsin B	3489.57	2833.96	3182.68	3724.19	2994.99	3392.45	3287.67	3483.51	3101.84
BN1106_s10139B000019		no_uniprot	no_go	no_ipr	Uncharacterized protein	3480.01	2674.07	1946.89	3758.64	2005.07	2526.67	1793.92	2145.57	1602.18
BN1106_s14108B000004		Q86MW7;Q86MW8;A5X493;Q8I7B2;A7UNB2	GO:0004197;GO:0006508;GO:0050790	IPR000169;IPR025660;IPR013128;IPR000668;IPR012599;IPR025661	Cathepsin B	3447.98	3895.36	3091.25	3749.7	2951.89	3139.38	3161.84	5363.72	5096.92
BN1106_s347B000351		no_uniprot	no_go	no_ipr	Uncharacterized protein	3418.38	3737.51	4022.71	3676.02	5200.41	2580.23	3597.35	875.062	1059.19
BN1106_s1320B000238		no_uniprot	no_go	no_ipr	Uncharacterized protein	3412.08	2623.24	2820.63	4085.79	3208.95	4528.89	4273.03	1029.04	880.209
BN1106_s4478B000040		no_uniprot	no_go	no_ipr	Uncharacterized protein	3382.73	3827.12	3216.87	3698.95	2882.73	3604.71	3391.81	1852.78	1188.46
BN1106_s945B000229		no_uniprot	no_go	no_ipr	Uncharacterized protein	3325.01	3899.17	3396.42	3709.77	3361.31	3368.48	3404.5	1693.79	1251.86
BN1106_s3310B000126		no_uniprot	no_go	no_ipr	Uncharacterized protein	3170.51	2634.1	2696.72	3116.93	2493.93	2578.84	2337.84	1013.73	1293.97
BN1106_s309B000245		no_uniprot	no_go	no_ipr	Uncharacterized protein	3160.15	2958.62	3273	3435.51	3333.06	2387.54	2995.85	720.623	704.681
BN1106_s5163B000015		no_uniprot	no_go	no_ipr	Uncharacterized protein	3143.45	3146.29	4161.29	3260.98	3809.04	3224.28	4395.53	18884.1	18014.3
BN1106_s1110B000113		no_uniprot	no_go	no_ipr	Uncharacterized protein	3064.04	1992.71	1649.83	3050.95	1465.13	3412.87	1796.77	2371.53	2152.1
BN1106_s1739B000164		no_uniprot	no_go	no_ipr	Uncharacterized protein	3019.79	2553.04	3171.77	3124.78	3435.71	2703.24	3105.54	3147.36	3340.93
BN1106_s1612B000147		no_uniprot	no_go	no_ipr	Uncharacterized protein	3015.13	2326.44	2123.72	3014.11	2538.76	2722.15	2198.37	1197.18	1388.72
BN1106_s12015B000009		no_uniprot	no_go	no_ipr	Uncharacterized protein	2879.55	2290.93	1837.72	3150.77	1635.64	3002.17	1897.66	2988.06	3527.83
BN1106_s63B000404		no_uniprot	no_go	no_ipr	Uncharacterized protein	2867.32	2761.97	2703.24	3266.48	2825.04	3398.21	3064.45	2699.46	2461.72
BN1106_s135B000533		no_uniprot	no_go	no_ipr	Uncharacterized protein	2838.58	2207.46	2452.67	3116.74	2522.33	2719.22	2335.07	2464.63	1864.73
BN1106_s2871B000068	K13126	G7YA19;H3DY15;F1LAX8;F1L8T7;G4VIX3	GO:0003723	IPR004087;IPR004088	Polyadenylate-binding protein	2825.83	2859.47	3316.13	1363.32	3616.37	2350.36	2415.6	1520.47	1987.55
BN1106_s1612B000146		no_uniprot	no_go	no_ipr	Uncharacterized protein	2784.68	2749.02	2079.08	2827.21	2114.27	2908.37	2377.05	1471.02	1380.77
BN1106_s136B000276		no_uniprot	no_go	no_ipr	Uncharacterized protein	2757.69	2789.92	3072.64	2866.1	3411.51	2485.92	3040.03	734.265	781.117
BN1106_s10890B000015		no_uniprot	no_go	no_ipr	Uncharacterized protein	2751.63	2985.05	2297.53	2944.27	2038.21	2752.78	2401.68	3093.65	3757.67
BN1106_s495B000230		G4VPN9;G4VPP0;C1L7E3;C1L7E1;Q5DC45	GO:0006950	IPR001763	Heat shock protein 70	2691.45	2566.03	3023.61	2939.54	3311.55	2233.11	3299.98	633.514	614.603
BN1106_s3904B000045		no_uniprot	no_go	no_ipr	Uncharacterized protein	2683.71	2746.68	2456.77	2677.6	2119.75	2300.38	2387.62	3684.73	3156.89
BN1106_s7307B000028		no_uniprot	no_go	no_ipr	Uncharacterized protein	2653.21	1517.31	1544.72	2250.36	1555.85	1636.2	1274.35	498.187	1064.88
BN1106_s347B000352		no_uniprot	no_go	no_ipr	Uncharacterized protein	2652.28	2808.99	2877.51	2556.28	3057.02	2241.31	2397.48	825.357	704.628
BN1106_s6800B000069		no_uniprot	no_go	no_ipr	Uncharacterized protein	2539.55	2214.83	1467.38	2672.69	1444.23	2583.42	1702.38	2857.83	3746.61
BN1106_s4340B000045		no_uniprot	no_go	no_ipr	Uncharacterized protein	2514.5	2859.45	2930.63	2573.74	2812.84	3047.28	2942.04	2953.37	3581.27
BN1106_s455B000335		no_uniprot	no_go	no_ipr	Uncharacterized protein	2512.78	2813.12	2985.89	2771.54	3239.28	2318.07	2887.89	3061.44	2573.56
BN1106_s2349B000194		no_uniprot	no_go	no_ipr	Uncharacterized protein	2436.86	2076	1889.38	2653.94	2001.12	2352.92	2245.33	1526.24	1641.28
BN1106_s937B000520		H2KRJ7;Q02456;G4M0G3;G4M0G4;O96063	GO:0016459;GO:0005524;GO:0003774	IPR000048;IPR027401;IPR001609;IPR002928;IPR027417;IPR004009;IPR015650	Myosin light chain protein	2400.57	2778.59	2102.44	2571.9	2071.79	2599.09	2458.13	1373.49	921.692
BN1106_s4074B000044		no_uniprot	no_go	no_ipr	Uncharacterized protein	2329.55	2589.75	2393.58	2399.65	2124.66	2148.41	2066.44	1414.42	1218.78
BN1106_s937B000534		no_uniprot	no_go	no_ipr	Uncharacterized protein	2328.67	2911.68	1808.32	2514.3	1619.89	2589.65	2039.65	1212.58	735.301
BN1106_s4129B000142		no_uniprot	no_go	no_ipr	Uncharacterized protein	2328.14	2975.16	3187.54	2471.42	3079.66	1392.17	2527.23	2427.05	2874.87
BN1106_s347B000353		no_uniprot	no_go	no_ipr	Uncharacterized protein	2273.96	2467.5	2297.59	2228.87	2293.18	2088.46	1942.11	668.169	543.662
BN1106_s2349B000195		no_uniprot	no_go	no_ipr	Uncharacterized protein	2263.4	1966.22	1688.82	2377.04	1725.15	2330.3	1937.28	1290.21	1264.95
BN1106_s7443B000034		no_uniprot	no_go	no_ipr	Uncharacterized protein	2260.86	3027.24	2642.8	2404.8	2513.22	2115.77	2731.77	2171.97	1345.54
BN1106_s2930B000115		no_uniprot	no_go	no_ipr	Uncharacterized protein	2251.59	2104.61	2360.73	2057.44	2032.91	1673.87	1754.37	933.138	1357.16
BN1106_s3937B000101		G7Y2I9;C0KTP7;Q5D947;B8PXL3;D2J288	GO:0005524;GO:0006457;GO:0006950	IPR003594;IPR019805;IPR001404;IPR020575;IPR020568	Heat shock protein 90kDa	2213.42	2367.69	2406.73	2610.67	2623.76	3072.19	3683.38	959.021	767.869
BN1106_s2277B000053		no_uniprot	no_go	no_ipr	Uncharacterized protein	2201.37	2322.88	2073.09	2480.36	1836.35	2256.79	2137.28	876.087	676.754
BN1106_s1320B000241		no_uniprot	no_go	no_ipr	Uncharacterized protein	2162.67	1038.22	1392.76	2657.27	1902.75	2061.7	1919.83	282.531	372.874
BN1106_s136B000274		no_uniprot	no_go	no_ipr	Uncharacterized protein	2124.46	2486.53	2168.5	2382.25	2021.84	2143.2	2197.85	949.877	775.955
BN1106_s2087B000079		no_uniprot	no_go	no_ipr	Uncharacterized protein	2112.34	2641.31	1974.69	2378.98	1768.8	2099.12	2194.76	4864.51	4765.88
BN1106_s401B000246		no_uniprot	no_go	no_ipr	Uncharacterized protein	2004.88	2271.48	2226.43	2155.03	1982.08	1915.38	1989.24	2745.58	1984.48
BN1106_s6635B000021		no_uniprot	no_go	no_ipr	Uncharacterized protein	1999.31	1660.64	2152.32	1287.87	2269.71	1922.73	1893.31	3817.7	2685.52
BN1106_s2101B000084		Q5BSM9;C1L6A5;G4VTB9;H2KV78;Q7PQT6	0	IPR011598	Helminth defence molecule-1	1993.19	1408	883.678	2097.29	886.874	1839.67	964.884	3126	2441.6
BN1106_s246B000258		no_uniprot	no_go	no_ipr	Uncharacterized protein	1991.54	2270.11	2409.62	2081.7	2668.13	1836.94	2232.65	3121.73	3427.59
BN1106_s9259B000016		no_uniprot	no_go	no_ipr	Uncharacterized protein	1978.87	1740.91	1594.05	2185.51	1705.1	1705.21	1866.63	688.685	635.889
BN1106_s342B000443		no_uniprot	no_go	no_ipr	Uncharacterized protein	1975.11	1757.86	2358.14	1419.71	2493.1	1305.39	1476.78	727.724	2056
BN1106_s3047B000064		no_uniprot	no_go	no_ipr	Uncharacterized protein	1966.57	1947.11	1950.41	2044.34	1804.68	1966.62	1771.93	489.402	475.058
BN1106_s10947B000008		A6Y9U9;A6Y9U8;H2KQN5;Q208S4;Q711M2	GO:0004197;GO:0006508	IPR001096	Legumain like	1926.6	2255.37	2660.41	2117.13	2423.16	2080.63	2844.47	5095.76	4643.02
BN1106_s2232B000230		no_uniprot	no_go	no_ipr	Uncharacterized protein	1924.83	1930.25	2369.76	2080.53	2441.95	1794.51	2267.68	1298.96	1225.39
BN1106_s2763B000068		no_uniprot	no_go	no_ipr	Uncharacterized protein	1898.23	1928.41	1996.28	1919.01	1826.79	1764.4	1990.25	1898.58	1562.6
BN1106_s233B000266		no_uniprot	no_go	no_ipr	Uncharacterized protein	1874.73	1718.81	1686.47	2021.38	1840.72	1642.9	1808	3796.3	4754.17
BN1106_s1641B000187		no_uniprot	no_go	no_ipr	Uncharacterized protein	1868.8	1429.1	1848.18	2044.25	2024.55	1803.19	2187.81	3005.67	2545.81
BN1106_s233B000267		no_uniprot	no_go	no_ipr	Uncharacterized protein	1838.36	1927.78	1792.1	1955.32	1753.19	1817.7	1807.25	4288.78	4811.77
BN1106_s214B000765		no_uniprot	no_go	no_ipr	Uncharacterized protein	1832.63	1829.56	1289.65	2019.62	1153.12	1569.04	1131.54	870.963	728.971
BN1106_s5849B000036		no_uniprot	no_go	no_ipr	Uncharacterized protein	1802.08	1918.17	1377.33	2041.66	1305.64	2025.41	1802.27	1639.78	1281.33
BN1106_s1042B000328		no_uniprot	no_go	no_ipr	Uncharacterized protein	1797.89	2116.46	1710.53	1933.08	1459.89	1879.74	1646.3	1329.04	1190.93
BN1106_s5849B000037		no_uniprot	no_go	no_ipr	Uncharacterized protein	1795.45	1914.05	1542.09	2099.33	1683.92	2041.66	2107.42	1953.31	1743.33
BN1106_s3590B000082		no_uniprot	no_go	no_ipr	Uncharacterized protein	1795.05	1761.55	1572.88	1865.25	1617.4	1729.57	1612.22	1043.99	1050.43
BN1106_s1139B000370		no_uniprot	no_go	no_ipr	Uncharacterized protein	1752.03	1768.25	1982.73	1042.34	1616.4	1400.76	1368.92	1478.19	2196.53
BN1106_s10947B000013		no_uniprot	no_go	no_ipr	Uncharacterized protein	1742.07	1529.92	1893.98	1589.07	2016.05	1519.27	1846.25	3436.98	2086.53
BN1106_s4743B000056		no_uniprot	no_go	no_ipr	Uncharacterized protein	1740.48	4978.65	3899.81	1800.69	1856.65	2355.08	1121.48	6989.05	1854.11
BN1106_s5689B000026		G7YIG6;M3ZWR5;H2M4Z7;Q86FB2;G4VBZ2	GO:0010038	IPR004323;IPR011322	DM9 domain-containing protein	1737.35	2422.57	1898.04	1922.54	1679.24	1788.75	1931.72	816.895	583.075
BN1106_s1657B000161		Q5DCY0;C1L4M2;G4VFD9;G7YJ74;T1I407	GO:0016021	IPR000301;IPR018499;IPR002885	Tetraspanin-CD63 receptor	1657.71	1789.99	1579.9	1823.8	1483.51	1768.77	1752.7	336.865	318.749
BN1106_s370B000282		no_uniprot	no_go	no_ipr	Uncharacterized protein	1656.98	1150.75	1231.53	1898.06	1287.51	1512.9	1363.98	569.798	532.774
BN1106_s5172B000097		no_uniprot	no_go	no_ipr	Uncharacterized protein	1656.16	1474.22	825.817	1839.88	788.234	2733.48	1641.22	5706.44	6198.93
BN1106_s470B000302		no_uniprot	no_go	no_ipr	Uncharacterized protein	1652.93	1680.98	1689.89	1854.19	1732.66	1504.95	1618.02	630.664	525.469
BN1106_s1729B000074		no_uniprot	no_go	no_ipr	Uncharacterized protein	1643.04	1524.85	1529.51	1778.52	1515.33	1561.44	1455.31	2116.61	1661.33
BN1106_s455B000336		no_uniprot	no_go	no_ipr	Uncharacterized protein	1618.41	2079.31	1679.64	1767	1534.3	1609.42	1731.26	1708.96	1194.18
BN1106_s3754B000094		no_uniprot	no_go	no_ipr	Uncharacterized protein	1612.97	2157.54	2086.34	1768.49	1866.33	1590.24	1796.77	3337.98	2295.12
BN1106_s945B000218		G7Y5I1;H2KP46;G4VI63;G4VI62;C1L4R5	GO:0005509;GO:0005544;GO:0004859	IPR001464;IPR018502;IPR018252;IPR002390	Annexin	1607.65	1721.49	1594.52	1755.1	1769.72	1577.65	1631.05	752.09	615.442
BN1106_s6031B000034		no_uniprot	no_go	no_ipr	Uncharacterized protein	1592.17	2140.3	1822.63	1539.46	1723.51	1303.19	1625.83	718.168	607.056
BN1106_s6032B000043		no_uniprot	no_go	no_ipr	Uncharacterized protein	1578.69	2374.16	1834.58	1736.01	1831.46	1662.05	2082.95	1363.17	1276.08
BN1106_s844B000267		no_uniprot	no_go	no_ipr	Uncharacterized protein	1568.37	1556.35	1406.5	1661.61	1434.9	1578.63	1492.19	1233.76	1085.24
BN1106_s2763B000067		no_uniprot	no_go	no_ipr	Uncharacterized protein	1560.58	1282.29	1456.32	1674.17	1595.16	1368.65	1565.5	1401.21	1315.87
BN1106_s2970B000129		no_uniprot	no_go	no_ipr	Uncharacterized protein	1547.44	1594.79	1418.67	1563.81	1321.71	1459.26	1454.88	2076.2	1413.66
BN1106_s5273B000077		no_uniprot	no_go	no_ipr	Uncharacterized protein	1543.33	1605.66	1585.46	1454.44	1333.77	1679.66	1485.61	423.872	403.343
BN1106_s3047B000063		no_uniprot	no_go	no_ipr	Uncharacterized protein	1538.78	1260.01	1400.78	1654.65	1385.19	1494.95	1269.46	353.562	369.742
BN1106_s11425B000012		no_uniprot	no_go	no_ipr	Uncharacterized protein	1535.26	1363.94	1457.29	1587.71	1384.08	1410.35	1413.01	2190.53	2394.45
BN1106_s647B000409		no_uniprot	no_go	no_ipr	Uncharacterized protein	1533.42	1482.98	1347.05	1821.93	1541.88	1775.51	1810.3	1106.17	879.537
BN1106_s5172B000099		no_uniprot	no_go	no_ipr	Uncharacterized protein	1530.22	1160.39	718.37	1662.79	751.711	2520.32	1403.36	5549.59	6566.9
BN1106_s6277B000066		no_uniprot	no_go	no_ipr	Uncharacterized protein	1529.56	1998.11	1976	1559.33	1684.5	1399.58	1611.2	2184.25	1909.55
BN1106_s4936B000094		no_uniprot	no_go	no_ipr	Uncharacterized protein	1526.13	2457.12	1887.31	1137.41	1585.16	1072.44	1100.6	337.644	465.205
BN1106_s10139B000014		B9VXS2;A8W638;B9VXS1;A8W7J0;Q95VA7	GO:0008234;GO:0006508	IPR025661;IPR000169;IPR025660;IPR013128;IPR000668;IPR013201	Cathepsin L3	1525.64	1292.69	1018.48	1602	869.847	1106.62	815.14	625.145	465.332
BN1106_s500B000167		no_uniprot	no_go	no_ipr	Uncharacterized protein	1518.74	1466.46	1291.18	1779.17	1752.67	1717.98	1699.55	1788.34	1797.07
BN1106_s4443B000074	K01527	G4VLL3;C1LMM2;Q7YW81;B3GUY1;C1LMM3	0	IPR002715	Basic transcription factor 3-like 4;RNA polymerase B transcription factor 3	1497.97	1811.19	1801.33	1534.31	1562.66	1384.38	1670.8	1457.99	1215.41
BN1106_s2140B000167		no_uniprot	no_go	no_ipr	Uncharacterized protein	1493.92	1696.38	1391.68	1617.4	1454.68	1698.95	1761.27	1707.76	1250.53
BN1106_s3938B000092		no_uniprot	no_go	no_ipr	Uncharacterized protein	1469.34	1402.3	1464.09	1721.78	1413.23	1561.49	1326.86	2196.61	1704.58
BN1106_s7307B000022		no_uniprot	no_go	no_ipr	Uncharacterized protein	1467.68	1130.75	1005.75	1390.8	1029.49	1240.84	1064.15	595.414	909.551
BN1106_s1110B000106		M3WJ25	GO:0005509	IPR000859;IPR000742;IPR001881;IPR013032;IPR000152;IPR018097;IPR024731;IPR009030	Uncharacterized protein	1449.08	940.589	802.557	1437.18	750.761	1580.92	889.207	1242.29	1124.09
BN1106_s4443B000075		no_uniprot	no_go	no_ipr	Uncharacterized protein	1447.83	2045.77	2072.89	1468.34	1773.4	1325.79	1864.96	1674.38	1422.04
BN1106_s1335B000112		no_uniprot	no_go	no_ipr	Uncharacterized protein	1444.4	1706.07	1320.93	1585.65	1307.09	1650.11	1569.82	334.769	245.127
BN1106_s503B000229		no_uniprot	no_go	no_ipr	Uncharacterized protein	1432.11	1202.23	1081.02	1610.55	1189.82	1626.42	1439.93	1496.3	1335.37
BN1106_s4216B000103		no_uniprot	no_go	no_ipr	Uncharacterized protein	1423.86	1368.57	1256.38	1629.16	1486.9	1410.35	1329.19	1418.07	1399.15
BN1106_s135B000534		no_uniprot	no_go	no_ipr	Uncharacterized protein	1411.14	1316.25	1274.8	1515.19	1120.83	1340.04	1215.87	1099.94	829.317
BN1106_s18789B000004		no_uniprot	no_go	no_ipr	Uncharacterized protein	1410.47	1203.24	895.781	1535.82	961.476	1437.8	1206.28	1226.27	1499.32
BN1106_s607B000427		no_uniprot	no_go	no_ipr	Uncharacterized protein	1409.98	1769.59	1907.35	1521.38	1777.26	1503.24	1742.96	1800.86	1515.15
BN1106_s1518B000078		no_uniprot	no_go	no_ipr	Uncharacterized protein	1402.26	1812.29	1542.99	1527.03	1448.73	1963.06	1981.73	1510.21	1250.59
BN1106_s3047B000062		M3XKY9;K4JCD5;H2TKM7;H3A9A2;Q4S0I9	0	IPR002110;IPR020683	Ankyrin repeat domain 10-like protein	1370.5	1274.44	1368.01	1424.19	1332.75	1362.09	1245.89	340.156	344.664
BN1106_s1320B000236	K04079	T1FUB1;F2USB4;E5LLA5;Q7Z1W9;I3ND33	GO:0005524;GO:0006950	IPR018181;IPR013126	Heat shock protein 90	1365.54	882.876	1048.93	1620.29	1337.07	1533.55	1606.44	314.557	300.455
BN1106_s1076B000682		no_uniprot	no_go	no_ipr	Uncharacterized protein	1359.08	1412.05	1306.18	1496.93	1257.62	1638.73	1359.87	594.176	569.72
BN1106_s4512B000086		no_uniprot	no_go	no_ipr	Uncharacterized protein	1345.74	1315.8	1334.79	1496.57	1302.1	1449.65	1481.25	1820.58	1364.44
BN1106_s5645B000058		no_uniprot	no_go	no_ipr	Uncharacterized protein	1345.59	1476.26	1423.84	806.244	1245.48	915.837	774.246	250.953	504.456
BN1106_s446B000204		no_uniprot	no_go	no_ipr	Uncharacterized protein	1339.9	1660.29	1634.89	1424.77	1366.9	1292.75	1445.47	1737.55	1616.25
BN1106_s11911B000017		no_uniprot	no_go	no_ipr	Uncharacterized protein	1339.31	1323.15	1272.9	1507.11	1492.19	1253.96	1325.04	2037.98	2175.51
BN1106_s2980B000190		no_uniprot	no_go	no_ipr	Uncharacterized protein	1335.53	1260.69	1393.42	1098.76	1387.5	1541.44	1322.85	2034.52	3071.69
BN1106_s2274B000222		no_uniprot	no_go	no_ipr	Uncharacterized protein	1335.25	1892.72	1382.58	1469.26	1184.73	1333.28	1315.55	935.815	607.033
BN1106_s9429B000024		no_uniprot	no_go	no_ipr	Uncharacterized protein	1320.43	1560.54	1410	1311.11	1178.23	1194.42	1105.28	1603.81	1141.03
BN1106_s574B000142		no_uniprot	no_go	no_ipr	Uncharacterized protein	1319.94	1083.46	674.549	1597.23	838.773	1516.6	887.961	556.872	436.159
BN1106_s457B000402		no_uniprot	no_go	no_ipr	Uncharacterized protein	1319.19	834.764	1006.34	917.18	905.112	891.971	666.611	134.074	523.811
BN1106_s2995B000139		no_uniprot	no_go	no_ipr	Uncharacterized protein	1302.94	1117.89	1294.1	1408.38	1438.89	1205.36	1454.1	1104.16	961.013
BN1106_s844B000268		C1M0X1;G4M200;G4LVQ3;E5T9T6	0	0	Uncharacterized protein	1302.8	1111.33	1149.73	1468.29	1313.95	1326.15	1150.15	1060.94	983.158
BN1106_s390B000192		no_uniprot	no_go	no_ipr	Uncharacterized protein	1288.13	1361.19	1345.63	1377.88	1182.23	1429.53	1221.28	1488.1	1139.77
BN1106_s3172B000057		no_uniprot	no_go	no_ipr	Uncharacterized protein	1281.45	1279.45	1191.41	1357.18	1072.87	1392.85	1285.66	1191.92	1115.91
BN1106_s1612B000145		no_uniprot	no_go	no_ipr	Uncharacterized protein	1275.13	1339.42	868.44	1312.53	788.359	1411.02	1001.93	642.589	482.857
BN1106_s1153B000377		no_uniprot	no_go	no_ipr	Uncharacterized protein	1274.15	1187.74	1267.36	1395.52	1476.87	1031.28	1249.65	526.137	604.2
BN1106_s567B000351		no_uniprot	no_go	no_ipr	Uncharacterized protein	1269.16	1470.75	1254.96	1423.43	1181.11	1401.77	1350.19	2562.84	1912.56
BN1106_s6635B000017		B3W670;Q86F27;G4VKX8;E9HJ17;Q7ZVA9	0	IPR011256;IPR006917	Hemoglobinase (C13 family);Asparaginyl endopeptidase-like	1263.15	1232.75	1388.52	1242.7	1377.11	1273.48	1459.43	3030.44	2543.93
BN1106_s2277B000048		A4V9Q6;G5BPJ4;R7S4C2;B6T0A2;B0D6G4	GO:0005509	IPR011992;IPR018247;IPR002048;IPR001125	Calmodulin-like protein 2 (CaM2)	1258.47	1375.74	1170.62	1381.08	1045.82	1323.13	1326.22	515.341	384.93
BN1106_s410B000450		no_uniprot	no_go	no_ipr	Uncharacterized protein	1247.72	2173.33	1951.18	1293.92	1735.92	1192.05	1766.97	2208.77	1567.28
BN1106_s5090B000026		no_uniprot	no_go	no_ipr	Uncharacterized protein	1247.26	930.236	830.204	1389.46	879.579	1146.22	773.188	530.559	728.028
BN1106_s647B000414		no_uniprot	no_go	no_ipr	Uncharacterized protein	1245.11	1442.94	1293.44	1259.53	1193.92	1319.31	1202.4	1102.24	1151.33
BN1106_s1164B000123		no_uniprot	no_go	no_ipr	Uncharacterized protein	1236.25	1097.38	1229.47	1352.1	1136.71	1185.29	1196.05	1611.02	1594.78
BN1106_s4661B000182		no_uniprot	no_go	no_ipr	Uncharacterized protein	1220.72	1511.21	1213.78	1303.48	1276.88	1237.04	1317.82	1755.75	1419.71
BN1106_s3173B000384		no_uniprot	no_go	no_ipr	Uncharacterized protein	1218.77	1452.32	1257.32	1344.23	1283	1406.31	1514.03	3152.31	2909.43
BN1106_s4027B000177	K15734	G7YLU0;C1LJI8;C1LJI7;C1L6E7;Q5D9P7	GO:0016491	IPR016040	Oxidoreductase, short chain dehydrogenase/reductase family	1217.15	1430.46	1246.52	1369.44	1492.84	1160.39	1531.63	232.278	200.384
BN1106_s925B000546		no_uniprot	no_go	no_ipr	Uncharacterized protein	1210.76	957.96	981.029	1270.42	974.263	687.773	768.722	317.037	399.422
BN1106_s1300B000150		no_uniprot	no_go	no_ipr	Uncharacterized protein	1206.02	1149.01	1287.36	1106.96	1306.14	1150.37	1246.12	1161.63	1362.4
BN1106_s335B000438		no_uniprot	no_go	no_ipr	Uncharacterized protein	1205.19	1049.55	867.676	1373.47	891.208	1198.46	1006.49	778.917	630.457
BN1106_s678B000126		no_uniprot	no_go	no_ipr	Uncharacterized protein	1202.93	1492.52	1063.7	1263	920.838	1061.77	935.381	209.687	149.823
BN1106_s10348B000024		no_uniprot	no_go	no_ipr	Uncharacterized protein	1199.8	1074.58	1376.7	1302.25	1241.07	1306.18	1344.55	799.735	653.141
BN1106_s2757B000220		no_uniprot	no_go	no_ipr	Uncharacterized protein	1194.49	1427.2	1433.12	1244.26	1614.67	1193.03	1714.77	1282.94	848.304
BN1106_s5504B000046		no_uniprot	no_go	no_ipr	Uncharacterized protein	1194.38	1097.28	1025.68	1362.45	966.177	1346.65	1141.91	1212.61	919.073
BN1106_s674B000171		no_uniprot	no_go	no_ipr	Uncharacterized protein	1193.74	1588.88	1349.7	1287	1300.12	1224.3	1366.61	1091.64	784.753
BN1106_s1335B000111		no_uniprot	no_go	no_ipr	Uncharacterized protein	1192.53	1001.76	962.109	1347.94	1167.33	1499.1	1307.85	372.025	320.357
BN1106_s3703B000110		no_uniprot	no_go	no_ipr	Uncharacterized protein	1185.95	1482.93	1315.06	1315.45	1296.76	1268.33	1328.15	2179.28	2014.63
BN1106_s5504B000047		no_uniprot	no_go	no_ipr	Uncharacterized protein	1171.75	1288.6	994.538	1349.95	879.136	1339.87	1108.56	1166.04	743.376
BN1106_s7747B000061		no_uniprot	no_go	no_ipr	Uncharacterized protein	1169.95	1197.03	1408.87	1151.9	1199.64	1124.11	1197.05	828.944	792.995
BN1106_s2907B000133	K05692	Q5DF69;C1LDB7;G7Y3S9;E4WRJ5;K1Q0U8	GO:0005737;GO:0005856;GO:0005524	IPR004000;IPR020902;IPR004001	Actin	1161.84	1098.69	747.277	1287.33	686.78	1488.08	982.874	1005.59	705.471
BN1106_s647B000406		C1LBM0;C1LBM1;A4IF06;C1LBM8;Q5D8X0	GO:0016021	IPR006214	Bax inhibitor factor 1	1154.08	1444.33	1225.04	1360.61	1295.21	1303.73	1650.74	917.301	725.372
BN1106_s500B000166		no_uniprot	no_go	no_ipr	Uncharacterized protein	1150.46	1192.89	1087.7	1293.71	1199.43	1331.83	1216.72	1382.41	1233.91
BN1106_s4651B000097		no_uniprot	no_go	no_ipr	Uncharacterized protein	1145.35	1487.79	1178.07	1211.03	1208.24	1281.26	1399.97	1214.09	1066.44
BN1106_s14613B000008		no_uniprot	no_go	no_ipr	Uncharacterized protein	1144.27	1660.14	1826.51	1086.02	1474.47	938.531	1210.86	195.432	207.683
BN1106_s558B000230		no_uniprot	no_go	no_ipr	Uncharacterized protein	1143.79	1123.16	1183.68	1356.44	1373.07	1332.44	1292.71	1538.32	1454.05
BN1106_s347B000346	K16865	H2KNH6;K1P3Q5;E9JD97;B3LX31;F4WFM8	0	IPR025304;IPR004328	Programmed cell death protein	1138.12	1284.1	1314.12	1173.63	1609.79	914.256	1150.5	337.952	339.055
BN1106_s4543B000081		no_uniprot	no_go	no_ipr	Uncharacterized protein	1115.87	1383.98	1421.96	1205.34	1308.75	1119.06	1297.92	1399.62	1169.35
BN1106_s1057B000129		no_uniprot	no_go	no_ipr	Uncharacterized protein	1110.59	1143.17	1188.1	1157.6	1154.59	1186.13	1101.74	1366.55	1306.31
BN1106_s114B000622		no_uniprot	no_go	no_ipr	Uncharacterized protein	1109.86	1377.88	1113.82	1232.81	962.303	1153.53	1172.84	266.922	175.499
BN1106_s551B000321		no_uniprot	no_go	no_ipr	Uncharacterized protein	1107.68	822.152	830.303	1390.73	1045.63	1787.73	1728.42	1096.85	1064.52
BN1106_s335B000439		no_uniprot	no_go	no_ipr	Uncharacterized protein	1105.92	1278.46	977.334	1220.77	860.922	1214.62	1028.66	787.831	566.43
BN1106_s3607B000072		no_uniprot	no_go	no_ipr	Uncharacterized protein	1104.06	1350.93	1223.76	1178.55	1007.17	1057.93	1068.47	1497.89	1198.28
BN1106_s801B000135		no_uniprot	no_go	no_ipr	Uncharacterized protein	1091.29	840.403	846.678	1151.6	831.403	975.683	750.604	1284.5	1181.03
BN1106_s13522B000005		no_uniprot	no_go	no_ipr	Uncharacterized protein	1087.6	1403.24	1314.72	1167.83	1118.16	1087.76	1173.8	1746.54	1248.1
BN1106_s3938B000093		no_uniprot	no_go	no_ipr	Uncharacterized protein	1085.36	1293.02	1127.08	1145.18	972.039	1078.56	1116.05	1649.31	1226.18
BN1106_s4478B000037		Q5DCH6;G4VSQ5;Q6B7S9;G7YX15;Q6Q2Z4	GO:0046872;GO:0004784;GO:0006801	IPR001189;IPR019833;IPR019832;IPR019831	Superoxide dismutase [Cu-Zn] (EC 1.15.1.1)	1082.44	1272.89	1021.61	1170.44	892.061	1137.39	1084.67	558.099	352.088
BN1106_s6381B000093		no_uniprot	no_go	no_ipr	Uncharacterized protein	1080.62	1396.25	1323.58	1203.78	1130.94	1093.56	1270.54	1968.35	1341.46
BN1106_s3654B000241		no_uniprot	no_go	no_ipr	Uncharacterized protein	1077.42	1117.92	1093.64	1161.64	1179.35	1091.42	1139.27	460.439	393.189
BN1106_s309B000234	K03283	B2RER2;B1NI98;B1NI97;Q3TH04;A5HKL4	GO:0005524;GO:0006950;GO:0005829;GO:0070062;GO:0042623;GO:0051085;GO:0051726	IPR018181;IPR013126	Heat shock protein 70	1067.2	977.97	1056.13	1128.29	1075.62	814.93	948.988	234.265	223.792
BN1106_s136B000267		no_uniprot	no_go	no_ipr	Uncharacterized protein	1064.63	1035.14	950.008	1166.26	913.852	1053.78	959.948	458.969	363.449
BN1106_s1551B000479		no_uniprot	no_go	no_ipr	Uncharacterized protein	1064.42	1283.13	1309.05	967.163	1242.19	977.198	1044.05	544.032	587.291
BN1106_s2673B000077		no_uniprot	no_go	no_ipr	Uncharacterized protein	1060.12	1190.11	1005.1	1010.91	863.773	994.453	1035.51	645.885	1095.63
BN1106_s3747B000116		no_uniprot	no_go	no_ipr	Uncharacterized protein	1057.67	1118.25	926.697	1129.51	896.255	1149.36	1024.15	1249.5	1049.58
BN1106_s140B000466		no_uniprot	no_go	no_ipr	Uncharacterized protein	1055.51	1170.15	883.985	1207.03	971.775	1051.59	1064.57	641.146	509.191
BN1106_s2619B000228		no_uniprot	no_go	no_ipr	Uncharacterized protein	1054.11	1151.79	1285.66	1154.08	1379.66	1029.98	1369.25	482.378	535.796
BN1106_s2662B000425		no_uniprot	no_go	no_ipr	Uncharacterized protein	1054.02	1418.57	1310.06	1103.39	1162.62	993.37	1144.7	1603.85	1216.09
BN1106_s276B000173		no_uniprot	no_go	no_ipr	Uncharacterized protein	1053.56	1032.38	1081.38	1225.82	1245.65	1066.43	1247.82	568.313	720.872
BN1106_s1386B000151		no_uniprot	no_go	no_ipr	Uncharacterized protein	1053.54	1360.19	1290.91	1119.9	1563.65	1663.78	2067.26	701.69	675.781
BN1106_s1168B000110		no_uniprot	no_go	no_ipr	Uncharacterized protein	1051.12	1070.1	931.018	1131.42	1057.19	994.336	958.451	964.828	956.67
BN1106_s1739B000159		H2KUM3;C1LNE9;C1LNE6;G4V6C2;H2YHW6	GO:0005853;GO:0003746	IPR018940;IPR014717;IPR014038;IPR010889;IPR001326	Elongation factor 2	1043.17	850.277	1049.55	1055.56	1120.62	879.469	977.825	964.856	1088.58
BN1106_s92B000573		no_uniprot	no_go	no_ipr	Uncharacterized protein	1042.46	1188.38	1299.5	1125.51	1170.92	1056.08	1352.14	1165.41	880.777
BN1106_s1614B000280		H2KP58;G4VLK0;G4VLJ9;G3WUC2;F6W4P8	GO:0020037;GO:0004601;GO:0006979	IPR000483;IPR010255;IPR002007;IPR019791;IPR007110;IPR013783;IPR013098;IPR003598;IPR001611;IPR003591;IPR001007;IPR000372;IPR027876;IPR003599	Peroxiredoxin	1040.94	1321.49	1076.77	1149.78	962.628	1010.63	988.535	1065.11	620.208
BN1106_s10890B000012		G7YAS6;R7T3Z0;T1FQF8;T1FUU2;G4VCB2	0	IPR001073;IPR008983	GLIPR1-like protein 1;Cysteine-rich secretory protein LCCL domain-containing 2	1033.89	1160.85	829.455	1102.43	736.394	1093.43	949.736	1142.49	1251.43
BN1106_s4618B000060		no_uniprot	no_go	no_ipr	Uncharacterized protein	1028.1	970.272	802.906	1138.29	804.265	980.539	834.608	723.114	734.866
BN1106_s2018B000311		no_uniprot	no_go	no_ipr	Uncharacterized protein	1024.74	936.052	1031.66	1102.18	1133.71	915.271	1064.48	1017.69	945.874
BN1106_s5163B000014		no_uniprot	no_go	no_ipr	Uncharacterized protein	1024.74	931.305	1020.34	1152.02	934.219	1023.67	1148.07	4969.32	4396.46
BN1106_s503B000231		no_uniprot	no_go	no_ipr	Uncharacterized protein	1019.3	841.91	872.383	1167.83	1189.94	932.772	1150.56	906.833	1119.69
BN1106_s2438B000177		no_uniprot	no_go	no_ipr	Uncharacterized protein	1018.77	988.65	974.886	1088.34	921.224	958.014	976.292	1659.77	1292.41
BN1106_s1300B000149		no_uniprot	no_go	no_ipr	Uncharacterized protein	1014.91	1254.99	1189.83	916.996	1130.85	1112.49	1319.47	1360.51	1157.79
BN1106_s1600B000260		no_uniprot	no_go	no_ipr	Uncharacterized protein	1012.82	1272.31	1237.24	1041.94	1042.56	974.378	1092.54	1433.16	1205.5
BN1106_s686B000279		no_uniprot	no_go	no_ipr	Uncharacterized protein	1007.53	848.541	898.684	1041.2	853.754	1055.05	927.017	1356.25	1161.83
BN1106_s233B000268		no_uniprot	no_go	no_ipr	Uncharacterized protein	1002.35	1171.74	1030.08	1086.34	952.197	1107.91	1093.3	2663.49	2640.77
BN1106_s2096B000234		no_uniprot	no_go	no_ipr	Uncharacterized protein	1000.64	750.265	743.995	1158.67	832.403	973.536	936.214	955.526	860.129
BN1106_s3008B000074		B9VXS1;Q95VA7;A8W638;B9VXS2;B3TM68	GO:0008234;GO:0006508	IPR025661;IPR000169;IPR025660;IPR013128;IPR000668;IPR013201	Cathepsin L3	1000.31	1271.36	919.3	1178.32	842.844	2785.06	1924.08	22316.4	25387
BN1106_s3654B000240		no_uniprot	no_go	no_ipr	Uncharacterized protein	997.386	1019.01	1107.46	1111.68	1305.16	942.392	1093.01	502.75	444.573
BN1106_s557B000147		no_uniprot	no_go	no_ipr	Uncharacterized protein	988.624	897.215	746.016	780.857	653.83	1155.75	692.202	693.58	881.822
BN1106_s5012B000055		no_uniprot	no_go	no_ipr	Uncharacterized protein	988.482	920.766	1116.26	1057.41	1182.07	803.449	922.406	385.861	519.525
BN1106_s773B000397		no_uniprot	no_go	no_ipr	Uncharacterized protein	988.317	1060.49	1215.3	1040.52	1534.77	960.706	1332.96	537.781	658.614
BN1106_s11631B000033		no_uniprot	no_go	no_ipr	Uncharacterized protein	987.108	859.54	681.406	1094.42	629.64	973.948	771.163	573.127	425.091
BN1106_s37B000349		no_uniprot	no_go	no_ipr	Uncharacterized protein	985.977	617.541	390.549	1075.29	392.293	912.138	400.11	147.629	249.928
BN1106_s4286B000134		no_uniprot	no_go	no_ipr	Uncharacterized protein	984.289	4721.08	1439.97	1193.43	1005.9	1497.16	1252.96	7983.88	1794.24
BN1106_s2757B000215		C1LE13;B7P1V0;K7FPA9;M7BBS4;F1P5J6	GO:0004439;GO:0046856;GO:0035085;GO:0000139;GO:0046855;GO:0016021;GO:0005509;GO:0004872;GO:0030154;GO:0007275;GO:0007219;GO:0006355	IPR005135;IPR000300;IPR002110;IPR020683;IPR000742;IPR001881;IPR013032;IPR000152;IPR018097;IPR009030;IPR022362;IPR000800;IPR010660;IPR011656;IPR024340	Type-1 cystatin cysteine protease inhibitor;Cystatin	983.798	1168.06	1203.15	1044.97	1311.14	970.123	1425.93	1033.12	720.126
BN1106_s1225B000237		no_uniprot	no_go	no_ipr	Uncharacterized protein	979.093	949.898	1150.47	978.089	1246.65	854.787	1042.95	298.913	322.341
BN1106_s1667B000163		no_uniprot	no_go	no_ipr	Uncharacterized protein	978.298	1053.43	1313.49	899.147	1391.18	879.444	948.708	366.952	492.314
BN1106_s773B000396		no_uniprot	no_go	no_ipr	Uncharacterized protein	977.655	1015.51	937.541	1086.25	1007.22	981.96	1007.25	438.427	467.116
BN1106_s4852B000126		no_uniprot	no_go	no_ipr	Uncharacterized protein	976.563	897.077	1199.59	550.455	977.039	769.135	755.184	341.215	556.451
BN1106_s1969B000132		no_uniprot	no_go	no_ipr	Uncharacterized protein	975.751	1148.79	1057.36	1099.95	1195.41	961.716	931.633	386.203	419.563
BN1106_s1935B000258		no_uniprot	no_go	no_ipr	Uncharacterized protein	973.107	1125.09	1181.8	1088.11	1080.74	945.261	1124.33	1610.7	1361.91
BN1106_s2232B000231		G7YVR1;G7YFT2;G7YG30;G7YCL6;G7YB05	GO:0004190;GO:0006508	IPR001461;IPR021109	Uncharacterized protein	971.61	1042.9	1017.71	1000.1	936.687	920.468	992.402	633.546	468.988
BN1106_s4514B000045		no_uniprot	no_go	no_ipr	Uncharacterized protein	970.968	3400.95	1224.03	1162.24	824.563	1496.49	1051.95	6845.85	1439.08
BN1106_s140B000465		no_uniprot	no_go	no_ipr	Uncharacterized protein	969.974	928.33	829.339	1099.93	911.266	928.533	903.974	596.958	477.032
BN1106_s13848B000009		no_uniprot	no_go	no_ipr	Uncharacterized protein	966.515	1529.46	1306.35	1013.14	1139.74	930.239	1290.67	1475.12	1056.5
BN1106_s1076B000676		no_uniprot	no_go	no_ipr	Uncharacterized protein	964.163	1040.58	908.496	1043.83	879.548	1172.06	921.49	412.166	367.711
BN1106_s3430B000069		no_uniprot	no_go	no_ipr	Uncharacterized protein	956.536	943.804	815.872	1040.63	767.303	1184.3	892.321	1358.43	1162.18
BN1106_s507B000154		no_uniprot	no_go	no_ipr	Uncharacterized protein	953.628	1194.02	1116.55	1034.24	957.179	870.139	963.294	1761.85	1484.25
BN1106_s2673B000076		no_uniprot	no_go	no_ipr	Uncharacterized protein	949.82	996.531	924.519	904.146	846.252	850.403	849.282	641.388	884.858
BN1106_s2349B000188	K05768	H2KSC0;G4LYB9;G1KJZ3;B4PR57;Q296N7	GO:0005634;GO:0003682;GO:0003677	IPR001357;IPR009057;IPR001005;IPR017884;IPR007526;IPR011991;IPR000953	Gelsolin;Severin	948.754	808.075	707.18	1020.4	733.113	964.386	846.199	536.29	591.104
BN1106_s1969B000133		no_uniprot	no_go	no_ipr	Uncharacterized protein	943.619	1030.7	915.75	1042.04	1139.06	815.313	939.241	319.416	403.496
BN1106_s8171B000015		no_uniprot	no_go	no_ipr	Uncharacterized protein	937.616	1222.69	891.188	1020.57	718.058	1000.1	974.403	65.5272	78.5768
BN1106_s470B000299		no_uniprot	no_go	no_ipr	Uncharacterized protein	927.64	1021.82	978.513	883.8	911.769	939.503	909.234	380.908	380.492
BN1106_s14012B000008		no_uniprot	no_go	no_ipr	Uncharacterized protein	927.113	1013.97	987.277	1060.16	1129.76	1132.06	1235.75	1562.18	1588.51
BN1106_s1386B000150		K7N4P2	0	0	Uncharacterized protein	925.576	1158.48	1043.3	1030.27	1134.72	1562.27	1485.93	577.537	492.456
BN1106_s2730B000147		no_uniprot	no_go	no_ipr	Uncharacterized protein	922.675	1238.24	1122.74	990.648	965.552	933.885	1044.15	1905.7	1445.16
BN1106_s470B000301		no_uniprot	no_go	no_ipr	Uncharacterized protein	922.197	1154.32	1010.53	1005.72	967.876	906.352	927.407	369.634	297.48
BN1106_s4802B000092		no_uniprot	no_go	no_ipr	Uncharacterized protein	922.023	854.951	932.504	866.123	804.046	939.919	792.154	859.68	1002.6
BN1106_s527B000400		no_uniprot	no_go	no_ipr	Uncharacterized protein	919.09	1299.98	1084.68	934.127	1128.03	1160.88	1303.3	2664.19	2622.97
BN1106_s2935B000153		G7Y4L1;G4VMZ1;B4LGR5;J9K3I1;B4L0Z6	GO:0003676;GO:0008270;GO:0005524;GO:0003723;GO:0016740;GO:0006955	IPR006561;IPR007087;IPR015880;IPR022755;IPR003604;IPR006116	Zinc finger SWIM domain-containing protein 3	913.29	896.952	1242.99	662.546	1465.09	580.871	902.95	408.02	1329.69
BN1106_s2740B000080		no_uniprot	no_go	no_ipr	Uncharacterized protein	901.301	1150.8	1046.48	956.296	881.29	955.658	1043.63	1106.51	831.093
BN1106_s2690B000189		no_uniprot	no_go	no_ipr	Uncharacterized protein	891.258	1111.19	1025.74	934.728	860.77	867.958	849.613	985.279	762.42
BN1106_s1524B000202		no_uniprot	no_go	no_ipr	Uncharacterized protein	890.742	949.772	857.462	918.256	842.552	858.954	892.324	935.7	846.969
BN1106_s1641B000184		H2KNI9;G4VRG0;G4VRG1;G4VRF9;E2AAT4	GO:0005694;GO:0003677;GO:0003917;GO:0003918;GO:0006265	IPR011010;IPR013034;IPR001631;IPR018521;IPR025834;IPR014711;IPR014727;IPR013500;IPR008336;IPR013030;IPR013499	DNA-binding protein A;Y-box binding protein	886.052	673.68	879.897	977.175	967.331	883.49	1056.01	1406.95	1295.98
BN1106_s5494B000052		no_uniprot	no_go	no_ipr	Uncharacterized protein	882.986	390.565	565.237	792.799	470.225	630.29	294.676	276.851	807.667
BN1106_s925B000558		no_uniprot	no_go	no_ipr	Uncharacterized protein	875.49	1096.19	980.09	933.073	859.519	828.27	850.064	1488.78	1056.52
BN1106_s2881B000156		no_uniprot	no_go	no_ipr	Uncharacterized protein	873.075	938.37	935.32	1007.44	1194.53	1188.08	1437.48	654.749	564.054
BN1106_s11425B000011		no_uniprot	no_go	no_ipr	Uncharacterized protein	871.751	918.068	855.719	904.963	717.997	828.603	782.946	1260.44	1180.77
BN1106_s3580B000152		no_uniprot	no_go	no_ipr	Uncharacterized protein	870.255	824.343	909.728	740.249	928.587	816.323	805.15	374.491	360.499
BN1106_s5997B000051		no_uniprot	no_go	no_ipr	Uncharacterized protein	869.871	1146.78	1133.53	920.718	1109.33	1183.17	1324.12	1123.08	872.356
BN1106_s3607B000071	K02998	C1LS90;C1LS92;C1LA78;G4VAS0;I6T8V5	GO:0022627;GO:0003735;GO:0000028;GO:0006412	IPR001865;IPR018130;IPR027498;IPR005707;IPR023591	40S ribosomal protein SA	864.216	879.527	906.757	929.625	838.42	810.45	847.498	1168.39	1006.77
BN1106_s1320B000242		no_uniprot	no_go	no_ipr	Uncharacterized protein	860.712	626.412	702.121	1027.64	880.373	945.187	1071.43	226.689	192.151
BN1106_s10947B000012		no_uniprot	no_go	no_ipr	Uncharacterized protein	859.578	2119.27	1234.97	1397.52	2261.93	1237.41	1970.86	2028.06	632.424
BN1106_s6B000380		no_uniprot	no_go	no_ipr	Uncharacterized protein	851.48	1015.19	1100.15	800.648	1020.44	827.916	868.305	755.126	806.442
BN1106_s6604B000049		no_uniprot	no_go	no_ipr	Uncharacterized protein	850.957	994.113	792.073	948.61	696.24	883.755	781.223	445.188	300.515
BN1106_s666B000207		no_uniprot	no_go	no_ipr	Uncharacterized protein	850.907	818.794	789.434	866.978	774.674	793.1	684.532	852.515	859.21
BN1106_s7443B000031		no_uniprot	no_go	no_ipr	Uncharacterized protein	850.265	1112.91	980.147	877.884	927.952	814.229	1010.44	806.24	508.081
BN1106_s1057B000130		no_uniprot	no_go	no_ipr	Uncharacterized protein	848.6	691.822	826.703	913.875	896.178	858.277	809.22	1073.4	948.363
BN1106_s801B000136		no_uniprot	no_go	no_ipr	Uncharacterized protein	847.922	960.508	884.053	855.665	719.687	729.827	736.375	1129.74	977.642
BN1106_s5163B000012		Q8I7B2;Q86MW6;A7UNB2;O96866;Q86MW7	GO:0004197;GO:0006508;GO:0050790;GO:0008234	IPR025661;IPR025660;IPR013128;IPR000668;IPR012599;IPR000169	Cathepsin B like	844.565	811.139	1060.4	919.159	972.052	882.056	1175.12	4846.03	4409.9
BN1106_s1595B000089		no_uniprot	no_go	no_ipr	Uncharacterized protein	843.181	926.671	780.761	915.21	741.582	846.445	787.655	549.839	433.196
BN1106_s773B000382		B5B7R6;O96410;H2KRE5;G4LUS0;P91888	GO:0031032	IPR001997;IPR000557;IPR001715;IPR003096	Calponin	842.534	947.515	920.42	916.508	984.089	871.522	988.194	409.43	428.487
BN1106_s1062B000116		no_uniprot	no_go	no_ipr	Uncharacterized protein	837.051	1016.18	997.387	990.075	1115.73	1031.95	1204.49	957.603	1083.82
BN1106_s810B000534		no_uniprot	no_go	no_ipr	Uncharacterized protein	832.628	1144.94	1338.97	805.145	1480.08	634.936	1099.68	1149.38	1420.93
BN1106_s6887B000018		no_uniprot	no_go	no_ipr	Uncharacterized protein	832.137	917.121	563.458	904.984	540.948	854.797	610.853	161.942	110.06
BN1106_s1326B000438		no_uniprot	no_go	no_ipr	Uncharacterized protein	827.387	905.115	1114.48	843.395	1063.51	1006.01	936.409	784.101	949.634
BN1106_s686B000278		no_uniprot	no_go	no_ipr	Uncharacterized protein	826.325	807.906	752.217	801.181	643.426	874.379	789.486	1101.39	934.797
BN1106_s5997B000053		no_uniprot	no_go	no_ipr	Uncharacterized protein	826.221	694.915	949.914	917.819	938.399	936.504	868.893	519.967	642.587
BN1106_s722B000267		no_uniprot	no_go	no_ipr	Uncharacterized protein	825.096	708.237	831.382	869.807	974.967	794.951	762.297	607.232	723.251
BN1106_s686B000280		no_uniprot	no_go	no_ipr	Uncharacterized protein	821.917	566.408	653.636	866.822	667.114	848.814	656.204	975.562	991.971
BN1106_s925B000543	K07374	B0RZ72;B0B5G4;Q5D9M8;Q26595;Q94985	GO:0005737;GO:0005874;GO:0005525;GO:0003924;GO:0005200;GO:0007017;GO:0051258	IPR002452;IPR008280;IPR000217;IPR018316;IPR023123;IPR017975;IPR003008	Alpha-tubulin	821.556	953.678	870.987	962.927	952.597	888.373	963.28	1200.47	1088.06
BN1106_s6543B000071		no_uniprot	no_go	no_ipr	Uncharacterized protein	818.26	782.475	802.109	828.906	822.167	813.433	751.005	393.422	442.043
BN1106_s338B000304		no_uniprot	no_go	no_ipr	Uncharacterized protein	817.488	895.066	889.043	834.657	816.695	770.621	792.154	1187.14	886.987
BN1106_s3175B000176		no_uniprot	no_go	no_ipr	Uncharacterized protein	812.229	1039.69	967.948	881.69	760.334	785.043	859.308	1326.94	936.59
BN1106_s7714B000033		no_uniprot	no_go	no_ipr	Uncharacterized protein	794.821	870.681	911.904	860.515	866.047	781.722	857.85	437.759	421.94
BN1106_s8171B000013		H2KQ80;G4LX25;Q5C735;Q5DCF1;G7Y9N9	0	0	Uncharacterized protein	794.35	930.185	781.822	840.445	659.799	805.449	802.606	59.7165	77.309
BN1106_s6800B000066		no_uniprot	no_go	no_ipr	Uncharacterized protein	791.583	876.311	635.407	867.79	559.168	844.006	705.219	1120.92	1329.12
BN1106_s1670B000180		no_uniprot	no_go	no_ipr	Uncharacterized protein	791.207	841.91	701.754	916.103	802.79	930.416	859.503	1344.79	1189.31
BN1106_s1866B000137		no_uniprot	no_go	no_ipr	Uncharacterized protein	790.99	691.312	769.463	833.9	848.018	652.698	680.012	1135.64	1198.24
BN1106_s306B000275		no_uniprot	no_go	no_ipr	Uncharacterized protein	784.606	915.38	724.497	826.371	637.233	901.703	683.259	519.109	438.951
BN1106_s2995B000138		no_uniprot	no_go	no_ipr	Uncharacterized protein	780.591	837.63	762.903	840.691	696.451	805.817	810.704	716.047	457.905
BN1106_s140B000449	K06497	G4LW70;C1LVZ0;C1LBK7;B3W665;C1LBK6	GO:0016021	IPR000301;IPR018499;IPR018503;IPR008952	CD63 antigen	780.311	772.881	621.754	876.997	649.309	741.462	702.497	436.684	345.456
BN1106_s949B000146		G7YEP2;M3Y7Z7;H2P865;G4V842;K1QK11	GO:0030286;GO:0003777;GO:0007018;GO:0005858;GO:0016887;GO:0006200;GO:0001539;GO:0005929;GO:0005524;GO:0005509	IPR026983;IPR024743;IPR024317;IPR004273;IPR013602;IPR027417;IPR026979;IPR003593;IPR018247;IPR002048	Dynein light chain	779.833	841.309	708.656	839.605	574.196	807.966	783.381	600.779	410.64
BN1106_s3864B000107		no_uniprot	no_go	no_ipr	Uncharacterized protein	779.2	724.868	633.778	848.471	694.594	795.848	721.626	539.321	557.249
BN1106_s4560B000074		no_uniprot	no_go	no_ipr	Uncharacterized protein	778.564	840.403	623.063	843.756	570.4	1046.02	913.601	1551.98	1115.31
BN1106_s1092B000159		no_uniprot	no_go	no_ipr	Uncharacterized protein	777.884	1018.66	932.24	803.984	776.739	741.055	824.949	1235.05	938.303
BN1106_s136B000270		no_uniprot	no_go	no_ipr	Uncharacterized protein	773.931	817.327	820.153	784.828	876.437	711.072	815.512	207.067	203.832
BN1106_s925B000547		B0RZ73;B0B5G5;A7KCY8;H3ILP8;Q4A1B5	GO:0005874;GO:0005525;GO:0005200;GO:0007017;GO:0005737;GO:0003924;GO:0051258	IPR002452;IPR000217;IPR003008;IPR008280;IPR018316;IPR023123;IPR017975	Alpha-tubulin 3	769.484	630.887	667.14	795.632	695.402	467.505	564.72	260.678	338.358
BN1106_s773B000391		no_uniprot	no_go	no_ipr	Uncharacterized protein	769.082	981.615	785.018	864.894	684.604	889.356	862.462	371.342	301.01
BN1106_s18766B000003		Q8I8A0;C1LGU8;H2KRJ0;Q5C5Z3;G0S1H8	GO:0005622;GO:0016020;GO:0005525;GO:0007264	IPR027417;IPR005225;IPR001806;IPR003578	GTP-binding protein ypt1;Small GTP-binding protein (Rab1b)	767.589	753.184	834.634	944.606	972.763	891.798	936.391	681.85	628.702
BN1106_s9797B000034		H2YKV3;K1P334;C3XSR5;K7G481;T1KTE1	GO:0005509;GO:0004222;GO:0008270;GO:0006508	IPR000859;IPR026823;IPR000742;IPR001881;IPR013032;IPR000152;IPR018097;IPR024731;IPR009030;IPR015446;IPR024079;IPR001506;IPR006026	Cubilin	767.417	527.862	372.335	750.267	319.575	841.216	435.264	529.724	493.184
BN1106_s3958B000082		no_uniprot	no_go	no_ipr	Uncharacterized protein	766.11	807.689	840.662	825.447	739.849	700.045	667.75	1234.45	942.246
BN1106_s1062B000115		no_uniprot	no_go	no_ipr	Uncharacterized protein	765.922	800.368	835.324	750.716	841.604	792.932	895.428	679.997	704.871
BN1106_s5230B000039		no_uniprot	no_go	no_ipr	Uncharacterized protein	764.166	874.91	823.97	774.683	680.001	729.322	725.527	1182.52	926.52
BN1106_s5301B000104		no_uniprot	no_go	no_ipr	Uncharacterized protein	762.751	890.463	770.459	662.511	781.732	660.635	673.847	584.047	668.445
BN1106_s1139B000369		no_uniprot	no_go	no_ipr	Uncharacterized protein	762.333	675.436	854.923	379.182	780.28	439.225	493.376	393.515	907.023
BN1106_s3266B000054		no_uniprot	no_go	no_ipr	Uncharacterized protein	760.079	653.529	570.955	811.161	560.511	1006.72	815.474	529.394	538.444
BN1106_s3904B000044		no_uniprot	no_go	no_ipr	Uncharacterized protein	758.483	975.386	761.911	812.464	589.165	721.691	679.704	1015.3	816.293
BN1106_s1875B000140		G4V5D8;Q5BTL0;A8UGF8;C3ZHE0;E1FGM0	GO:0005840;GO:0003735;GO:0006412	IPR002674;IPR011331;IPR011332	Ribosomal protein rpl40;Ubiquitin	755.211	961.681	943.347	788.676	813.613	766.68	806.251	1255.29	928.103
BN1106_s4074B000042	K16197	G4V697;B4I1B5;B4P3U6;A8XAF1;G0MK00	GO:0005581;GO:0005201	IPR016187;IPR008160;IPR001442	Protein CBR-FTT-2;Tyrosine 3-monooxygenase/tryptophan 5-monooxygenase activation protein;14-3-3 protein	755.114	803.037	735.164	760.619	652.192	688.647	627.281	461.93	388.84
BN1106_s14012B000009		no_uniprot	no_go	no_ipr	Uncharacterized protein	752.012	768.028	743.036	865.671	796.573	872.722	897.84	1116.96	1184.05
BN1106_s5997B000054		no_uniprot	no_go	no_ipr	Uncharacterized protein	751.875	735.876	830.751	928.607	1220.42	811.779	1102.1	565.383	703.897
BN1106_s6635B000018		no_uniprot	no_go	no_ipr	Uncharacterized protein	749.416	833.391	764.908	797.537	677.454	813.943	849.662	1757.05	1339.79
BN1106_s1551B000480		no_uniprot	no_go	no_ipr	Uncharacterized protein	749.338	845.847	838.93	872.875	937.029	760.424	786.414	2750.62	3477.78
BN1106_s4862B000071		no_uniprot	no_go	no_ipr	Uncharacterized protein	749.015	913.026	979.938	693.721	1001.85	727.16	1010.21	521.106	499.164
BN1106_s3266B000052		no_uniprot	no_go	no_ipr	Uncharacterized protein	748.363	757.317	537.906	883.949	504.092	1174.93	869.365	595.446	437.699
BN1106_s63B000399		Q5D9W5;C1LDR9;G4VSU1;B8Y6H2;G4VSU3	GO:0016021	IPR024132	DIF_5	748.117	728.826	649.485	829.286	645.101	894.276	769.813	674.503	544.294
BN1106_s390B000193		no_uniprot	no_go	no_ipr	Uncharacterized protein	747.134	689.475	778.237	838.992	747.554	831.804	664.386	907.175	778.389
BN1106_s1111B000215		no_uniprot	no_go	no_ipr	Uncharacterized protein	744.824	634.576	651.883	749.805	627.747	616.237	580.652	580.643	464.422
BN1106_s2003B000167		no_uniprot	no_go	no_ipr	Uncharacterized protein	740.867	722.607	631.932	864.197	616.933	758.733	681.493	709.2	533.019
BN1106_s1386B000149		no_uniprot	no_go	no_ipr	Uncharacterized protein	739.632	1036.43	845.746	789.987	809.241	1317.72	1214.31	503.015	345.6
BN1106_s3266B000053		no_uniprot	no_go	no_ipr	Uncharacterized protein	739.016	684.775	541.378	792.95	527.89	1063.65	762.581	557.431	488.184
BN1106_s2619B000227		no_uniprot	no_go	no_ipr	Uncharacterized protein	734.286	1090.83	903.186	685.291	793.024	649.109	818.742	1273.28	821.64
BN1106_s2140B000166		no_uniprot	no_go	no_ipr	Uncharacterized protein	732.431	856.363	804.101	778.653	872.797	645.948	853.645	682.86	748.722
BN1106_s2995B000140		no_uniprot	no_go	no_ipr	Uncharacterized protein	732.033	637.547	703.331	756.82	672.164	712.831	665.372	589.638	450.48
BN1106_s1997B000149		no_uniprot	no_go	no_ipr	Uncharacterized protein	730.98	920.808	1026.45	752.354	1149.01	905.511	1123.09	563.675	791.291
BN1106_s891B000445		no_uniprot	no_go	no_ipr	Uncharacterized protein	730.102	758.636	743.039	765.15	811.366	817.253	709.953	1355.05	1260.31
BN1106_s1524B000201		no_uniprot	no_go	no_ipr	Uncharacterized protein	728.872	802.21	789.907	830.507	929.808	668.069	838.371	990.189	919.461
BN1106_s214B000742		G4VA28;Q5DDI1;G4VA29;I6N9Z3;P91804	GO:0005875;GO:0005509;GO:0007017	IPR001372;IPR011992;IPR002048	Tegumental calcium-binding EF-hand protein	726.193	676.532	528.815	775.346	489.819	772.613	638.823	3977.25	2805.1
BN1106_s1501B000246		no_uniprot	no_go	no_ipr	Uncharacterized protein	723.572	659.976	701.037	769.19	834.998	648.119	687.157	914.012	1284.53
BN1106_s498B000148		no_uniprot	no_go	no_ipr	Uncharacterized protein	722.119	932.742	898.968	785.145	755.307	698.175	766.375	970.614	801.702
BN1106_s1501B000245		no_uniprot	no_go	no_ipr	Uncharacterized protein	719.459	797.366	765.15	754.467	825.183	638.506	750.009	1023.41	1312.85
BN1106_s470B000303		no_uniprot	no_go	no_ipr	Uncharacterized protein	717.532	935.06	817.591	748.435	845.647	640.499	776.313	351.473	273.816
BN1106_s557B000144		no_uniprot	no_go	no_ipr	Uncharacterized protein	715.765	665.908	627.54	539.36	638.536	770.466	566.077	544.963	803.756
BN1106_s3175B000177		no_uniprot	no_go	no_ipr	Uncharacterized protein	715.393	666.32	673.52	775.416	627.493	694.152	623.861	1123.88	739.229
BN1106_s1061B000232		no_uniprot	no_go	no_ipr	Uncharacterized protein	713.421	700.196	661.226	554.961	658.604	771.729	727.359	306.776	438.795
BN1106_s844B000259	K07904	G7YTV8;G4VMI2;G4VMI3;Q5DBC2;F1LAQ0	GO:0005525;GO:0015031;GO:0007264	IPR027417;IPR005225;IPR001806;IPR003579	Ras-related protein Rab-11B	709.457	632.43	591.921	798.216	660.343	734.55	652.235	553.417	487.736
BN1106_s3864B000106		no_uniprot	no_go	no_ipr	Uncharacterized protein	707.802	614.095	552.257	789.272	655.245	665.04	633.111	489.372	515.356
BN1106_s2016B000144		no_uniprot	no_go	no_ipr	Uncharacterized protein	703.982	755.437	758.73	711.137	797.362	705.963	801.706	531.857	499.744
BN1106_s455B000331	K05692	Q71TT8;B2LXT9;D3PIP6;Q4U3C7;K7SRY9	GO:0005737;GO:0005856;GO:0005524	IPR004000;IPR020902;IPR004001	Actin;Actin-2	703.822	857.397	813.064	765.641	813.706	656.932	796.593	844.655	629.326
BN1106_s1501B000244		no_uniprot	no_go	no_ipr	Uncharacterized protein	702.442	823.316	751.276	728.241	748.904	696.023	747.746	1127.1	1162.94
BN1106_s6484B000063		no_uniprot	no_go	no_ipr	Uncharacterized protein	698.771	447.95	463.823	720.078	461.57	607.883	466.415	165.17	188.318
BN1106_s1287B000158		Q5DHF8;M9NKU5;H2KQL2;C4QJB5;U3JE91	GO:0000786;GO:0005634;GO:0003677;GO:0006334	IPR009072;IPR007125;IPR000164	Uncharacterized protein	697.844	731.73	769.98	809.647	895.779	666.558	868.886	571.462	615.053
BN1106_s3540B000084		no_uniprot	no_go	no_ipr	Uncharacterized protein	697.618	773.901	752.217	696.679	650.144	633.403	588.17	1314.56	1113.36
BN1106_s2087B000080		no_uniprot	no_go	no_ipr	Uncharacterized protein	696.555	1020.81	556.374	1022.31	561.79	912.091	750.53	1351.44	1105.23
BN1106_s390B000190		no_uniprot	no_go	no_ipr	Uncharacterized protein	694.984	840.068	737.551	760.541	616.306	816.996	681.855	830.823	593.864
BN1106_s1303B000681		no_uniprot	no_go	no_ipr	Uncharacterized protein	693.916	893.483	804.499	651.455	637.676	648.196	668.746	1046.88	855.436
BN1106_s4332B000090		no_uniprot	no_go	no_ipr	Uncharacterized protein	693.812	744.688	780.831	637.475	735.374	728.16	695.112	890.689	837.703
BN1106_s1300B000151		no_uniprot	no_go	no_ipr	Uncharacterized protein	693.744	620.855	777.746	655.383	876.943	542.691	677.844	563.454	779.556
BN1106_s8477B000046		no_uniprot	no_go	no_ipr	Uncharacterized protein	691.472	478.029	648.024	777.107	718.443	720.067	686.061	718.551	749.02
BN1106_s3227B000229		no_uniprot	no_go	no_ipr	Uncharacterized protein	691.245	768.915	714.889	718.185	738.165	809.245	802.547	1548.67	1500.04
BN1106_s5476B000058		H2KQ94;G7YBH6	GO:0035556	IPR001496	Uncharacterized protein	690.932	653.666	684.59	714.116	690.803	762.664	837.924	176.744	359.721
BN1106_s1071B000114		no_uniprot	no_go	no_ipr	Uncharacterized protein	690.743	578.235	625.661	768.015	655.313	616.093	648.932	581.33	513.835
BN1106_s2763B000063	K09580	G4LUK2;G7YFB7;F4WII4;E2BV50;E0W0A7	GO:0016021;GO:0005337	IPR002259;IPR016196	ER calcistorin;Protein disulfide-isomerase	690.161	610.946	688.159	737.326	690.73	632.44	697.081	657.109	574.696
BN1106_s4229B000070		no_uniprot	no_go	no_ipr	Uncharacterized protein	688.161	587.884	699.817	630.045	677.845	595.34	607.913	572.622	580.574
BN1106_s2489B000360		no_uniprot	no_go	no_ipr	Uncharacterized protein	687.847	556.528	540.417	814.262	666.21	729.778	689.055	749.774	696.064
BN1106_s2930B000113		no_uniprot	no_go	no_ipr	Uncharacterized protein	685.264	584.614	640.004	633.901	597.331	520.299	507.542	218.284	314.337
BN1106_s1524B000203		no_uniprot	no_go	no_ipr	Uncharacterized protein	684.16	763.691	585.134	755.67	549.452	718.065	653.945	684.52	590.21
BN1106_s483B000273		no_uniprot	no_go	no_ipr	Uncharacterized protein	680.77	771.809	700.011	682.304	565.545	708.71	656.641	791.582	517.178
BN1106_s1799B000093		no_uniprot	no_go	no_ipr	Uncharacterized protein	678.829	812.764	760.418	653.806	644.67	594.699	526.888	505.599	444.759
BN1106_s731B000353		no_uniprot	no_go	no_ipr	Uncharacterized protein	678.114	798.802	754.34	653.681	807.111	628.707	648.863	550.294	683.366
BN1106_s2087B000065	K01369	A6Y9U8;D2N285;Q711M2	GO:0004197;GO:0006508	IPR001096	Legumain-2/7	677.838	768.347	568.414	810.944	584.237	675.197	673.233	1434.76	1374.83
BN1106_s3140B000180		no_uniprot	no_go	no_ipr	Uncharacterized protein	675.675	886.63	721.686	733.714	648.651	717.753	782.528	714.458	491.329
BN1106_s1303B000680		no_uniprot	no_go	no_ipr	Uncharacterized protein	674.581	864.208	911.394	680.178	833.226	643.096	750.436	1174.23	1066.44
BN1106_s1966B000139		no_uniprot	no_go	no_ipr	Uncharacterized protein	673.97	701.699	567.79	796.151	600.533	885.474	746.439	1065.63	830.583
BN1106_s1118B000189		no_uniprot	no_go	no_ipr	Uncharacterized protein	666.476	720.79	770.195	649.025	767.788	693.607	779.028	553.064	543.122
BN1106_s3804B000161		no_uniprot	no_go	no_ipr	Uncharacterized protein	666.131	718.622	774.358	713.685	651.607	632.178	676.524	402.689	315.874
BN1106_s9331B000024		no_uniprot	no_go	no_ipr	Uncharacterized protein	665.836	601.715	420.923	707.397	321.408	731.693	434.548	673.568	672.981
BN1106_s1326B000439		no_uniprot	no_go	no_ipr	Uncharacterized protein	665.333	963.869	972.861	689.892	922.899	850.065	855.654	777.013	779.16
BN1106_s674B000165	K11253	no_uniprot	no_go	no_ipr	Uncharacterized protein	663.379	839.906	704.801	714.233	641.751	691.765	705.067	543.862	387.86
BN1106_s5172B000090		no_uniprot	no_go	no_ipr	Uncharacterized protein	663.274	578.017	331.923	758.796	316.259	1070.41	632.03	2055.48	2282.6
BN1106_s397B000180		no_uniprot	no_go	no_ipr	Uncharacterized protein	661.916	982.931	1094.54	374.948	956.269	636.166	606.966	329.029	536.744
BN1106_s18789B000005		no_uniprot	no_go	no_ipr	Uncharacterized protein	661.663	509.782	332.156	740.121	316.729	685.013	434.005	565.095	561.517
BN1106_s505B000386		no_uniprot	no_go	no_ipr	Uncharacterized protein	660.77	624.392	521.37	709.111	644.164	680.527	651.294	447.138	350.995
BN1106_s1729B000073		no_uniprot	no_go	no_ipr	Uncharacterized protein	658.812	843.251	714.685	705.462	598.142	652.419	641.986	939.116	671.277
BN1106_s6573B000068		no_uniprot	no_go	no_ipr	Uncharacterized protein	658.637	627.544	693.374	717.222	727.045	610.854	707.535	900.269	896.491
BN1106_s233B000262	K00029	G7YNR8;G4LVD3;C1LEC3;G4LVD4;Q5C564	GO:0005634	IPR000953;IPR016197;IPR008676;IPR026541	Malic enzyme	652.828	651.245	607.663	715.118	638.436	609.98	669.894	1465.33	1752.17
BN1106_s8184B000009		no_uniprot	no_go	no_ipr	Uncharacterized protein	652.667	671.552	616.597	767.984	755.889	682.541	717.497	641.052	612.244
BN1106_s147B000467		no_uniprot	no_go	no_ipr	Uncharacterized protein	652.324	643.17	591.488	732.01	636.758	687.167	698.214	655.141	591.201
BN1106_s1793B000165		no_uniprot	no_go	no_ipr	Uncharacterized protein	651.981	562.843	630.878	712.014	742.531	672.407	795.821	926.804	920.455
BN1106_s6478B000076		no_uniprot	no_go	no_ipr	Uncharacterized protein	651.119	655.69	735.128	679.434	743.77	622.985	628.546	438.279	471.87
BN1106_s2277B000052		no_uniprot	no_go	no_ipr	Uncharacterized protein	650.475	713.094	544.659	707.635	446.56	684.926	579.702	224.743	172.2
BN1106_s16728B000003		no_uniprot	no_go	no_ipr	Uncharacterized protein	649.657	691.748	620.33	758.821	640.047	761.204	664.858	471.148	385.219
BN1106_s2232B000229	K11434	C7TY98;C1LIE9;G4VGV6;Q4PLC2;H2ESD9	GO:0008168;GO:0006479	IPR025799;IPR025714	Arginine methyltransferase 1	646.951	655.432	753.379	690.91	810.378	612.763	737.595	447.804	406.415
BN1106_s1518B000071		G7YVB4;G4VML1;C1LH44;Q5DFJ0;C1LH45	GO:0042132;GO:0005975	IPR000146;IPR028343;IPR020548	Fructose-bisphosphate aldolase (EC 4.1.2.13)	646.154	726.561	696.189	676.219	705.438	862.938	907.682	704.067	616.125
BN1106_s2565B000402		no_uniprot	no_go	no_ipr	Uncharacterized protein	645.994	766.698	678.888	705.76	661.092	714.514	742.433	514.994	467.886
BN1106_s1202B000416		no_uniprot	no_go	no_ipr	Uncharacterized protein	645.989	949.366	818.038	709.932	768.899	727.829	833.223	714.412	536.425
BN1106_s420B000188		no_uniprot	no_go	no_ipr	Uncharacterized protein	644.948	818.124	823.593	605.089	792.875	601.92	778.406	910.457	767.54
BN1106_s1106B000095		no_uniprot	no_go	no_ipr	Uncharacterized protein	644.896	415.019	486.481	524.439	467.887	462.845	355.83	397.084	558.177
BN1106_s232B000336		no_uniprot	no_go	no_ipr	Uncharacterized protein	642.512	640.988	684.515	560.185	615.4	622.942	554.799	525.619	746.042
BN1106_s9797B000037		no_uniprot	no_go	no_ipr	Uncharacterized protein	641.763	467.678	316.561	590.795	312.629	564.123	359.64	519.644	489.129
BN1106_s2763B000066		no_uniprot	no_go	no_ipr	Uncharacterized protein	641.446	508.195	645.298	772.405	747.728	570.315	615.374	616.284	633.702
BN1106_s2333B000163		no_uniprot	no_go	no_ipr	Uncharacterized protein	641.234	713.771	623.845	601.077	533.742	736.934	651.099	990.802	1101.85
BN1106_s4129B000135		C1LM62;C1LM61;C1LM58;B0RZ77;A2I3X7	GO:0005737;GO:0005874;GO:0005525;GO:0003924;GO:0005200;GO:0007017;GO:0051258	IPR013838;IPR002453;IPR008280;IPR000217;IPR018316;IPR023123;IPR017975;IPR003008	Tubulin beta-2	640.455	823.378	847.493	654.348	854.215	380.345	692.443	659.375	789.645
BN1106_s2351B000183		no_uniprot	no_go	no_ipr	Uncharacterized protein	640.024	552.786	637.887	629.095	659.101	724.947	659.596	834.41	753.193
BN1106_s258B000280		no_uniprot	no_go	no_ipr	Uncharacterized protein	637.215	618.451	645.771	661.249	663.829	756.92	725.105	544.544	498.072
BN1106_s949B000151		no_uniprot	no_go	no_ipr	Uncharacterized protein	636.976	860.316	710.986	689.201	655.27	669.276	751.005	611.357	395.81
BN1106_s2044B000109		no_uniprot	no_go	no_ipr	Uncharacterized protein	636.194	490.838	571.367	715.727	508.443	656.969	559.549	612.996	737.939
BN1106_s280B000163		no_uniprot	no_go	no_ipr	Uncharacterized protein	635.684	771.095	597.062	670.74	585.049	767.697	754.697	1109.21	970.371
BN1106_s13346B000010		no_uniprot	no_go	no_ipr	Uncharacterized protein	635.607	652.288	630.247	673.992	535.216	603.677	566.75	151.759	153.376
BN1106_s3227B000230		no_uniprot	no_go	no_ipr	Uncharacterized protein	635.404	657.658	600.99	617.569	545.899	678.127	594.011	1152.15	1083.82
BN1106_s554B000521		no_uniprot	no_go	no_ipr	Uncharacterized protein	635.108	787.134	705.854	652.467	598.267	618.595	663.118	978.061	692.334
BN1106_s7307B000025		no_uniprot	no_go	no_ipr	Uncharacterized protein	634.871	406.298	263.029	632.749	245.788	766.887	337.457	160.096	208.912
BN1106_s135B000521	K11290	G4VGV0;G7YX70;A1A5F9;F6U6I7;F6UPB2	GO:0008270	IPR019542;IPR019786;IPR011011;IPR001965;IPR019787;IPR013083	Phosphatase 2A inhibitor I2PP2A	633.166	567.355	597.832	693.876	561.004	608.455	544.011	557.201	413.699
BN1106_s2869B000133		no_uniprot	no_go	no_ipr	Uncharacterized protein	632.331	612.499	672.666	733.58	842.876	765.16	780.892	692.547	687.53
BN1106_s505B000384		no_uniprot	no_go	no_ipr	Uncharacterized protein	630.718	585.116	431.618	641.6	421.113	698.527	483.074	359.898	250.253
BN1106_s398B000245		no_uniprot	no_go	no_ipr	Uncharacterized protein	628.924	635.34	598.119	640.152	569.788	604.735	551.033	1091.77	1211.36
BN1106_s1714B000262		no_uniprot	no_go	no_ipr	Uncharacterized protein	628.786	808.743	917.484	293.707	658.604	578.544	443.487	494.326	614.313
BN1106_s1670B000181		no_uniprot	no_go	no_ipr	Uncharacterized protein	628.449	717.893	523.361	709.192	515.153	731.164	584.501	903.024	737.688
BN1106_s146B000270		no_uniprot	no_go	no_ipr	Uncharacterized protein	626.866	743.554	589.276	649.35	529.846	561.668	568.27	823.943	576.315
BN1106_s1252B000366		no_uniprot	no_go	no_ipr	Uncharacterized protein	626.684	632.029	575.189	639.47	542.286	660.974	548.536	1750.08	1998.61
BN1106_s470B000298		no_uniprot	no_go	no_ipr	Uncharacterized protein	626.162	628.458	552.327	655.167	585.815	698.497	678.274	311.744	279.962
BN1106_s4187B000071		no_uniprot	no_go	no_ipr	Uncharacterized protein	624.414	480.855	579.417	746.16	524.11	707.895	607.223	1830.57	1919.92
BN1106_s426B000270		no_uniprot	no_go	no_ipr	Uncharacterized protein	623.168	574.06	444.865	698.763	401.83	671.771	498.008	684.096	569.155
BN1106_s5276B000040		no_uniprot	no_go	no_ipr	Uncharacterized protein	622.465	556.639	651.449	628.351	736.357	534.791	599.722	287.474	296.506
BN1106_s500B000161		H2KPM6;G4VL68;C3VEV0;Q5DHI5;G4VL69	GO:0005509;GO:0005544	IPR001464;IPR018502;IPR018252	Annexin	622.211	601.809	541.649	696.504	647.987	700.09	655.226	740.903	670.124
BN1106_s1818B000147		no_uniprot	no_go	no_ipr	Uncharacterized protein	621.587	527.157	611.867	641.897	700.777	583.761	620.713	242.551	309.895
BN1106_s4661B000183		no_uniprot	no_go	no_ipr	Uncharacterized protein	621.412	686.46	551.468	664.822	652.259	614.051	665.795	895.218	708.401
BN1106_s368B000164		no_uniprot	no_go	no_ipr	Uncharacterized protein	621.06	658.821	752.06	648.298	745.563	609.507	651.284	313.608	325.718
BN1106_s4187B000069		no_uniprot	no_go	no_ipr	Uncharacterized protein	619.431	574.261	569.881	733.014	511.991	732.675	608.704	1885.09	1777.49
BN1106_s722B000269		no_uniprot	no_go	no_ipr	Uncharacterized protein	618.454	761.307	672.606	636.597	604.508	695.24	587.932	511.143	457.78
BN1106_s574B000134		no_uniprot	no_go	no_ipr	Uncharacterized protein	617.952	562.969	323.053	728.176	383.507	665.924	409.718	244.191	208.624
BN1106_s2349B000196		no_uniprot	no_go	no_ipr	Uncharacterized protein	617.154	709.811	647.623	662.362	664.197	582.496	751.582	906.801	770.596
BN1106_s1501B000243		no_uniprot	no_go	no_ipr	Uncharacterized protein	615.99	753.485	602.453	614.09	573.042	687.44	622.226	1036.19	965.193
BN1106_s335B000427	K11248	G7YPA3;Q5DEG7;G4LV14;R7U5B0;I7G2Z3	GO:0005737	IPR027267;IPR004148;IPR000108;IPR001452	SH3-domain GRB2-like endophilin	615.155	524.168	431.535	688.006	453.871	617.523	516.707	399.697	305.231
BN1106_s3320B000066		no_uniprot	no_go	no_ipr	Uncharacterized protein	614.75	724.626	545.078	707.202	594.765	769.654	856.034	481.998	320.007
BN1106_s915B000140		no_uniprot	no_go	no_ipr	Uncharacterized protein	613.271	502.559	551.256	696.475	657.445	655.392	681.21	614.606	607.277
BN1106_s1987B000236		no_uniprot	no_go	no_ipr	Uncharacterized protein	613.176	742.77	695.969	573.364	646.534	531.53	568.598	587.943	384.843
BN1106_s7307B000023		no_uniprot	no_go	no_ipr	Uncharacterized protein	613.126	254.282	346.718	481.423	357.938	452.587	232.741	161	305.019
BN1106_s3001B000138		no_uniprot	no_go	no_ipr	Uncharacterized protein	613.095	867.566	539.21	679.119	484.894	650.318	640.855	166.871	108.879
BN1106_s1468B000195		no_uniprot	no_go	no_ipr	Uncharacterized protein	613.094	653.965	644.078	666.132	507.256	628.011	527.294	669.412	742.287
BN1106_s3348B000083		no_uniprot	no_go	no_ipr	Uncharacterized protein	611.859	946.022	1001.55	514.838	851.253	608.204	927.301	987.833	1006.09
BN1106_s4187B000061	K08570	A8W638;B3TM68;B9VXS1;Q95VA7;B3TM67	GO:0008234;GO:0006508	IPR025661;IPR000169;IPR025660;IPR013128;IPR000668;IPR013201	Cathepsin L3	611.147	630.464	625.254	673.149	599.549	990.353	884.714	6636.42	7640.16
BN1106_s6720B000020		no_uniprot	no_go	no_ipr	Uncharacterized protein	610.469	808.785	632.434	678.654	562.26	611.543	659.409	335.894	202.532
BN1106_s104B000460		no_uniprot	no_go	no_ipr	Uncharacterized protein	610.174	587.796	494.382	703.675	584.831	717.711	693.97	636.953	690.874
BN1106_s3991B000081		no_uniprot	no_go	no_ipr	Uncharacterized protein	608.594	636.374	658.545	681.197	648.154	604.122	707.636	733.973	594.594
BN1106_s712B000235		no_uniprot	no_go	no_ipr	Uncharacterized protein	608.277	883.649	899.407	513.534	755.792	700.247	762.891	551.301	831.36
BN1106_s4332B000089		no_uniprot	no_go	no_ipr	Uncharacterized protein	608.151	527.783	626.884	573.929	608.355	599.235	524.408	642.416	707.188
BN1106_s2546B000255		no_uniprot	no_go	no_ipr	Uncharacterized protein	605.733	731.835	568.634	678.401	571.149	757.133	762.438	421.794	314.871
BN1106_s3867B000083		no_uniprot	no_go	no_ipr	Uncharacterized protein	603.144	548.19	609.221	665.834	657.462	704.759	706.127	606.869	614.421
BN1106_s1300B000147		no_uniprot	no_go	no_ipr	Uncharacterized protein	602.975	380.083	539.956	542.159	691.82	413.967	444.474	408.237	616.991
BN1106_s553B000164		no_uniprot	no_go	no_ipr	Uncharacterized protein	602.097	586.624	680.78	539.628	701.275	566.26	627.194	617.48	890.248
BN1106_s1013B000373		no_uniprot	no_go	no_ipr	Uncharacterized protein	599.877	552.147	526.328	682.494	502.874	682.147	587.549	245.475	144.369
BN1106_s5504B000045		Q25595;H2KRI2;G4LXF8;I6LB49;Q540A3	GO:0016740;GO:0046872	IPR010987;IPR004045;IPR004046;IPR012336	26 Kd glutathione-S-transferase, Sm26;Glutathione S-transferase;	597.926	617.828	520.772	688.708	469.767	689.925	570.322	629.998	433.406
BN1106_s3045B000181		no_uniprot	no_go	no_ipr	Uncharacterized protein	597.507	559.961	590.269	474.263	603.623	691.375	631.177	676.05	1008.62
BN1106_s2357B000234		no_uniprot	no_go	no_ipr	Uncharacterized protein	596.653	934.544	1075.97	531.143	859.643	543.037	708.481	168.078	229.804
BN1106_s4802B000093		no_uniprot	no_go	no_ipr	Uncharacterized protein	592.615	594.999	585.846	554.664	563.433	584.602	619.727	658.475	699.394
BN1106_s4922B000054		no_uniprot	no_go	no_ipr	Uncharacterized protein	590.442	2163.46	1297.05	419.818	898.491	582.37	1632.94	2428.05	367.013
BN1106_s1661B000090	K02981	Q15EU0;C1LV23;C1LB60;O17454;C1LB62	GO:0015935;GO:0003723;GO:0003735;GO:0006412	IPR001848;IPR018268;IPR027486;IPR005729	Small subunit ribosomal protein S2e	588.803	619.277	629.986	627.792	542.501	554.463	550.323	759.765	648.766
BN1106_s370B000272		no_uniprot	no_go	no_ipr	Uncharacterized protein	588.506	481.007	465.594	660.917	458.128	552.526	506.524	211.491	184.943
BN1106_s1105B000134		no_uniprot	no_go	no_ipr	Uncharacterized protein	588.275	475.396	545.679	634.412	695.961	461.181	489.696	433.224	636.935
BN1106_s2438B000178		no_uniprot	no_go	no_ipr	Uncharacterized protein	587.924	716.062	588.657	614.163	503.796	525.743	578.141	875.239	691.296
BN1106_s1560B000158		no_uniprot	no_go	no_ipr	Uncharacterized protein	580.269	652.4	432.858	670.292	422	644.737	560.147	394.687	299.601
BN1106_s8266B000028		no_uniprot	no_go	no_ipr	Uncharacterized protein	580.108	848.132	802.014	539.811	662.961	582.612	637.579	813.624	629.361
BN1106_s4294B000216		no_uniprot	no_go	no_ipr	Uncharacterized protein	579.835	593.225	640.828	627.083	664.907	529.083	632.39	442.617	456.611
BN1106_s4514B000046		no_uniprot	no_go	no_ipr	Uncharacterized protein	578.526	1813.14	715.677	723.46	506.592	904.204	621.491	3744.77	866.589
BN1106_s366B000444		no_uniprot	no_go	no_ipr	Uncharacterized protein	576.987	409.732	419.476	522.956	458.684	451.661	361.355	251.262	335.456
BN1106_s714B000193		no_uniprot	no_go	no_ipr	Uncharacterized protein	576.636	784.287	752.375	582.203	647.905	567.942	682.137	639.856	524.728
BN1106_s73B000500		no_uniprot	no_go	no_ipr	Uncharacterized protein	576.135	662.498	598.515	612.356	517.656	540.248	550.481	813.762	661.773
BN1106_s1764B000369		no_uniprot	no_go	no_ipr	Uncharacterized protein	575.969	416.801	469.403	521.705	515.637	403.163	399.815	94.6974	103.631
BN1106_s1729B000071	K02984	G4VBV1;Q1HN44;C1LTB1;C1LTA8;C1LTA5	GO:0005840;GO:0003735;GO:0006412	IPR006846;IPR000626	Small subunit ribosomal protein S3Ae	575.698	568.846	533.665	589.565	503.485	528.882	512.358	744.592	571.961
BN1106_s2228B000197		no_uniprot	no_go	no_ipr	Uncharacterized protein	574.354	679.76	604.139	623.141	544.648	555.995	582.958	1212.58	866.026
BN1106_s7787B000023		no_uniprot	no_go	no_ipr	Uncharacterized protein	574.097	713.86	712.55	586.626	652.062	566.428	696.636	655.597	586.563
BN1106_s5012B000054		no_uniprot	no_go	no_ipr	Uncharacterized protein	572.671	526.933	709.668	616.554	854.173	481.165	632.838	302.477	393.884
BN1106_s204B000252		no_uniprot	no_go	no_ipr	Uncharacterized protein	571.544	488.462	445.496	623.438	495.259	583.424	506.742	559.234	577.797
BN1106_s384B000406		no_uniprot	no_go	no_ipr	Uncharacterized protein	570.386	541.45	544.758	542.068	630.813	452.263	541.173	368.077	432.948
BN1106_s384B000407		no_uniprot	no_go	no_ipr	Uncharacterized protein	569.238	569.857	538.09	541.238	563.736	492.366	528.831	404.794	425.313
BN1106_s6277B000067	K02934	H2KUE2;C1LTW8;Q5DE99;C1LTX1;C1LAU0	GO:0005840;GO:0003735;GO:0006412	IPR000915;IPR014722;IPR008991	60S ribosomal protein L6;Large subunit ribosomal protein L6e	568.755	737.756	698.529	580.398	616.869	515.076	577.266	815.602	687.168
BN1106_s214B000747		O46121;Q45TR6;O46120;G7Y466;I6U578	GO:0005875;GO:0005509;GO:0007017	IPR001372;IPR011992;IPR018247;IPR002048	Tegumental calcium-binding EF-hand protein	568.342	544.597	402.521	602.183	376.5	471.937	355.57	281.661	241.276
BN1106_s12015B000008		no_uniprot	no_go	no_ipr	Uncharacterized protein	568.188	549.272	423.366	619.341	382.329	597.486	474.398	694.83	803.7
BN1106_s366B000452		no_uniprot	no_go	no_ipr	Uncharacterized protein	568.092	531.348	517.972	549.699	534.159	484.398	433.42	142.321	153.899
BN1106_s4560B000073		no_uniprot	no_go	no_ipr	Uncharacterized protein	566.452	513.924	415.06	607.361	443.133	732.688	619.868	1067.74	759.158
BN1106_s7149B000042		no_uniprot	no_go	no_ipr	Uncharacterized protein	566.452	459.818	576.542	574.016	755.142	440.05	551.119	128.279	194.871
BN1106_s4332B000088		no_uniprot	no_go	no_ipr	Uncharacterized protein	561.973	451.924	595.02	540.222	602.292	538.747	504.954	630.795	728.692
BN1106_s801B000129	K02932	Q5BTE8;C1L909;G4LX57;I0FU17;H3DAD0	GO:0005840;GO:0003735;GO:0006412	IPR002675	Ribosomal protein L5	561.467	557.625	525.362	580.153	474.743	500.52	458.764	711.309	634.127
BN1106_s3001B000139		no_uniprot	no_go	no_ipr	Uncharacterized protein	561.438	649.567	441.621	611.264	420.139	565.574	553.876	142.046	100.727
BN1106_s2862B000104		no_uniprot	no_go	no_ipr	Uncharacterized protein	560.814	280.645	259.4	657.97	245.565	701.499	276.58	319.213	228.767
BN1106_s1216B000248		no_uniprot	no_go	no_ipr	Uncharacterized protein	560.026	694.718	747.016	595.392	736.44	714.834	830.188	685.368	585.831
BN1106_s2333B000164		no_uniprot	no_go	no_ipr	Uncharacterized protein	559.889	426.337	456.978	496.774	415.157	545.603	435.264	606.303	808.362
BN1106_s1515B000349		no_uniprot	no_go	no_ipr	Uncharacterized protein	557.155	466.879	525.234	515.51	549.2	523.589	442.462	245.716	276.292
BN1106_s3172B000056		no_uniprot	no_go	no_ipr	Uncharacterized protein	556.268	678.467	505.248	588.734	424.876	638.764	554.123	537.273	440.173
BN1106_s7B000230		no_uniprot	no_go	no_ipr	Uncharacterized protein	554.549	643.298	544.535	608.931	503.609	647.712	537.037	1127.41	952.754
BN1106_s2489B000361		no_uniprot	no_go	no_ipr	Uncharacterized protein	554.139	566.719	519.818	651.605	554.604	616.577	620.501	620.848	544.592
BN1106_s8246B000029		no_uniprot	no_go	no_ipr	Uncharacterized protein	553.607	458.249	516.632	614.01	598.339	459.33	459.967	302.486	340.354
BN1106_s2001B000144		no_uniprot	no_go	no_ipr	Uncharacterized protein	552.465	781.156	737.995	573.992	666.099	598.359	777.402	776.286	536.356
BN1106_s116B000325		no_uniprot	no_go	no_ipr	Uncharacterized protein	551.878	613.593	546.737	605.277	487.546	544.047	537.313	1011.71	697.69
BN1106_s1286B000401		no_uniprot	no_go	no_ipr	Uncharacterized protein	549.965	602.246	639.273	549.681	748.909	915.404	915.447	364.312	421.402
BN1106_s3386B000089		no_uniprot	no_go	no_ipr	Uncharacterized protein	546.64	792.1	678.444	566.371	564.522	541.823	638.846	722.024	575.44
BN1106_s8462B000006		Q86MW8;Q86MW7;A7UNB2;Q86MW6;Q8I7B2	GO:0004197;GO:0006508;GO:0050790	IPR025661;IPR025660;IPR013128;IPR000668;IPR012599;IPR000169	Cathepsin B	546.416	405.061	575.637	574.662	571.812	514.224	636.001	1902.84	1778.9
BN1106_s2333B000165		no_uniprot	no_go	no_ipr	Uncharacterized protein	544.857	443.42	499.586	529.641	498.836	534.305	471.767	650.914	1234.43
BN1106_s6484B000061		no_uniprot	no_go	no_ipr	Uncharacterized protein	544.64	354.194	388.192	561.218	385.379	477.952	361.869	144.651	143.787
BN1106_s3910B000076		no_uniprot	no_go	no_ipr	Uncharacterized protein	541.857	453.17	414.164	609.046	419.643	732.852	554.846	517.821	461.026
BN1106_s1676B000260	K02962	Q5D8R1;C1LBG4;Q5DDV6;C1LVM9;G4VH80	GO:0005840;GO:0003735;GO:0006412	IPR001210;IPR018273	40S ribosomal protein S17	536.809	571.763	532.985	593.823	459.497	522.085	469.411	750.361	525.469
BN1106_s3430B000066		no_uniprot	no_go	no_ipr	Uncharacterized protein	536.426	699.861	585.531	566.87	510.312	662.011	588.311	881.041	658.497
BN1106_s3859B000160		no_uniprot	no_go	no_ipr	Uncharacterized protein	535.573	731.85	660.167	503.88	530.915	490.666	579.134	660.707	540.964
BN1106_s614B000238		no_uniprot	no_go	no_ipr	Uncharacterized protein	535.246	572.712	590.354	467.999	592.751	669.873	713.082	141.967	192.942
BN1106_s3747B000118		no_uniprot	no_go	no_ipr	Uncharacterized protein	535.123	720.756	684.922	620.696	737.961	614.945	743.515	369.652	361.363
BN1106_s1314B000446		no_uniprot	no_go	no_ipr	Uncharacterized protein	532.055	506.589	618.721	418.087	590.443	423.433	483.995	457.382	628.328
BN1106_s7649B000027		no_uniprot	no_go	no_ipr	Uncharacterized protein	531.789	541.336	527.624	463.628	527.081	520.869	563.289	332.683	321.05
BN1106_s3320B000067		no_uniprot	no_go	no_ipr	Uncharacterized protein	531.738	641.969	473.739	609.311	504.552	627.698	671.472	398.33	257.069
BN1106_s7649B000028		no_uniprot	no_go	no_ipr	Uncharacterized protein	531.208	465.182	495.148	451.1	554.79	486.935	525.315	264.899	294.83
BN1106_s1600B000257	K02974	G4VLN8;C1LAT6;G7YB42;Q5DDM8;C1LTS6	GO:0005840;GO:0000166;GO:0003735;GO:0006412	IPR012677;IPR012678;IPR001976;IPR018098	40S ribosomal protein S24	528.278	676.625	629.576	555.402	549.165	542.074	560.718	811.333	617.977
BN1106_s2298B000199		no_uniprot	no_go	no_ipr	Uncharacterized protein	525.936	661.144	617.154	546.037	626.993	565.068	569.693	642.244	540.288
BN1106_s1612B000138		G4LY82;C1LE52;G7YBH9;G7YE98;G1NZW9	0	IPR013122	Multi domain cystatin (Cys1)	525.932	463.251	388.286	510.65	422.571	474.633	393.133	233.215	238.697
BN1106_s664B000650		no_uniprot	no_go	no_ipr	Uncharacterized protein	525.54	498.848	544.845	566.87	529.844	540.176	495.331	690.075	535.561
BN1106_s4050B000112		no_uniprot	no_go	no_ipr	Uncharacterized protein	524.837	510.406	555.253	513.429	494.761	482.961	497.162	359.898	318.537
BN1106_s1854B000114		no_uniprot	no_go	no_ipr	Uncharacterized protein	524.26	431.7	547.826	606.496	589.221	520.416	561.571	1184.61	1004.56
BN1106_s276B000166		G7YJB7;G4VT81;Q5C2W1;G4VT80;Q5BTE3	0	IPR023473;IPR002733;IPR027485	AMME syndrome candidate gene 1 protein homolog;	523.96	514.31	476.835	591.146	517.461	574.374	561.46	270.175	280.165
BN1106_s1300B000146		no_uniprot	no_go	no_ipr	Uncharacterized protein	523.619	334.871	396.245	478.48	514.028	370.064	381.738	327.046	459.25
BN1106_s6B000381		no_uniprot	no_go	no_ipr	Uncharacterized protein	522.494	827.284	787.442	496.581	683.84	611.488	676.099	493.779	539.845
BN1106_s168B000278		no_uniprot	no_go	no_ipr	Uncharacterized protein	522.397	628.638	675.986	546.197	687.039	530.704	682.973	284.336	353.18
BN1106_s1444B000095		G7Y6P6;Q5DBI5;B1WA71;C1LNI1;C1LNH7	GO:0005875;GO:0007017	IPR001372;IPR019763	Dynein light chain	521.887	490.7	357.306	535.288	301.696	404.8	276.853	253.891	201.681
BN1106_s3580B000157		no_uniprot	no_go	no_ipr	Uncharacterized protein	519.218	607.73	628.74	398.506	574.381	457.72	532.805	226.495	220.554
BN1106_s5340B000052		no_uniprot	no_go	no_ipr	Uncharacterized protein	517.738	592.222	621.585	562.302	529.214	534.998	570.678	596.74	530.454
BN1106_s2970B000126	K02941	B3GUY4;C1L906;C1L908;C1L907;Q86EN9	GO:0005840;GO:0003735;GO:0042254;GO:0006414	IPR001790;IPR001813	Deoxyribonuclease	516.658	524.8	499.903	523.288	462.879	485.558	484.827	719.216	509.418
BN1106_s410B000447	K02875	G4VE27;G7YA21;Q5DA22;C1BQQ8;A7AQQ5	GO:0008270	IPR007287;IPR015943;IPR001680;IPR019775;IPR017986;IPR002867;IPR001841	Ribosomal protein L14;60S ribosomal protein L14	516.079	779.216	721.019	542.879	640.666	525.895	672.272	797.915	568.235
BN1106_s13522B000004	K02910	G4LWK0;Q5DCJ2;C1L9L3;E3TF49;A8UGB1	GO:0005840;GO:0003735;GO:0006412;GO:0016787	IPR000054;IPR020052;IPR023621	60S ribosomal protein l31	515.884	597.661	575.737	525.013	477.695	482.257	496.794	755.718	537.52
BN1106_s553B000165		no_uniprot	no_go	no_ipr	Uncharacterized protein	515.747	504.599	535.332	482.981	501.82	582.283	537.49	599.672	746.941
BN1106_s1539B000283		no_uniprot	no_go	no_ipr	Uncharacterized protein	514.548	568.605	568.439	524.048	620.103	549.17	698.639	253.22	228.891
BN1106_s2286B000107		no_uniprot	no_go	no_ipr	Uncharacterized protein	514.115	578.965	549.9	484.274	545.485	443.682	512.933	481.548	533.951
BN1106_s578B000211		no_uniprot	no_go	no_ipr	Uncharacterized protein	513.342	476.017	605.684	585.136	677.138	481.09	588.764	392.214	444.994
BN1106_s1492B000519		no_uniprot	no_go	no_ipr	Uncharacterized protein	512.23	658.661	403.465	536.327	402.328	482.803	483.606	694.978	325.022
BN1106_s1560B000155		no_uniprot	no_go	no_ipr	Uncharacterized protein	512.105	413.843	321.243	644.199	325.324	606.951	380.465	364.408	248.384
BN1106_s3654B000233		G7Y8D8;Q5D918;G4VKW2;C1L749;Q5DDI6	GO:0005509	IPR011992;IPR018247;IPR002048	Sorcin;Programmed cell death protein	511.968	541.467	522.674	536.861	560.159	505.267	529.74	224.401	181.952
BN1106_s8260B000014	K02155	G4LXI9;C1LSY7;Q5DDA3;C1LAH6;C4N183	GO:0016021;GO:0033179;GO:0015078;GO:0016787;GO:0015991	IPR002379;IPR000245;IPR011555	ATPase, H+ transporting, lysosomal, V0 subunit c	511.472	603.6	562.635	539.428	617.387	532.681	755.107	753.156	566.665
BN1106_s1727B000103		no_uniprot	no_go	no_ipr	Uncharacterized protein	511.463	427.67	423.285	571.854	411.811	460.604	410.75	347.494	318.225
BN1106_s3172B000053	K16197	G4VFR6;H3FE85;J9EYU9;T1IYY6;B2G4W4	GO:0016021;GO:0004989;GO:0004930	IPR000276;IPR017452;IPR002002	Tyrosine 3-monooxygenase;14-3-3 protein	510.166	526.162	465.738	551.974	429.907	553.374	517.352	481.548	444.171
BN1106_s3580B000158		no_uniprot	no_go	no_ipr	Uncharacterized protein	510.088	421.96	431.618	427.535	452.712	442.406	380.514	165.345	187.811
BN1106_s398B000246		no_uniprot	no_go	no_ipr	Uncharacterized protein	509.1	425.47	402.533	529.234	436.165	418.083	386.253	884.503	1042.14
BN1106_s3213B000043		no_uniprot	no_go	no_ipr	Uncharacterized protein	507.934	594.582	601.064	491.547	556.781	417.913	536.28	417.807	325.794
BN1106_s4081B000073		no_uniprot	no_go	no_ipr	Uncharacterized protein	505.698	357.212	489.901	420.214	614.359	366.156	455.553	88.4397	141.379
BN1106_s8126B000039		Q95VA9;A3F523	0	0	Cytoplasmic antigen 1	505.613	1198.3	614.578	382.54	525.092	662.266	1699.74	2243.06	310.841
BN1106_s422B000604		no_uniprot	no_go	no_ipr	Uncharacterized protein	505.537	526.614	453.546	527.39	473.292	528.009	497.397	1046.19	1039.38
BN1106_s739B000130	K02973	Q5DBM5;Q5D9J5;C1LWC9;C1LBP8;C1LWB3	GO:0005840;GO:0003735;GO:0006414	IPR001813;IPR027534	Ribosomal Protein, Small subunit;30s ribosomal protein S12 family member	504.595	601.367	591.605	527.369	502.934	492.864	497.389	628.199	532.946
BN1106_s2487B000193		no_uniprot	no_go	no_ipr	Uncharacterized protein	503.401	443.654	452.589	459.595	505.724	480.897	450.906	537.816	750.834
BN1106_s2968B000208		no_uniprot	no_go	no_ipr	Uncharacterized protein	503.064	345.91	457.165	419.645	414.146	313.673	303.454	153.217	166.146
BN1106_s1117B000422		no_uniprot	no_go	no_ipr	Uncharacterized protein	501.742	711.782	736.125	551.541	732.236	545.813	677.284	280.54	264.929
BN1106_s1595B000087		no_uniprot	no_go	no_ipr	Uncharacterized protein	500.43	626.96	424.08	546.446	367.992	537.147	452.898	325.292	206.094
BN1106_s401B000237	K02989	C4Q4Q6;C1LC25;C1LXF7;C1LXF1;C1LC32	GO:0015935;GO:0003723;GO:0003735;GO:0006412	IPR004044;IPR009019;IPR001351;IPR018280;IPR005703	Ribosomal protein S5a;40s ribosomal protein S5	499.628	574.706	539.866	529.74	471.355	462.431	494.606	657.523	467.155
BN1106_s13164B000010		no_uniprot	no_go	no_ipr	Uncharacterized protein	498.753	404.353	359.27	555.11	305.471	555.733	367.1	1515.87	1133.75
BN1106_s2638B000143		no_uniprot	no_go	no_ipr	Uncharacterized protein	497.147	481.177	531.127	537.729	513.028	540.212	520.5	754.18	795.675
BN1106_s4644B000090		no_uniprot	no_go	no_ipr	Uncharacterized protein	496.848	478.211	588.338	350.126	601.327	650.231	651.538	514.891	542.621
BN1106_s1164B000121	K03233	G7YMS1;C1LPZ6;Q86EU5;C1L985;Q3B8I6	GO:0005853;GO:0003746	IPR018940;IPR010987;IPR014717;IPR001326;IPR014038	Eukaryotic translation elongation factor 1 gamma	496.747	452.583	525.429	528.008	483.17	467.931	505.003	723.063	678.359
BN1106_s7552B000018		no_uniprot	no_go	no_ipr	Uncharacterized protein	496.167	648.515	848.442	446.736	632.123	510.174	477.614	298.47	596.249
BN1106_s1205B000224		no_uniprot	no_go	no_ipr	Uncharacterized protein	495.514	483.102	411.591	485.442	476.474	447.791	389.531	233.84	200.714
BN1106_s232B000335		no_uniprot	no_go	no_ipr	Uncharacterized protein	495.426	1142.12	1030.97	428.75	887.904	526.321	895.451	856.473	1100.13
BN1106_s703B000659		no_uniprot	no_go	no_ipr	Uncharacterized protein	495.108	542.657	573.804	494.9	635.411	353.778	335.313	111.909	136.274
BN1106_s209B000345	K02997	C1LT62;G4VTQ8;G7YPT4;E3UPD4;S4NN00	GO:0015935;GO:0019843;GO:0003735;GO:0006412	IPR022801;IPR005710;IPR001912;IPR018079;IPR002942	40S ribosomal protein S9	495.047	548.83	530.34	509.716	432.936	448.783	449.157	757.02	581.559
BN1106_s2673B000075		no_uniprot	no_go	no_ipr	Uncharacterized protein	493.94	407.802	374.366	480.456	400.499	431.424	382.568	305.261	460.152
BN1106_s1551B000481		no_uniprot	no_go	no_ipr	Uncharacterized protein	492.056	619.854	525.394	549.195	525.196	524.099	439.616	1629.42	1779.61
BN1106_s784B000198		no_uniprot	no_go	no_ipr	Uncharacterized protein	491.827	501.528	458.427	447.78	458.684	434.665	432.217	201.727	200.835
BN1106_s5514B000143		no_uniprot	no_go	no_ipr	Uncharacterized protein	491.517	402.042	452.667	558.619	509.589	441.965	481.874	612.706	623.163
BN1106_s1818B000146		no_uniprot	no_go	no_ipr	Uncharacterized protein	490.793	507.778	532.395	516.334	528.032	481.185	490.058	210.648	246.875
BN1106_s932B000427		Q5DA21;A4V9Q5;B6E135;B3SND3;B1PM92	GO:0005509;GO:0016301	IPR011992;IPR018247;IPR002048	Calmodulin 3b (Phosphorylase kinase, delta)	490.676	551.734	543.767	531.283	503.594	541.117	574.959	421.184	421.18
BN1106_s634B000592		no_uniprot	no_go	no_ipr	Uncharacterized protein	490.597	508.195	498.892	524.653	505.784	465.73	456.843	331.065	286.793
BN1106_s1118B000188		no_uniprot	no_go	no_ipr	Uncharacterized protein	490.537	555.378	513.246	455.939	465.32	527.729	521.27	399.681	308.659
BN1106_s2140B000169		no_uniprot	no_go	no_ipr	Uncharacterized protein	490.071	484.944	493.593	494.225	577.74	400.505	505.052	398.843	481.275
BN1106_s3938B000089	K02937	Q86EL2;C1LQ85;C1LQ83;C5H609;D3PHZ9	GO:0005840;GO:0003735;GO:0006412	IPR001196;IPR021131	Large subunit ribosomal protein L7e;60S ribosomal protein L7	489.86	531.802	498.213	548.186	460.853	495.096	482.169	725.434	559.747
BN1106_s3175B000175	K02866	C1L452;Q26594;G4LVW7;G7Y4U3;Q9Y1A7	GO:0016021;GO:0015171;GO:0060356	IPR002293;IPR004760	Large subunit ribosomal protein L10e;60S ribosomal protein L10	489.678	596.307	559.969	518.734	496.752	472.067	511.207	786.326	572.668
BN1106_s2438B000175	K14753	H2KPH7;Q5DDP3;G4VTR5;Q6TQF6;K1PWZ3	0	IPR020472;IPR001632;IPR015943;IPR001680;IPR019775;IPR017986;IPR016346	Guanine nucleotide-binding protein subunit beta 2-like 1;Receptor for activated PKC	489.196	498.252	485.511	516.498	445.084	467.966	495.878	794.168	637.47
BN1106_s4130B000081		no_uniprot	no_go	no_ipr	Uncharacterized protein	488.885	658.044	571.369	455.341	513.47	611.941	526.968	888.049	996.557
BN1106_s2546B000261		no_uniprot	no_go	no_ipr	Uncharacterized protein	488.863	477.032	512.33	589.197	649.489	440.291	582.36	224.147	280.965
BN1106_s11911B000016		G7Y9Z5;G4LVG9;T1KE73;R7TGV0;T1FX98	GO:0005840;GO:0003735;GO:0006412	IPR014719;IPR013823;IPR008932;IPR000206	Mitochondrial acetate:succinate CoA-transferase	488.598	457.906	460.531	540.499	523.298	446.186	480.238	761.849	800.293
BN1106_s2546B000254		no_uniprot	no_go	no_ipr	Uncharacterized protein	488.373	494.556	504.327	521.597	563.448	504.325	580.372	329.528	253.242
BN1106_s4862B000070		no_uniprot	no_go	no_ipr	Uncharacterized protein	487.534	436.892	535.117	471.937	628.549	326.682	433.48	136.059	246.266
BN1106_s4671B000053		no_uniprot	no_go	no_ipr	Uncharacterized protein	486.962	405.593	422.036	526.695	457.388	496.958	463.442	446.74	337.561
BN1106_s746B000290		no_uniprot	no_go	no_ipr	Uncharacterized protein	486.52	466.593	490.142	467.595	497.512	426.775	481.431	593.737	541.809
BN1106_s11081B000028		no_uniprot	no_go	no_ipr	Uncharacterized protein	486.01	407.162	502.676	513.047	542.553	441.828	511.536	554.867	653.217
BN1106_s4097B000036		no_uniprot	no_go	no_ipr	Uncharacterized protein	485.697	573.743	440.4	513.611	398.897	500.784	406.754	260.216	321.576
BN1106_s11425B000010	K02925	C1LEQ5;Q5BT73;G4VIK8;C8CLT3;C8CLS8	GO:0005840;GO:0003735;GO:0006412	IPR002673	Ribosomal protein L3	485.686	460.816	478.197	504.382	443.048	446.232	461.019	719.1	741.005
BN1106_s3173B000376	K12316	C3V6K8;G4VKU5;F6QJ20;C1L4Q5;U3D257	GO:0016788;GO:0016042;GO:0016298;GO:0004771;GO:0000902;GO:0008283;GO:0001816;GO:0048873;GO:0006954;GO:0030324;GO:0048771	IPR000073;IPR006693;IPR025483	Lysosomal alpha-glucosidase	482.464	514.17	482.851	526.958	506.676	467.38	514.466	992.387	1053.98
BN1106_s37B000352		no_uniprot	no_go	no_ipr	Uncharacterized protein	481.793	426.964	538.418	538.478	586.299	459.705	517.527	513.488	531.796
BN1106_s2298B000201		no_uniprot	no_go	no_ipr	Uncharacterized protein	481.44	450.367	514.643	538.777	642.941	451.586	529.279	508.337	506.35
BN1106_s154B000641		no_uniprot	no_go	no_ipr	Uncharacterized protein	480.589	427.321	435.876	497.351	489.288	421.035	380.092	328.81	412.625
BN1106_s1727B000102		no_uniprot	no_go	no_ipr	Uncharacterized protein	478.575	437.096	359.237	512.352	362.95	411.221	385.963	345.452	295.72
BN1106_s1295B000509		no_uniprot	no_go	no_ipr	Uncharacterized protein	475.078	390.146	458.796	482.161	518.275	416.395	383.906	323.738	360.668
BN1106_s1854B000115		no_uniprot	no_go	no_ipr	Uncharacterized protein	474.734	335.881	443.002	533.839	543.787	420.804	516.96	1188.87	1010.38
BN1106_s1045B000186		no_uniprot	no_go	no_ipr	Uncharacterized protein	474.443	451.61	361.758	554.217	408.424	594.362	527.874	760.278	555.644
BN1106_s232B000329		no_uniprot	no_go	no_ipr	Uncharacterized protein	473.741	437.706	453.065	442.867	566.046	478.25	447.291	403.796	628.189
BN1106_s2673B000071	K08057	I1ZIA6;C4Q5I7;H9KJQ9;K7NB00;A1YB06	GO:0005783;GO:0005509;GO:0006457	IPR001580;IPR018124;IPR009169;IPR009033;IPR008985;IPR013320	Calreticulin	473.636	498.443	443.617	451.367	406.326	417.532	429.613	314.265	455.347
BN1106_s3904B000042	K16197	Q5FX78;H2KNF5;H2LCQ3;B5XCY4;M3WFK3	GO:0004497	IPR000308;IPR023409;IPR023410	14-3-3 protein beta/alpha-1;Tyrosine 3-monooxygenase/tryptophan 5-monooxygenase activation protein	473.32	478.767	416.647	475.527	338.6	403.996	375.378	605.037	515.419
BN1106_s4999B000042		no_uniprot	no_go	no_ipr	Uncharacterized protein	472.863	365.844	484.92	453.139	482.321	500.126	503.079	595.787	686.248
BN1106_s1612B000144		no_uniprot	no_go	no_ipr	Uncharacterized protein	471.985	390.971	406.229	375.284	433.305	233.067	284.294	100.778	180.508
BN1106_s914B000127		no_uniprot	no_go	no_ipr	Uncharacterized protein	471.48	686.358	541.961	475.508	451.299	465.96	515.186	666.057	448.683
BN1106_s5098B000044		no_uniprot	no_go	no_ipr	Uncharacterized protein	471.48	614.608	656.344	306.93	605	496.899	601.288	204.131	390.399
BN1106_s664B000649		no_uniprot	no_go	no_ipr	Uncharacterized protein	470.756	448.595	465.05	512.684	529.844	449.474	480.82	611.331	564.895
BN1106_s500B000165		no_uniprot	no_go	no_ipr	Uncharacterized protein	470.229	508.564	381.313	508.516	380.059	542.364	429.963	514.652	397.411
BN1106_s3703B000103		C6EUD4;G4V5J1;Q5D9U6;R7TL29;T1EG49	GO:0008775;GO:0006084;GO:0003824	IPR026888;IPR003702	Mitochondrial acetate:succinate CoA-transferase;4-hydroxybutyrate coenzyme A transferase	469.58	584.954	523.048	522.721	506.424	500.982	497.628	842.837	767.531
BN1106_s3754B000092	K02889	Q6DJH3;C7TZ98;Q5DEB4;C7TY97;C1LDT1	GO:0005840;GO:0003735;GO:0006412	IPR023638;IPR000196;IPR015972;IPR015974	Ribosomal protein L21;60s ribosomal protein L21	469.573	600.951	600.165	492.99	518.855	466.287	557.167	913.957	672.78
BN1106_s2303B000144		no_uniprot	no_go	no_ipr	Uncharacterized protein	469.351	334.989	321.385	512.863	266.909	523.351	324.567	1563.71	1559.97
BN1106_s7307B000029		no_uniprot	no_go	no_ipr	Uncharacterized protein	468.605	445.214	351.319	452.069	317.802	522.275	421.833	214.335	273.678
BN1106_s9189B000014		no_uniprot	no_go	no_ipr	Uncharacterized protein	467.356	326.416	264.637	490.12	238.651	445.896	248.455	602.485	367.693
BN1106_s6031B000032		B8R1B2;B8R1B1;G7YE15;H2KRC0;Q5DFS8	GO:0006950	IPR002068;IPR008978;IPR001436	Alpha crystallin-containing small heat shock protein	467.182	590.947	491.441	460.764	462.131	394.008	446.249	213.279	170.792
BN1106_s1888B000150		no_uniprot	no_go	no_ipr	Uncharacterized protein	467.068	545.081	566.607	456.116	459.555	431.468	338.955	792.903	798.716
BN1106_s1081B000245		no_uniprot	no_go	no_ipr	Uncharacterized protein	467.068	238.368	307.51	537.991	278.42	539.167	328.953	657.962	485.413
BN1106_s607B000421	K03872	G7YEJ9;G4LZK0;Q5DEG0;C1L544;C1L543	GO:0005737;GO:0004801;GO:0006098	IPR013785;IPR001585;IPR004730;IPR018225	Transcription elongation factor B polypeptide 1	466.123	562.425	549.566	501.458	543.135	480.385	518.436	543.28	448.092
BN1106_s583B000295		no_uniprot	no_go	no_ipr	Uncharacterized protein	466.015	448.26	432.249	526.231	453.707	501.977	414.889	592.883	645.716
BN1106_s3580B000153		no_uniprot	no_go	no_ipr	Uncharacterized protein	465.791	394.809	473.064	400.752	593.253	376.95	431.182	169.306	217.628
BN1106_s4469B000066		no_uniprot	no_go	no_ipr	Uncharacterized protein	465.488	594.162	578.435	493.183	559.701	416.996	524.915	1095.07	1012.82
BN1106_s1242B000166		no_uniprot	no_go	no_ipr	Uncharacterized protein	464.983	498.868	539.297	500.166	562.754	436.226	528.986	670.86	602.506
BN1106_s4188B000275		no_uniprot	no_go	no_ipr	Uncharacterized protein	464.766	621.429	735.482	371.513	739.646	544.459	675.435	326.498	387.193
BN1106_s2014B000195	K02900	G4M0K4;Q86E46;C1LTH2;G7YCJ2;L0CM38	GO:0005840;GO:0003735;GO:0006412	IPR001197;IPR016180;IPR018255	Large subunit ribosomal protein L27Ae	464.725	542.11	509.91	498.458	459.075	442.018	446.305	673.478	519.516
BN1106_s78B000483		no_uniprot	no_go	no_ipr	Uncharacterized protein	464.635	457.399	528.147	440.524	536.756	430.568	498.633	575.735	589.615
BN1106_s13346B000008		no_uniprot	no_go	no_ipr	Uncharacterized protein	464.504	517.511	455.24	489.222	406.769	443.479	435.704	118.657	115.687
BN1106_s1783B000139		no_uniprot	no_go	no_ipr	Uncharacterized protein	463.222	526.265	538.21	398.166	557.716	386.35	454.851	189.629	307.731
BN1106_s1335B000105		no_uniprot	no_go	no_ipr	Uncharacterized protein	462.138	475.839	437.088	502.027	491.581	551.427	593.661	149.584	140.699
BN1106_s2995B000137	K10956	H2KRR5;G4VKC5;R7U9C7;T1G915;E9HUV8	GO:0030127;GO:0008270;GO:0006888;GO:0006886	IPR007123;IPR006900;IPR006896;IPR012990;IPR002035;IPR015880;IPR006895	Protein transport protein Sec61 subunit alpha isoform 2	461.575	416.266	459.734	499.386	481.175	446.973	509.348	394.78	321.785
BN1106_s470B000292		G7Y6M7;C1L3P4;G4M0P0;G4LVD5;G4M0N9	0	IPR008145;IPR008144;IPR004172;IPR027417;IPR001478;IPR011511;IPR001452	Major egg antigen	460.64	480.54	454.58	502.768	463.783	425.835	431.348	173.169	142.118
BN1106_s1277B000104		no_uniprot	no_go	no_ipr	Uncharacterized protein	459.118	408.827	407.464	311.89	447.225	360.132	363.216	313.259	560.117
BN1106_s4862B000072		no_uniprot	no_go	no_ipr	Uncharacterized protein	458.386	485.772	488.858	392.696	476.983	442.378	497.802	249.925	220.239
BN1106_s14613B000009		no_uniprot	no_go	no_ipr	Uncharacterized protein	458.307	635.249	656.441	436.17	571.373	358.868	403.315	80.1745	87.0444
BN1106_s510B000511		no_uniprot	no_go	no_ipr	Uncharacterized protein	456.831	498.023	512.69	500.615	502.984	446.962	534.901	612.098	525.335
BN1106_s1947B000274		no_uniprot	no_go	no_ipr	Uncharacterized protein	456.782	647.866	722.158	323.317	579.681	290.305	399.386	116.897	156.343
BN1106_s2619B000229		no_uniprot	no_go	no_ipr	Uncharacterized protein	456.733	512.829	484.529	484.166	444.007	456.999	484.535	195.369	189.132
BN1106_s94B000347		no_uniprot	no_go	no_ipr	Uncharacterized protein	456.556	507.441	446.648	507.207	442.882	440.593	427.898	352.454	337.403
BN1106_s1057B000126	K09502	H3AJ06;U3I7G3;F1SS52;F6XBX6;A2VCN3	GO:0030286;GO:0003777;GO:0007018	IPR026983;IPR004273	DnaJ (Hsp40) homolog	456.339	448.824	484.818	479.247	487.101	466.665	466.226	571.339	536.548
BN1106_s1866B000132		no_uniprot	no_go	no_ipr	Uncharacterized protein	455.85	495.824	454.255	457.235	408.121	430.106	387.26	686.367	537.423
BN1106_s2275B000124		no_uniprot	no_go	no_ipr	Uncharacterized protein	455.81	511.298	475.921	478.889	399.692	486.462	419.732	284.626	378.881
BN1106_s2096B000235		no_uniprot	no_go	no_ipr	Uncharacterized protein	455.515	399.698	362.423	521.675	351.011	491.46	400.621	473.659	377.98
BN1106_s4361B000048		no_uniprot	no_go	no_ipr	Uncharacterized protein	455.338	645.406	563.149	427.987	639.938	436.551	513.905	309.216	320.927
BN1106_s1680B000249		no_uniprot	no_go	no_ipr	Uncharacterized protein	455.244	477.538	513.318	486.104	567.704	533.283	581.978	507.13	497.777
BN1106_s99B000256		no_uniprot	no_go	no_ipr	Uncharacterized protein	454.742	460.459	448.431	506.874	497.363	434.569	456.246	203.463	198.827
BN1106_s3726B000159		no_uniprot	no_go	no_ipr	Uncharacterized protein	454.333	441.778	446.696	524.733	557.16	515.429	597.161	496.494	505.941
BN1106_s1515B000348		no_uniprot	no_go	no_ipr	Uncharacterized protein	453.98	369.203	487.589	380.071	528.817	356.867	331.352	147.564	227.43
BN1106_s338B000296	K02898	G7YDW0;G4VLF7;C1LTF6;C1LTF4;B3GUS5	GO:0005840	IPR023442;IPR023441;IPR000988	Ribosomal protein L26;60S ribosomal protein L26	452.469	527.866	508.475	457.79	450.749	426.787	451.834	608.038	488.779
BN1106_s1364B000099		no_uniprot	no_go	no_ipr	Uncharacterized protein	451.577	557.507	318.556	398.739	262.929	627.077	440.977	422.186	329.821
BN1106_s8355B000032		no_uniprot	no_go	no_ipr	Uncharacterized protein	450.312	0	0	484.932	0	706.448	0	0	0
BN1106_s1756B000244		no_uniprot	no_go	no_ipr	Uncharacterized protein	450.036	397.001	379.105	439.592	380.184	434.665	345.999	248.529	267.78
BN1106_s5880B000101		no_uniprot	no_go	no_ipr	Uncharacterized protein	447.556	511.313	297.659	507.955	344.602	494.884	369.419	1032.81	1038.15
BN1106_s276B000174		no_uniprot	no_go	no_ipr	Uncharacterized protein	447.51	336.945	335.939	500.922	432.897	470.4	420.557	170.49	203.06
BN1106_s214B000758		no_uniprot	no_go	no_ipr	Uncharacterized protein	447.178	520.522	452.272	527.39	548.572	529.029	681.697	269.011	208.664
BN1106_s117B000705		no_uniprot	no_go	no_ipr	Uncharacterized protein	447.051	393.986	336.527	431.256	413.773	704.585	586.48	526.609	683.936
BN1106_s1588B000219		no_uniprot	no_go	no_ipr	Uncharacterized protein	446.976	430.833	450.428	493.364	412.181	530.375	486.787	629.755	499.308
BN1106_s37B000350		no_uniprot	no_go	no_ipr	Uncharacterized protein	442.718	549.845	518.492	459.7	497.618	422.758	528.964	568.432	466.307
BN1106_s1270B000089	K12741	G7YTD4;G4VKW0;E3SFN0;B0FWZ3;E3SFM9	GO:0009790	IPR000742;IPR013032;IPR007110;IPR013783;IPR013098;IPR003598;IPR018250;IPR002154	Heterogeneous nuclear ribonucleoprotein	442.672	395.503	460.699	402.561	410.758	420.54	373.761	344.836	384.244
BN1106_s3592B000073		no_uniprot	no_go	no_ipr	Uncharacterized protein	441.874	381.244	440.327	506.461	494.633	515.016	530.137	447.667	386.9
BN1106_s2882B000082		no_uniprot	no_go	no_ipr	Uncharacterized protein	441.82	303.525	238.316	478.768	268.026	421.444	244.412	632.717	486.304
BN1106_s2873B000084		no_uniprot	no_go	no_ipr	Uncharacterized protein	440.115	400.268	399.704	391.045	427.707	482.372	437.905	238.473	233.608
BN1106_s917B000273		no_uniprot	no_go	no_ipr	Uncharacterized protein	439.602	412.367	349.098	456.709	301.682	418.896	317.043	482.029	322.372
BN1106_s1002B000244		no_uniprot	no_go	no_ipr	Uncharacterized protein	439.085	358.273	283.395	543.565	293.837	511.967	368.57	513.659	452.766
BN1106_s6381B000088	K02953	Q5DB08;G4VDH7;C1LRA7;G7YND6;C4WS14	GO:0005840;GO:0003735;GO:0006412	IPR012340;IPR000266;IPR028333;IPR019979	Ribosomal protein S13	437.922	582.048	515.424	485.588	446.55	431.098	492.745	764.637	549.066
BN1106_s4340B000043		no_uniprot	no_go	no_ipr	Uncharacterized protein	437.838	499.222	500.173	440.877	488.885	515.079	495.977	530.243	617
BN1106_s1118B000190		G7YB74;Q5DFI3;G4LUX6;G4LUX5;G4LUX7	0	IPR024771	Uncharacterized protein	437.218	454.457	545.476	446.738	628.746	391.249	522.239	317.366	374.528
BN1106_s179B000161		no_uniprot	no_go	no_ipr	Uncharacterized protein	436.691	339.21	446.126	384.067	456.818	494.741	478.003	267.319	342.029
BN1106_s1793B000164		no_uniprot	no_go	no_ipr	Uncharacterized protein	435.287	427.823	428.464	495.267	445.497	488.683	520.971	622.946	545.298
BN1106_s1551B000478		no_uniprot	no_go	no_ipr	Uncharacterized protein	434.496	458.28	482.151	396.639	491.896	374.461	376.216	217.687	200.876
BN1106_s2344B000122		no_uniprot	no_go	no_ipr	Uncharacterized protein	432.885	365.587	311.537	452.317	332.629	360.75	305.786	264.207	254.955
BN1106_s5369B000084		no_uniprot	no_go	no_ipr	Uncharacterized protein	432.302	506.721	504.632	359.802	483.067	470.004	521.534	535.149	469.711
BN1106_s19B000341		no_uniprot	no_go	no_ipr	Uncharacterized protein	431.781	395.866	400.206	478.571	428.814	370.632	376.12	265.291	265.751
BN1106_s2140B000168		no_uniprot	no_go	no_ipr	Uncharacterized protein	430.859	506.787	516.499	473.879	660.674	365.322	599.058	462.415	535.37
BN1106_s2690B000184	K02920	G4LY60;Q86E43;C7TYN2;C7TYW8;C7TZ15	GO:0005840;GO:0003735;GO:0006412	IPR001780;IPR018266;IPR009000	Ribosomal protein L36;60S ribosomal protein L36-like protein	429.931	538.883	514.015	453.883	411.596	410.517	413.832	504.233	370.328
BN1106_s3867B000082		no_uniprot	no_go	no_ipr	Uncharacterized protein	428.146	370.367	404.468	501.346	456.61	529.407	514.232	443.737	445.185
BN1106_s390B000196		Q86FF3;G4LZ54;G7YHP1;G7YXZ7;B3S2K7	GO:0016020;GO:0006886;GO:0016192	IPR006012;IPR010989;IPR000727	Syntenin-1	427.906	484.675	481.391	456.353	447.64	484.491	442.557	527.289	422.722
BN1106_s4644B000087		no_uniprot	no_go	no_ipr	Uncharacterized protein	427.007	559.377	620.88	265.274	510.963	556.176	530.881	455.059	455.896
BN1106_s5997B000050		G7YGF3	GO:0005524;GO:0046872;GO:0004674;GO:0005057;GO:0035556	IPR011009;IPR002219;IPR000719;IPR017441;IPR003116;IPR001245;IPR008271	Serine/threonine-protein phosphatase (EC 3.1.3.16)	426.745	420.722	449.178	480.033	533.689	490.285	538.348	382.541	368.041
BN1106_s7035B000012		no_uniprot	no_go	no_ipr	Uncharacterized protein	426.579	456.267	327.442	473.537	298.505	446.303	347.575	581.846	367.212
BN1106_s1866B000138		no_uniprot	no_go	no_ipr	Uncharacterized protein	426.507	447.925	457.165	445.1	458.684	374.253	377.697	689.562	623.442
BN1106_s507B000153	K02987	G4VS96;Q15ET6;Q86DX5;C1LPP7;C1LPP8	GO:0005840;GO:0003723;GO:0003735;GO:0006412	IPR005824;IPR000876;IPR013845;IPR013843;IPR018199;IPR002942	40S ribosomal protein S4-like protein	424.244	512.577	506.862	442.71	443.093	390.897	442.222	837.711	674.271
BN1106_s9189B000015		no_uniprot	no_go	no_ipr	Uncharacterized protein	424.226	316.033	278.914	446.094	214.161	431.77	226.621	498.546	358.257
BN1106_s229B000889		no_uniprot	no_go	no_ipr	Uncharacterized protein	424.197	446.746	464.554	415.883	506.164	438.23	499.372	321.501	316.977
BN1106_s3273B000102		no_uniprot	no_go	no_ipr	Uncharacterized protein	424.049	411.24	226.296	447.929	243.213	475.221	311.906	136.307	101.757
BN1106_s1225B000238		no_uniprot	no_go	no_ipr	Uncharacterized protein	423.936	459.305	424.223	442.432	408.174	438.733	435.644	133.334	114.445
BN1106_s4505B000067		no_uniprot	no_go	no_ipr	Uncharacterized protein	423.764	465.356	467.565	491.599	534.371	495.709	570.974	359.774	384.374
BN1106_s2740B000079	K15730	H2KSK9;C1LHX1;Q5DCV3;G4VIK7;R7T8W8	0	IPR011989;IPR016024;IPR006911;IPR009081;IPR013918	Hsp90 co-chaperone (Tebp)	423.208	491.416	458.294	433.581	396.899	438.999	466.343	506.893	365.897
BN1106_s3958B000080	K02880	H2KPB2;G4LYP0;C1LRW8;B3GUU2;C1LA25	GO:0005840;GO:0003735;GO:0006412	IPR024794;IPR000439;IPR020925;IPR012678	Ribosomal protein L17;60S ribosomal protein l17	422.952	484.409	481.345	453.764	426.275	385.133	415.335	674.091	515.264
BN1106_s1997B000150		no_uniprot	no_go	no_ipr	Uncharacterized protein	422.848	464.004	510.681	443.47	632.688	555.096	631.227	327.561	459.006
BN1106_s369B000213		no_uniprot	no_go	no_ipr	Uncharacterized protein	422.848	448.01	434.443	440.926	416.874	513.151	491.615	760.532	712.976
BN1106_s2873B000085		no_uniprot	no_go	no_ipr	Uncharacterized protein	421.62	377.769	469.949	364.689	541.494	463.364	464.271	220.693	266.737
BN1106_s3225B000131		no_uniprot	no_go	no_ipr	Uncharacterized protein	420.888	503.538	388.882	391.063	335.522	449.474	387.277	615.26	469.468
BN1106_s3580B000159		no_uniprot	no_go	no_ipr	Uncharacterized protein	420.841	422.317	492.72	332.248	556.226	343.485	411.693	157.947	213.369
BN1106_s69B000238		no_uniprot	no_go	no_ipr	Uncharacterized protein	420.571	390.73	393.647	403.926	415.608	343.393	366.465	310.596	359.659
BN1106_s2018B000306		no_uniprot	no_go	no_ipr	Uncharacterized protein	420.164	465.094	405.026	428.391	372.984	431.068	437.905	466.953	345.209
BN1106_s2881B000155		no_uniprot	no_go	no_ipr	Uncharacterized protein	419.698	396.907	384.177	475.995	431.814	653.316	602.265	317.464	224.758
BN1106_s1966B000132		G7Y9G1;H2KQ58;C1LIQ7;G7Y9F9;C1LIQ9	GO:0003723;GO:0003964;GO:0006278	IPR000557;IPR001715;IPR000477	Myophilin;Transgelin	419.059	411.214	351.45	495.335	410.069	541.036	462.914	711.134	519.903
BN1106_s246B000252	K01596	G7Y999;G4V721;Q9XYR4;Q5DGF3;I3NX80	GO:0005525;GO:0016301;GO:0004613;GO:0006094	IPR018091;IPR013035;IPR008209;IPR008210	Phosphoenolpyruvate carboxykinase (GTP)	417.389	491.917	514.929	446.28	565.369	406.856	479.421	701.339	733.607
BN1106_s1854B000113		no_uniprot	no_go	no_ipr	Uncharacterized protein	417.377	428.828	485.235	469.216	478.589	411.611	526.183	1085.84	818.313
BN1106_s17035B000007		no_uniprot	no_go	no_ipr	Uncharacterized protein	416.973	550.597	556.208	419.305	479.544	380.036	471.46	593.159	496.126
BN1106_s446B000198	K02995	Q5DFE0;G4V7U3;A3F4R9;G7Y349;Q7Z1I5	GO:0005840;GO:0003735;GO:0006412	IPR001047;IPR022309;IPR018283	40S ribosomal protein S8	416.907	501.665	486.744	446.814	417.743	413.863	429.529	523.503	485.23
BN1106_s2980B000187	K03262	H2KTN6;C1LV04;C1LV11;C1LV10;C1LUZ6	GO:0005853;GO:0003746	IPR010987;IPR004045;IPR004046;IPR012336;IPR001662	Eukaryotic translation initiation factor	416.486	460.37	477.82	338.658	439.376	505.954	455.344	760.327	944.485
BN1106_s5273B000078		no_uniprot	no_go	no_ipr	Uncharacterized protein	414.918	439.046	380.367	414.137	339.752	431.3	334.87	85.4053	75.9523
BN1106_s2594B000096		no_uniprot	no_go	no_ipr	Uncharacterized protein	414.705	371.132	348.429	353.699	354.326	437.081	422.273	173.438	183.285
BN1106_s1922B000133		no_uniprot	no_go	no_ipr	Uncharacterized protein	414.54	475.509	377.876	421.07	456.452	849.642	752.855	1324.35	1496.06
BN1106_s4329B000099	K02957	G4VGR1;Q5DH03;C1LBQ2;B2YI15;R7U167	GO:0005840;GO:0003735;GO:0006412	IPR000630	40S ribosomal protein RPS15A	414.091	532.917	453.712	448.686	397.496	390.227	434.105	589.472	430.403
BN1106_s364B000266		no_uniprot	no_go	no_ipr	Uncharacterized protein	412.786	446.967	444.572	484.698	450.42	485.51	485.268	697.883	635.787
BN1106_s471B000248		no_uniprot	no_go	no_ipr	Uncharacterized protein	412.766	450.126	430.765	429.04	442.753	461.88	474.626	277.639	287.236
BN1106_s1147B000259		B3GUU7;O45038;K1QIR8;Q33BN9;Q75W49	GO:0005524	IPR018181;IPR013126	78 kDa glucose-regulated protein;HSP70	412.46	384.312	439.917	445.696	516.392	340.829	496.018	199.208	306.228
BN1106_s17035B000006		G4VFS2;T1DG38;T1J2L3;M7ANV9;R4WJK2	0	IPR011989;IPR016024;IPR022716;IPR026827;IPR000357;IPR021133	Translationally controlled tumor protein	411.918	513.33	521.818	421.709	448.082	393.238	457.049	543.876	452.838
BN1106_s470B000293		B8R1B2;B8R1B1;H2KRC0;G7YE15;Q9BII9	GO:0006950	IPR002068;IPR008978;IPR001436	Alpha crystallin-containing small heat shock protein;Alpha crystallin-containing small heat shock protein variant NtermFhHSP35a;Major egg antigen;uncharacterized protein	411.815	471.357	432.834	422.032	446.698	348.073	406.461	173.005	151.682
BN1106_s9461B000006		B1NI98;B1NI97;B2RER2;H2KSA9;B0LVF7	GO:0005524;GO:0006950	IPR018181;IPR013126	Heat shock protein 70	411	287.471	350.327	449.329	408.581	318.147	359.12	82.8229	90.4282
BN1106_s1026B000566		no_uniprot	no_go	no_ipr	Uncharacterized protein	410.196	479.934	327.62	510.531	366.544	519.93	418.619	380.859	249.455
BN1106_s4512B000087		no_uniprot	no_go	no_ipr	Uncharacterized protein	410.174	511.445	428.501	437.576	377.346	447.684	477.463	548.504	390.603
BN1106_s557B000146		no_uniprot	no_go	no_ipr	Uncharacterized protein	409.589	337.756	371.179	298.411	358.116	372.033	272.669	233.942	422.111
BN1106_s1499B000099		no_uniprot	no_go	no_ipr	Uncharacterized protein	409.421	348.371	432.334	266.304	410.826	413.346	440.453	204.578	264.934
BN1106_s5276B000043		no_uniprot	no_go	no_ipr	Uncharacterized protein	409.083	416.021	420.178	390.804	374.486	406.935	366.021	222.323	169.313
BN1106_s3899B000094		no_uniprot	no_go	no_ipr	Uncharacterized protein	408.555	436.263	466.71	463.333	454.33	398.774	432.284	443.603	310.37
BN1106_s296B000191		no_uniprot	no_go	no_ipr	Uncharacterized protein	407.466	611.935	498.961	317.739	452.742	505.454	506.556	990.94	916.532
BN1106_s13848B000008	K02960	H2KSD5;Q5DAT2;C4QU02;B2YHX3;H3HPW8	GO:0005840;GO:0003735;GO:0006412	IPR020568;IPR014721;IPR000754;IPR020574	40S ribosomal protein RPS16	407.463	609.373	537.954	411.311	488.76	375.581	527.786	614.372	440.84
BN1106_s1749B000057		no_uniprot	no_go	no_ipr	Uncharacterized protein	406.965	353.39	387.211	426.413	370.61	450.741	434.977	104.38	195.249
BN1106_s449B000181		no_uniprot	no_go	no_ipr	Uncharacterized protein	406.841	401.859	416.322	411.904	418.376	453.176	429.118	592.029	553.697
BN1106_s1019B000213		no_uniprot	no_go	no_ipr	Uncharacterized protein	406.771	386.066	502.708	380.521	571.47	430.485	368.202	638.531	651.189
BN1106_s4187B000060	K01371	Q9NB30;Q9NGW3;Q24941;Q7JNQ9;E3UTT5	GO:0008234;GO:0006508	IPR025661;IPR000169;IPR025660;IPR013128;IPR000668;IPR013201	Cathepsin L3	406.046	322.532	370.083	479.352	332.046	474.195	397.877	1180.31	1263.5
BN1106_s3452B000183		no_uniprot	no_go	no_ipr	Uncharacterized protein	405.069	394.033	397.457	369.511	410.924	352.456	367.708	496.386	822.295
BN1106_s428B000277		no_uniprot	no_go	no_ipr	Uncharacterized protein	404.962	459.602	393.806	495.058	480.205	480.07	593.745	859.317	675.79
BN1106_s1025B000068		no_uniprot	no_go	no_ipr	Uncharacterized protein	404.814	1839.44	1335.04	292.331	927.973	370.679	1219.45	2343.82	436.266
BN1106_s3430B000064	K00235	G7YEE0;G4V7H1;O17462;Q5DI44;K1R921	GO:0045281;GO:0009055;GO:0000104;GO:0006099;GO:0008177	IPR018495;IPR014314;IPR000701;IPR014361	Succinate dehydrogenase iron-sulfur protein	404.392	454.643	400.983	444.364	385.042	495.957	427.763	646.842	553.648
BN1106_s5816B000129		no_uniprot	no_go	no_ipr	Uncharacterized protein	403.98	491.435	483.094	352.038	489.351	424.352	404.267	351.543	361.249
BN1106_s731B000352		no_uniprot	no_go	no_ipr	Uncharacterized protein	403.919	384.031	415.561	358.832	531.394	264.121	304.797	197.603	343.09
BN1106_s444B000277		no_uniprot	no_go	no_ipr	Uncharacterized protein	402.803	337.367	440.134	448.524	482.818	413.63	429.118	445.986	428.814
BN1106_s392B000889		no_uniprot	no_go	no_ipr	Uncharacterized protein	402.553	440.097	589.93	454.242	615.808	328.626	554.908	393.657	481.883
BN1106_s2771B000142		no_uniprot	no_go	no_ipr	Uncharacterized protein	400.704	368.054	415.631	423.025	462.861	351.043	382.262	297.655	288.342
BN1106_s1300B000145	K05762	H2KPR3;G4VTN5;T1HZF3;E9HQV9;E2C0Y0	GO:0005634	IPR007747	Merlin/moesin/ezrin/radixin	400.38	376.868	421.821	357.188	460.344	351.562	409.858	382.783	443.334
BN1106_s4069B000251		no_uniprot	no_go	no_ipr	Uncharacterized protein	400.344	345.408	376.424	345.511	382.547	351.872	355.297	542.494	650.828
BN1106_s3452B000181		no_uniprot	no_go	no_ipr	Uncharacterized protein	399.907	458.898	432.174	373.5	394.875	428.366	427.137	622.991	869.092
BN1106_s590B000260		no_uniprot	no_go	no_ipr	Uncharacterized protein	399.729	376.456	398.781	349.21	461.387	351.967	353.278	327.561	365.908
BN1106_s3553B000143		C1LH46;Q5C7H0;C1LH47	GO:0030529;GO:0019013;GO:0003676;GO:0000166	IPR012677;IPR000504	Heterogeneous nuclear ribonucleoprotein A1, A2/B1 homolog	399.636	393.544	470.602	362.819	367.092	337.675	379.968	478.037	425.879
BN1106_s1139B000368		no_uniprot	no_go	no_ipr	Uncharacterized protein	399.553	377.803	485.321	196.449	445.507	221.227	265.914	201.034	507.695
BN1106_s2590B000132		no_uniprot	no_go	no_ipr	Uncharacterized protein	399.115	553.289	451.961	425.897	473.861	503.491	539.849	624.825	527.771
BN1106_s342B000434		G7YC67;G7YBQ9;G7YYA1;G7YSU1;G7YQQ0	GO:0008270	IPR018289;IPR019786;IPR011011;IPR001965;IPR019787;IPR013083;IPR007527	Zinc finger SWIM domain-containing protein 3	397.45	419.642	618.103	288.621	687.101	259.986	405.214	186.195	609.589
BN1106_s204B000251		no_uniprot	no_go	no_ipr	Uncharacterized protein	397.334	413.913	320.047	393.851	316.576	442.331	362.765	434.145	388.309
BN1106_s3171B000157		no_uniprot	no_go	no_ipr	Uncharacterized protein	397.15	335.006	398.149	234.239	337.684	240.992	252.375	283.448	326.182
BN1106_s1079B000440	K03263	G7Y8K4;Q5BZE3;G4VHL7;G4VHL6;G4VHL5	GO:0000166;GO:0003743;GO:0030529;GO:0019013;GO:0008270;GO:0003676	IPR012677;IPR000504;IPR000571;IPR013085	Eukaryotic translation initiation factor 5A	396.834	470.632	437.46	439.385	397.899	409.462	476.898	437.31	325.307
BN1106_s16391B000003		no_uniprot	no_go	no_ipr	Uncharacterized protein	396.833	108.882	287.956	205.729	189.843	123.854	108.477	72.0821	121.475
BN1106_s8786B000020		no_uniprot	no_go	no_ipr	Uncharacterized protein	396.341	1439.93	1091.73	423.912	881.397	430.533	1325.76	1872.69	2037.76
BN1106_s11983B000007		no_uniprot	no_go	no_ipr	Uncharacterized protein	396.132	533.724	478.203	413.146	400.033	389.579	446.41	593.984	463.964
BN1106_s1009B000163		no_uniprot	no_go	no_ipr	Uncharacterized protein	396.13	225.135	224.246	395.678	350.078	325.115	263.726	171.152	224.205
BN1106_s64B000520		no_uniprot	no_go	no_ipr	Uncharacterized protein	395.252	430.001	477.351	416.37	527.853	347.16	405.873	185.842	194.871
BN1106_s1252B000367		no_uniprot	no_go	no_ipr	Uncharacterized protein	395.252	393.316	304.356	405.949	264.113	436.348	295.564	977.72	912.036
BN1106_s1047B000252		no_uniprot	no_go	no_ipr	Uncharacterized protein	394.777	333.831	319.447	305.213	307.54	304.803	269.037	70.2426	76.0085
BN1106_s1092B000157	K02891	G7YUH4;Q5DCV8;G4LV42;C1BS69;D3PFN6	GO:0005840;GO:0003735;GO:0006412	IPR002671	60S ribosomal protein L22	394.678	476.959	455.193	399.577	391.226	369.844	401.007	588.477	475.823
BN1106_s1969B000130		C1LEL6;G7YRB5;G4V9X9;G4V9Y0;Q5BS88	GO:0005524;GO:0016740;GO:0016301	IPR018955;IPR003594;IPR005467	Pyruvate dehydrogenase;uncharacterized protein;pyruvate dehydrogenase;AAEL007375-PA;SJCHGC06178 protein	393.319	455.268	403.762	431.91	451.842	387.814	367.795	143.369	162.524
BN1106_s483B000272		no_uniprot	no_go	no_ipr	Uncharacterized protein	391.658	355.532	321.481	412.949	298.101	394.732	319.074	368.229	261.906
BN1106_s171B000378		no_uniprot	no_go	no_ipr	Uncharacterized protein	390.594	435.573	448.926	455.357	444.89	497.069	454.559	494.538	518.401
BN1106_s1183B000228		no_uniprot	no_go	no_ipr	Uncharacterized protein	390.336	416.935	433.668	391.51	455.076	387.547	458.984	289.524	274.232
BN1106_s1386B000148		H2KTF8;G4VKT2;R7TBK5;L8IG21;H9GZD0	GO:0046872;GO:0003676;GO:0005622;GO:0006355	IPR007087;IPR015880;IPR013087;IPR001909	Zinc finger protein;Zinc finger protein, putative;AN1-type zinc finger protein 6;AN1-type zinc finger protein 6 (Zinc finger A20 domain-containing protein 3);SJCHGC00735 protein;Clone ZZD1369 mRNA sequence	387.462	493.122	453.094	428.157	577.163	599.701	715.141	262.179	247.011
BN1106_s101B000555		no_uniprot	no_go	no_ipr	Uncharacterized protein	386.835	434.742	426.664	381.868	386.166	370.308	418.587	372.239	378.282
BN1106_s4294B000217		no_uniprot	no_go	no_ipr	Uncharacterized protein	386.567	413.546	375.126	410.587	332.967	371.638	392.272	306.513	299.821
BN1106_s1987B000231	K09250	G7YF65;G7Y7S8;F2VT68;G7YJK0;G4LY50	GO:0016020;GO:0015269	IPR003930	Universal minicircle sequence binding protein (UMSBP)	386.385	576.872	542.13	366.905	534.367	343.722	435.709	338.644	386.83
BN1106_s1164B000122		no_uniprot	no_go	no_ipr	Uncharacterized protein	385.77	431.173	418.372	422.622	363.016	384.686	383.614	585.368	479.692
BN1106_s11081B000029		no_uniprot	no_go	no_ipr	Uncharacterized protein	385.595	445.244	449.596	377.814	422.233	370.887	429.118	515.165	455.592
BN1106_s7612B000035		no_uniprot	no_go	no_ipr	Uncharacterized protein	385.081	102.364	311.924	100.544	150.17	96.2369	103.222	81.3752	138.485
BN1106_s1303B000672	K02985	Q5DAC4;H2KTJ1;Q5DE77;A3F4S5;A8UA21	GO:0005840;GO:0003723;GO:0003735;GO:0006412	IPR027437;IPR001892;IPR010979;IPR018269	Ribosomal protein S3;40S ribosomal protein S3	383.722	492.673	488.432	382.786	407.566	364.323	403.181	646.024	534.755
BN1106_s487B000139		no_uniprot	no_go	no_ipr	Uncharacterized protein	383.504	298.164	278.295	369.267	317.694	279.711	269.356	317.219	397.963
BN1106_s3005B000100		no_uniprot	no_go	no_ipr	Uncharacterized protein	382.627	333.883	349.016	341.745	411.907	318.94	335.349	347.224	464.465
BN1106_s1042B000321		G7Y7A7;G4VAQ2;C1L942;Q5BTJ4;J3JXQ6	GO:0005737;GO:0007010	IPR001152;IPR003124	Beta thymosin	382.548	473.026	395.846	389.348	329.17	397.65	349.612	333.887	245.617
BN1106_s3266B000046	K17095	H2KP46;H2KP47;G4VI66;G4VI63;G7Y5I1	GO:0005509;GO:0005544;GO:0004859	IPR001464;IPR018502;IPR018252;IPR002390	Annexin	382.416	356.992	287.196	422.437	293.471	546.136	429.583	285.366	257.035
BN1106_s5413B000061		no_uniprot	no_go	no_ipr	Uncharacterized protein	381.304	482.947	484.608	408.574	434.17	387.642	512.752	362.127	268.434
BN1106_s546B000544		no_uniprot	no_go	no_ipr	Uncharacterized protein	381.147	353.783	439.451	390.815	485.348	351.704	397.749	399.583	397.208
BN1106_s7B000222	K00799	G4VHJ8;G4VHJ7;G4VHJ9;G7Y7L7;T1EHS9	GO:0005524;GO:0008270	IPR003594;IPR011124	Microsomal glutathione transferase;Microsomal glutathione S-transferase 3;Microsomal GST-3;SJCHGC06285 protein;Clone ZZD97 mRNA sequence	380.247	414.269	362.703	388.926	331.106	428.422	369.821	637.516	549.758
BN1106_s1182B000298		G4VLW9;R7V6G8;K1R426;H0YST9;A7SZ80	GO:0016021;GO:0005524;GO:0004383;GO:0004672;GO:0035556	IPR001054;IPR018297;IPR011009;IPR000719;IPR001245;IPR011645	Gut antigen protein	379.816	189.664	171.244	293.792	147.309	477.628	231.879	116.275	133.18
BN1106_s530B000216		no_uniprot	no_go	no_ipr	Uncharacterized protein	379.653	418.096	449.449	342.077	484.764	377.365	412.832	203.503	267.031
BN1106_s3147B000084		no_uniprot	no_go	no_ipr	Uncharacterized protein	378.616	479.103	354.836	418.611	301.71	385.002	356.335	195.494	127.467
BN1106_s2928B000097		no_uniprot	no_go	no_ipr	Uncharacterized protein	378.61	450.742	401.542	448.902	461.363	459.14	531.103	419.712	355.479
BN1106_s7309B000015		no_uniprot	no_go	no_ipr	Uncharacterized protein	378.22	393.986	433.037	383.769	471.746	348.338	404.323	283.546	301.131
BN1106_s168B000279		no_uniprot	no_go	no_ipr	Uncharacterized protein	378.005	482.086	564.023	408.33	597.922	321.308	492.499	153.808	262.033
BN1106_s575B000337		no_uniprot	no_go	no_ipr	Uncharacterized protein	377.89	429.222	415.505	378.935	384.618	383.498	403.279	204.912	237.537
BN1106_s686B000273	K06630	H2KNZ3;Q9U491;G4V8A9;G4V8B1;E2B527	GO:0004497	IPR000308;IPR023409;IPR023410	14-3-3 epsilon;Tyrosine 3-monooxygenase/tryptophan 5-monooxygenase activation protein	377.464	333.795	333.879	387.24	328.533	408.984	349.603	488.264	449.951
BN1106_s5284B000045		no_uniprot	no_go	no_ipr	Uncharacterized protein	377.242	476.401	442.004	407.098	393.317	416.924	451.014	652.252	508.609
BN1106_s1020B000135		no_uniprot	no_go	no_ipr	Uncharacterized protein	376.64	499.753	543.657	322.535	627.098	313.062	406.934	111.326	262.216
BN1106_s9429B000021	K02942	H5ZWM4;C1LVM1;B3GUS6;Q86DX4;C1LBF7	GO:0005840;GO:0019843;GO:0003735;GO:0006412	IPR000702;IPR020040;IPR002359	Ribosomal protein LP1;Large subunit ribosomal protein LP1;SJCHGC09468 protein	376.501	458.821	403.667	383.464	348.917	338.08	333.548	459.94	335.636
BN1106_s3452B000180		no_uniprot	no_go	no_ipr	Uncharacterized protein	376.019	440.847	350.9	375.454	331.51	442.472	411.769	501.469	622.303
BN1106_s2655B000266		no_uniprot	no_go	no_ipr	Uncharacterized protein	375.444	340.622	281.017	418.574	327.128	417.813	359.671	301.521	282.317
BN1106_s11935B000012		Q95VA7;B9VXS1;A8W638;B9VXS2;B3TM68	GO:0008234;GO:0006508	IPR025661;IPR000169;IPR025660;IPR013128;IPR000668;IPR013201	Cathepsin L like	375.357	445.175	267.778	459.57	294.479	1259.54	831.353	10151.6	10745.1
BN1106_s37B000351		no_uniprot	no_go	no_ipr	Uncharacterized protein	374.984	370.423	428.535	378.963	419.629	357.672	409.303	398.771	371.586
BN1106_s7079B000035		no_uniprot	no_go	no_ipr	Uncharacterized protein	374.233	401.408	460.035	414.764	526.121	331.655	488.361	397.174	415.019
BN1106_s1005B000150		no_uniprot	no_go	no_ipr	Uncharacterized protein	374.21	370.545	476.755	190.16	414.379	297.366	362.023	84.7331	234.783
BN1106_s7747B000057		G4V9X4;C1L7V4;C1L7V3;C1LMC3;E5SGT2	GO:0006950	IPR001763	Heat shock protein 67B2	374.042	380.105	441.304	367.839	376.058	354.723	381.233	271.122	248.807
BN1106_s5858B000061	K02903	G7YWH6;G4VF81;I6T8V1;C1LRS5;C1LRS3	GO:0005840;GO:0003735;GO:0006412	IPR005824;IPR014722;IPR001141;IPR008991	Ribosomal protein L28;60s ribosomal protein L28	373.865	415.293	387.179	371.681	317.782	322.692	358.453	459.549	342.321
BN1106_s1372B000435		no_uniprot	no_go	no_ipr	Uncharacterized protein	373.151	341.744	256.005	439.654	413.204	419.544	405.997	400.888	661.937
BN1106_s4560B000072	K06497	M1G4K0;G7YB65;M1G6I5;F6LHR8;F6LHR9	GO:0016021	IPR000301;IPR018499;IPR008952	CD63 antigen;Tetraspanin 2B;Tetraspanin 2A	372.996	377.379	280.246	401.359	271.491	491.303	427.47	704.454	510.031
BN1106_s3324B000223		no_uniprot	no_go	no_ipr	Uncharacterized protein	372.678	344.702	365.609	424.679	388.713	350.363	396.352	470.553	450.773
BN1106_s10348B000022	K00432	G7YC46;G4LXY7;C1L493;R7THN6;K9S8X3	GO:0016756;GO:0046872;GO:0046938;GO:0010038	IPR007719	Glutathione peroxidase	371.325	341.838	396.565	383.766	366.832	390.131	398.274	242.987	195.169
BN1106_s712B000237		no_uniprot	no_go	no_ipr	Uncharacterized protein	371.139	437.234	483.736	331.705	479.518	345.371	398.021	303.183	494.728
BN1106_s1805B000082		no_uniprot	no_go	no_ipr	Uncharacterized protein	370.663	452.665	413.825	372.93	352.032	365.541	382.261	224.686	190.046
BN1106_s1076B000683		no_uniprot	no_go	no_ipr	Uncharacterized protein	369.904	497.339	387.369	393.647	357.481	422.495	415.013	179.918	138.852
BN1106_s2108B000215		no_uniprot	no_go	no_ipr	Uncharacterized protein	369.904	413.664	439.198	299.985	405.371	353.996	389.101	369.794	338.994
BN1106_s780B000237		no_uniprot	no_go	no_ipr	Uncharacterized protein	369.372	437.117	417.826	388.966	382.584	315.474	396.805	325.498	275.133
BN1106_s2044B000106	K03783	H2KSN0;G4VE39;G4VE38;Q564I9;B0F4L1	GO:0003723	IPR011989;IPR016024;IPR001313	Purine nucleoside phosphorylase	368.923	352.987	345.359	404.574	302.779	361.491	356.806	386.451	475.38
BN1106_s1437B000143		no_uniprot	no_go	no_ipr	Uncharacterized protein	368.914	396.834	498.324	302.49	528.6	353.555	410.663	327.956	393.15
BN1106_s2018B000302	K09496	Q5BYX1;G4VHD9;H2KNK7;C1LI13;C1L5N9	GO:0005737;GO:0005524;GO:0006457;GO:0044267	IPR012717;IPR017998;IPR002194;IPR002423;IPR027409;IPR027413;IPR027410	T-complex protein 1 subunit delta	368.848	334.576	363.955	386.895	402.631	326.406	384.912	367.88	353.752
BN1106_s986B000170		no_uniprot	no_go	no_ipr	Uncharacterized protein	368.34	377.389	412.833	347.963	403.837	355.166	437.711	546.247	477.576
BN1106_s2597B000199		no_uniprot	no_go	no_ipr	Uncharacterized protein	368.316	372.415	336.333	429.106	425.627	429.092	427.756	351.939	337.036
BN1106_s2034B000181		no_uniprot	no_go	no_ipr	Uncharacterized protein	368.281	434.402	417.795	441.08	420.929	423.126	448.033	345.089	344.015
BN1106_s2091B000377		no_uniprot	no_go	no_ipr	Uncharacterized protein	368.133	243.461	289.875	321.088	266.763	218.82	143.823	100.982	182.547
BN1106_s3958B000081		no_uniprot	no_go	no_ipr	Uncharacterized protein	368.036	422.965	379.736	392.552	293.971	337.063	348.817	512.602	406.418
BN1106_s5174B000030		G7YH84;G4VNT7	GO:0005524;GO:0004363;GO:0003755;GO:0006457;GO:0000413	IPR013816;IPR004887;IPR005615;IPR008949;IPR002130;IPR015943;IPR001680;IPR017986	Glyceraldehyde 3-phosphate dehydrogenase	368.021	324.379	325.885	386.435	310.595	366.839	343.011	804.302	639.399
BN1106_s3108B000128		no_uniprot	no_go	no_ipr	Uncharacterized protein	366.613	388.503	407.141	407.515	550.629	347.045	483.758	482.987	513.01
BN1106_s2016B000146		no_uniprot	no_go	no_ipr	Uncharacterized protein	366.126	384.671	420.238	362.511	456.333	320.999	373.407	242.322	249.698
BN1106_s369B000203		no_uniprot	no_go	no_ipr	Uncharacterized protein	365.578	312.743	362.547	362.63	441.143	282.877	373.752	496.034	702.437
BN1106_s627B000288		no_uniprot	no_go	no_ipr	Uncharacterized protein	365.402	366.682	363.808	376.326	390.634	385.696	418.834	165.003	147.523
BN1106_s999B000196		no_uniprot	no_go	no_ipr	Uncharacterized protein	364.962	374.534	244.349	321.805	188.343	331.484	209.992	231.887	194.161
BN1106_s2348B000238		no_uniprot	no_go	no_ipr	Uncharacterized protein	364.851	419.165	426.55	241.728	389.446	318.64	300.262	113.318	147.649
BN1106_s521B000172		no_uniprot	no_go	no_ipr	Uncharacterized protein	364.242	301.011	326.764	350.443	340.127	462.015	391.652	471.521	485.928
BN1106_s925B000539		B0B5G5;B0RZ73;T1JYF9;H2MGK7;E4WXV2	GO:0005737;GO:0005874;GO:0005525;GO:0003924;GO:0005200;GO:0007017;GO:0051258	IPR002452;IPR008280;IPR000217;IPR018316;IPR023123;IPR017975;IPR003008	Alpha-tubulin 2	363.997	220.036	215.153	377.114	210.516	196.804	165.829	56.2339	67.0104
BN1106_s778B000468		no_uniprot	no_go	no_ipr	Uncharacterized protein	363.622	388.692	349.24	375.502	323.594	409.873	346.001	390.789	417.958
BN1106_s346B000282	K02868	Q5DAR3;G4VMJ5;C1LMB3;E3TFH2;C1L7V2	GO:0005840;GO:0003735;GO:0006412;GO:0016787	IPR002132;IPR020929;IPR022803	60S ribosomal protein l11	363.318	370.349	346.889	397.127	314.983	336.071	296.687	567.195	467.913
BN1106_s1029B000157		no_uniprot	no_go	no_ipr	Uncharacterized protein	363.119	212.739	222.827	271.973	203.776	295.33	183.847	241.526	218.119
BN1106_s192B000406		no_uniprot	no_go	no_ipr	Uncharacterized protein	362.628	333.883	406.86	332.441	432.185	365.503	421.623	235.104	312.135
BN1106_s4512B000085	K07937	E3LYX2;K7GTT9;J9EFC6;F1KZX1;E1FZG3	GO:0005622;GO:0005525;GO:0007264	IPR027417;IPR005225;IPR024156;IPR006689	ADP-ribosylation factor 1;CRE-ARF-1.2 protein	361.384	386.201	370.514	403.323	361.251	382.795	414.786	494.664	364.794
BN1106_s1335B000110		no_uniprot	no_go	no_ipr	Uncharacterized protein	360.439	474.155	551.679	379.715	555.484	541.778	765.521	208.79	274.817
BN1106_s15986B000007		no_uniprot	no_go	no_ipr	Uncharacterized protein	360.31	424.473	484.762	367.394	579.233	322.76	441.797	327.615	387.065
BN1106_s926B000355		G7YTM6;G4VL88;Q5D9Q9;Q7ZWT2;Q6NS17	GO:0016020;GO:0006397	IPR002483;IPR005016	Tumor differentially expressed protein;Uncharacterized protein	359.895	1431.93	474.098	451.329	348.538	530.485	506.559	3255.11	632.046
BN1106_s1945B000143		no_uniprot	no_go	no_ipr	Uncharacterized protein	359.137	482.976	521.636	301.586	418.496	352.085	362.91	442.804	468.837
BN1106_s1501B000239	K00234	G7YKH2;Q9XYW2;C4QUA1;Q5D9V2;R7UZW3	GO:0004252;GO:0006508;GO:0016021;GO:0016301	IPR001254;IPR018114;IPR001314;IPR009003	Succinate dehydrogenase	358.959	404.405	375.533	364.755	394.668	340.552	373.983	524.375	614.848
BN1106_s52B000299		no_uniprot	no_go	no_ipr	Uncharacterized protein	358.479	377.58	345.56	353.519	387.208	430.916	366.705	742.607	583.255
BN1106_s137B000327		no_uniprot	no_go	no_ipr	Uncharacterized protein	358.142	483.901	454.751	289.836	420.96	323.154	443.623	199.671	222.618
BN1106_s4384B000149		no_uniprot	no_go	no_ipr	Uncharacterized protein	357.413	392.478	341.809	306.36	307.531	412.452	391.151	507.564	439.099
BN1106_s2316B000083		no_uniprot	no_go	no_ipr	Uncharacterized protein	357.021	410.802	341.88	437.934	411.872	549.853	528.288	441.555	509.653
BN1106_s5854B000082	K02930	G4VJ35;Q15ES8;C1LMW8;Q5DEG2;C1LMW6	GO:0005840;GO:0003735;GO:0006412	IPR025755;IPR002136;IPR013000;IPR023574	60s ribosomal protein L4	356.954	408.322	420.795	349.2	386.172	319.664	386.059	638.84	603.044
BN1106_s435B000246		no_uniprot	no_go	no_ipr	Uncharacterized protein	356.628	339.365	331.072	376.944	363.517	394.679	371.25	323.561	270.693
BN1106_s397B000179		K3WQ27	0	0	Uncharacterized protein	356.557	381.8	430.396	153.906	387.539	333.761	217.288	132.976	244.015
BN1106_s1960B000087		no_uniprot	no_go	no_ipr	Uncharacterized protein	356.494	385.289	353.496	191.51	291.376	339.926	225.754	708.303	664.692
BN1106_s3350B000061		no_uniprot	no_go	no_ipr	Uncharacterized protein	356.447	336.362	385.886	358.164	396.854	374.253	370.512	294.307	287.621
BN1106_s185B000215		no_uniprot	no_go	no_ipr	Uncharacterized protein	356.44	339.421	352.512	320.092	309.17	411.042	387.91	284.787	281.545
BN1106_s366B000451		no_uniprot	no_go	no_ipr	Uncharacterized protein	356.314	305.035	339.744	356.906	343.193	264.31	244.109	82.0103	100.647
BN1106_s5514B000142		no_uniprot	no_go	no_ipr	Uncharacterized protein	356.004	379.73	403.524	387.083	368.982	348.493	389.378	467.447	398.515
BN1106_s10890B000013		no_uniprot	no_go	no_ipr	Uncharacterized protein	355.92	400.854	270.767	375.284	238.734	340.934	325.29	322.661	338.012
BN1106_s4176B000105		no_uniprot	no_go	no_ipr	Uncharacterized protein	354.544	430.08	411.575	371.189	452.585	332.644	403.544	568.63	655.076
BN1106_s3310B000127		no_uniprot	no_go	no_ipr	Uncharacterized protein	353.016	164.212	201.537	379.875	159.679	579.01	284.793	339.86	561.553
BN1106_s11081B000027		no_uniprot	no_go	no_ipr	Uncharacterized protein	352.496	316.01	378.809	331.388	440.816	289.693	373.47	415.475	372.55
BN1106_s4233B000077		no_uniprot	no_go	no_ipr	Uncharacterized protein	352.303	435.596	403.512	440.763	393.486	439.644	472.912	438.452	356.56
BN1106_s5098B000043		no_uniprot	no_go	no_ipr	Uncharacterized protein	352.125	567.754	506.151	249.403	419.634	496.714	514.824	211.075	334.932
BN1106_s4188B000276		no_uniprot	no_go	no_ipr	Uncharacterized protein	352.079	356.926	423.348	277.393	527.532	347.738	395.331	181.292	230.971
BN1106_s2741B000351	K02896	G7YM14;G4VEB0;G4VEA9;Q5DGP5;C1LUH0	GO:0005840;GO:0003735;GO:0006412	IPR001147;IPR018259;IPR008991	Ribosomal protein L24;60s ribosomal protein L24	351.882	335.929	290.59	330.318	235.39	309.495	266.51	425.62	420.659
BN1106_s2651B000159		no_uniprot	no_go	no_ipr	Uncharacterized protein	351.57	417.467	346.173	349.187	340.831	562.348	436.2	448.294	434.788
BN1106_s3430B000068		no_uniprot	no_go	no_ipr	Uncharacterized protein	351.505	303.458	291.155	380.111	292.869	427.525	279.122	581.537	440.221
BN1106_s1524B000199		T1DPG7;S4RRR2;H3I0C5;H2ZPU9;K3X1R8	0	0	Uncharacterized protein	351.48	380.876	339.775	383.609	360.682	342.886	364.033	396.526	356.136
BN1106_s397B000178		no_uniprot	no_go	no_ipr	Uncharacterized protein	351.355	354.453	474.039	170.895	470.627	335.381	241.044	119.738	272.649
BN1106_s232B000326		Q17TZ2;K4P3W9	GO:0008233;GO:0006508	0	TyrA protein;Iron-dependent peroxidase;Dyp-type peroxidase	351.238	405.763	408.21	314.303	412.425	342.211	374.044	331.633	457.386
BN1106_s4999B000043		no_uniprot	no_go	no_ipr	Uncharacterized protein	351.09	291.287	342.495	311.548	299.034	365.649	356.842	412.855	403.336
BN1106_s760B000185		no_uniprot	no_go	no_ipr	Uncharacterized protein	350.828	434.021	341.888	381.685	342.862	380.143	307.257	185.671	166.998
BN1106_s634B000593		no_uniprot	no_go	no_ipr	Uncharacterized protein	349.785	301.198	293.38	365.07	326.847	320.17	299.33	226.786	196.717
BN1106_s2730B000146	K02877	G7YII6;Q15ER7;G4M1F3;C1LQQ0;Q5DA76	GO:0005840;GO:0003735;GO:0006412	IPR005824;IPR014722;IPR002784;IPR008991	Ribosomal protein L15	349.104	432.27	402.172	369.979	352.826	345.997	391.055	735.153	546.836
BN1106_s1083B000288		no_uniprot	no_go	no_ipr	Uncharacterized protein	349.036	311.824	318.142	405.686	346.404	406.39	389.199	299.325	335.126
BN1106_s8625B000055		no_uniprot	no_go	no_ipr	Uncharacterized protein	348.887	345.831	345.109	383.69	386.194	385.802	375.51	232.59	239.311
BN1106_s64B000518		no_uniprot	no_go	no_ipr	Uncharacterized protein	348.721	355.793	358.447	296.237	366.624	374.758	317.823	473.487	489.551
BN1106_s1459B000189		no_uniprot	no_go	no_ipr	Uncharacterized protein	348.592	351.96	339.645	353.855	332.012	303.418	306.39	671.373	536.743
BN1106_s505B000385		no_uniprot	no_go	no_ipr	Uncharacterized protein	348.377	276.675	268.432	366.631	290.812	389.292	284.776	221.041	164.275
BN1106_s2286B000108		no_uniprot	no_go	no_ipr	Uncharacterized protein	348.194	432.514	389.671	351.912	366.872	356.247	346.703	354.432	349.819
BN1106_s5997B000052		no_uniprot	no_go	no_ipr	Uncharacterized protein	348.022	326.595	359.077	377.76	401.532	431.791	384.966	294.204	281.333
BN1106_s492B000354		no_uniprot	no_go	no_ipr	Uncharacterized protein	347.378	315.917	313.802	321.276	320.836	262.112	232.915	80.8873	90.3759
BN1106_s5816B000127		no_uniprot	no_go	no_ipr	Uncharacterized protein	347.311	370.622	378.692	289.61	453.361	330.972	326.575	265.534	318.37
BN1106_s462B000778		no_uniprot	no_go	no_ipr	Uncharacterized protein	347.281	296.662	273.211	314.399	300.925	477.947	365.722	322.986	411.579
BN1106_s2651B000157		no_uniprot	no_go	no_ipr	Uncharacterized protein	346.432	407.098	329.517	339.634	312.093	547.485	433.703	416.49	376.918
BN1106_s92B000565	K03249	H2KSC2;G4VDR7;E9BYH2;L7MAX7;G3MPG6	GO:0005524;GO:0008026;GO:0003743;GO:0003676	IPR011545;IPR014001;IPR001650;IPR027417;IPR000629;IPR014014	Eukaryotic translation initiation factor	346.292	424.24	415.122	384.839	396.761	354.728	446.904	401.91	290.102
BN1106_s4908B000073		no_uniprot	no_go	no_ipr	Uncharacterized protein	346.248	450.803	444.306	312.043	418.247	421.931	416.276	434.317	375.644
BN1106_s3747B000120		no_uniprot	no_go	no_ipr	Uncharacterized protein	345.388	331.853	346.025	414.42	412.827	393.823	417.801	217.708	220.721
BN1106_s1680B000248		no_uniprot	no_go	no_ipr	Uncharacterized protein	345.034	464.843	440.922	381.834	435.42	470.34	451.799	440.35	404.227
BN1106_s912B000172		no_uniprot	no_go	no_ipr	Uncharacterized protein	345.007	391.068	377.238	380.015	371.747	421.591	499.531	361.672	346.994
BN1106_s8038B000017		no_uniprot	no_go	no_ipr	Uncharacterized protein	344.297	359.255	228.127	385.279	221.565	391.162	258.162	506.099	405.892
BN1106_s553B000162		no_uniprot	no_go	no_ipr	Uncharacterized protein	343.961	257.256	316.679	290.26	358.106	254.546	289.419	263.01	441.634
BN1106_s6770B000054		no_uniprot	no_go	no_ipr	Uncharacterized protein	343.84	419.002	416.799	380.74	391.631	381.491	454.75	579.913	401.523
BN1106_s6076B000084		no_uniprot	no_go	no_ipr	Uncharacterized protein	343.278	464.508	454.011	288.645	499.489	398.149	457.716	204.46	253.905
BN1106_s2298B000200		no_uniprot	no_go	no_ipr	Uncharacterized protein	343.255	367.701	379.761	379.283	402.37	329.641	349.455	328.934	280.517
BN1106_s8882B000040		no_uniprot	no_go	no_ipr	Uncharacterized protein	343.187	350.82	399.476	349.444	371.516	334.395	346.519	329.488	278.644
BN1106_s4644B000091		no_uniprot	no_go	no_ipr	Uncharacterized protein	343.032	427.304	418.924	339.452	422.239	389.003	429.104	462.495	429.587
BN1106_s4952B000041		no_uniprot	no_go	no_ipr	Uncharacterized protein	342.625	375.726	379.218	381.598	335.075	365.749	397.969	681.057	490.468
BN1106_s4543B000079	K03232	C1L5B2;C1LHF4;G4LVG1;J9JYP0;S9XA17	GO:0005737;GO:0016149	IPR005140;IPR005141;IPR005142;IPR004403;IPR024049	Eukaryotic translation elongation factor 1 beta 2	342.531	445.712	438.129	362.444	403.651	334.047	406.831	425.833	357.178
BN1106_s6437B000060		no_uniprot	no_go	no_ipr	Uncharacterized protein	342.319	398.006	321.128	353.699	337.652	422.642	447.163	610.59	401.362
BN1106_s1551B000464	K13198	Q5BXB5;G4V6Y5;H2KSJ1;H9IJK5;A7Y0T5	0	IPR010939;IPR007110;IPR013783;IPR013098;IPR003599;IPR003598	KH domain-containing, RNA-binding, signal transduction-associated protein 1;Gap associated protein-related	341.656	406.227	412.642	317.771	400.684	321.443	336.392	175.757	172.931
BN1106_s1139B000367		no_uniprot	no_go	no_ipr	Uncharacterized protein	341.346	298.672	434.299	171.044	462.416	196.718	279.081	201.727	572.563
BN1106_s1951B000173		no_uniprot	no_go	no_ipr	Uncharacterized protein	341.282	253.323	303.32	326.78	362.447	314.153	273.96	301.106	386.219
BN1106_s1545B000247		no_uniprot	no_go	no_ipr	Uncharacterized protein	340.452	342.31	344.054	331.175	338.811	386.63	339.729	336.929	425.392
BN1106_s5230B000038	K02870	Q5DE52;G4V9G5;C1LN85;A7REW3;C3ZHZ8	GO:0005840;GO:0003735;GO:0006412	IPR000911;IPR020783;IPR020785;IPR020784	60s ribosomal protein L12	339.827	386.699	357.713	352.359	304.071	318.106	315.076	545.799	409.283
BN1106_s2132B000165		no_uniprot	no_go	no_ipr	Uncharacterized protein	339.766	365.007	348.512	286.71	339.876	352.208	335.292	378.858	309.043
BN1106_s146B000266	K02976	Q5DH89;G4VPM7;C1LUC6;C1LAZ1;E5SDS5	GO:0005840;GO:0003735;GO:0006412	IPR000892	40S ribosomal protein S26	339.501	401.94	321.899	349.517	273.075	315.526	312.089	461.925	305.344
BN1106_s3227B000231		no_uniprot	no_go	no_ipr	Uncharacterized protein	339.064	468.193	361.916	325.712	309.273	395.456	353.184	688.537	560.392
BN1106_s115B000518		no_uniprot	no_go	no_ipr	Uncharacterized protein	338.266	302.735	426.305	158.803	350.759	256.355	262.717	118.372	185.547
BN1106_s1935B000255	K02938	C1LBJ6;C7TZL2;Q5DF88;C1LVY1;G4LY29	GO:0005840;GO:0003735;GO:0006412;GO:0015934;GO:0003723	IPR012340;IPR022666;IPR014722;IPR002171;IPR022669;IPR022671;IPR014726;IPR008991;IPR023672	60S ribosomal protein L8	338.061	388.384	394.798	371.584	352.993	329.015	364.401	565.604	441.59
BN1106_s3838B000032		no_uniprot	no_go	no_ipr	Uncharacterized protein	337.684	375.205	359.666	389.005	393.093	323.42	402.8	210.473	176.401
BN1106_s6797B000036		no_uniprot	no_go	no_ipr	Uncharacterized protein	337.659	391.138	296.944	403.121	334.9	450.484	414.607	1225.22	1235.69
BN1106_s605B000209		no_uniprot	no_go	no_ipr	Uncharacterized protein	337.327	276.903	315.123	338.281	308.22	498.935	448.022	730.002	805.69
BN1106_s3948B000057	K13210	C1LMN9;G4VQQ6;C1L818;G7YKR5;Q5DFE6	GO:0003723	IPR004087	KH-type splicing regulatory protein (FUSE binding protein 2)	337.147	369.847	452.566	83.5507	408.14	230.164	205.049	276.068	407.672
BN1106_s6635B000022		no_uniprot	no_go	no_ipr	Uncharacterized protein	336.505	242.12	303.696	386.586	331.499	311.623	324.452	789.085	720.47
BN1106_s7573B000038		no_uniprot	no_go	no_ipr	Uncharacterized protein	336.262	226.14	386.908	118.249	252.652	79.2815	86.1078	32.2164	80.1119
BN1106_s1533B000533		no_uniprot	no_go	no_ipr	Uncharacterized protein	335.9	361.097	379.973	350.524	397.401	306.879	380.361	470.365	410.446
BN1106_s1105B000135		no_uniprot	no_go	no_ipr	Uncharacterized protein	335.376	368.859	380.997	239.223	375.332	354.901	337.969	185.5	223.475
BN1106_s4384B000148		no_uniprot	no_go	no_ipr	Uncharacterized protein	335.201	357.469	299.152	313.208	306.287	429.953	383.614	555.818	521.198
BN1106_s48B000392		no_uniprot	no_go	no_ipr	Uncharacterized protein	334.28	435.176	384.739	324.562	313.284	319.214	353.164	550.846	362.058
BN1106_s3058B000104		no_uniprot	no_go	no_ipr	Uncharacterized protein	333.696	352.13	392.782	264.172	410.922	285.549	345.678	262.03	296.636
BN1106_s12B000470		no_uniprot	no_go	no_ipr	Uncharacterized protein	333.51	328.765	376.46	296.724	360.724	354.146	340.336	309.789	404.114
BN1106_s678B000118		G7YYA6;G7YA46;G7YA45;G7YA44;M5WC91	GO:0005509	IPR011992;IPR018247;IPR002048;IPR001125	Calcium-binding protein;Calmodulin	333.398	373.488	239.456	350.825	213.704	376.108	264.962	380.998	214.935
BN1106_s7714B000031	K17218	G7YP93;G4VIT5;T1J0G6;K1PT20;G7Y5D9	GO:0016021;GO:0008271;GO:0008272	IPR018045;IPR001902;IPR011547;IPR002645	Sulfide quinone reductase	333.029	367.53	369.622	357.351	361.166	322.744	345.709	178.262	172.348
BN1106_s701B000262		no_uniprot	no_go	no_ipr	Uncharacterized protein	332.742	369.697	386.517	356.973	405.562	371.056	481.384	249.554	186.473
BN1106_s5174B000031		no_uniprot	no_go	no_ipr	Uncharacterized protein	332.543	364.277	292.66	332.383	244.514	324.157	313.296	679.658	461.445
BN1106_s6979B000043		no_uniprot	no_go	no_ipr	Uncharacterized protein	331.901	406.105	420.981	370.835	410.3	368.837	376.083	331.913	287.522
BN1106_s6260B000061	K04552	C1LGT6;C1LGT5;G4VL97;Q5BW62;K1QGJ7	GO:0004842;GO:0016567;GO:0016881	IPR000608;IPR016135	Ubiquitin-conjugating enzyme E2 l	331.677	391.438	324.635	377.947	351.859	356.106	380.072	328.464	245.254
BN1106_s820B000184		no_uniprot	no_go	no_ipr	Uncharacterized protein	331.431	360.125	342.673	306.419	318.22	535.646	432.004	334.428	331.164
BN1106_s4852B000125		no_uniprot	no_go	no_ipr	Uncharacterized protein	330.811	215.419	350.719	153.031	286.506	84.981	103.969	36.041	79.2387
BN1106_s3514B000124		no_uniprot	no_go	no_ipr	Uncharacterized protein	330.386	416.432	438.781	265.102	460.668	340.013	400.794	183.936	232.546
BN1106_s2507B000152		no_uniprot	no_go	no_ipr	Uncharacterized protein	330.376	251.474	254.254	346.057	239.416	319.971	251.489	200.955	155.44
BN1106_s2505B000150		no_uniprot	no_go	no_ipr	Uncharacterized protein	330.182	377.059	297.451	358.352	293.571	408.21	353.488	447.38	445.784
BN1106_s1459B000188		no_uniprot	no_go	no_ipr	Uncharacterized protein	330.019	307.091	261.68	301.93	243.948	271.459	243.4	524.132	377.774
BN1106_s129B000860		no_uniprot	no_go	no_ipr	Uncharacterized protein	328.879	362.159	405.44	289.539	391.753	372.57	410.663	396.622	388.647
BN1106_s606B000249		no_uniprot	no_go	no_ipr	Uncharacterized protein	328.306	309.229	212.212	393.234	307.388	478.242	423.422	463.969	514.042
BN1106_s3348B000080	K13199	G7Y7H8;Q5DB80;G4VTB5;G7YAH7;G7Y6C5	0	IPR006461	Plasminogen activator inhibitor 1 RNA-binding protein;plasminogen activator inhibitor 1 RNA-binding protein (PAI1 RNA-binding protein 1) (PAI-RBP1) (SERPINE1 mRNA-binding protein 1)	327.817	369.177	408.271	279.502	386.103	330.004	384.274	420.05	443.196
BN1106_s303B000444		no_uniprot	no_go	no_ipr	Uncharacterized protein	327.801	388.031	425.634	325.775	358.373	309.143	350.039	128.67	107.998
BN1106_s1160B000421		no_uniprot	no_go	no_ipr	Uncharacterized protein	327.594	313.706	383.611	357.032	455.111	294.122	356.479	123.807	146.61
BN1106_s222B000385		no_uniprot	no_go	no_ipr	Uncharacterized protein	327.299	347.418	308.299	344.022	320.967	336.895	376.288	317.024	290.298
BN1106_s3526B000152		no_uniprot	no_go	no_ipr	Uncharacterized protein	326.597	473.989	387.179	364.059	356.795	354.598	390.517	205.793	171.331
BN1106_s1385B000133	K02964	Q5D9B3;G4VJD7;A7SQP1;R7VFB9;H3AN65	GO:0005840;GO:0003735;GO:0006412	IPR012606;IPR000589;IPR023029;IPR009068	Ribosomal protein S18	326.431	376.984	359.257	329.886	297.408	286.962	309.72	466.045	354.42
BN1106_s5886B000039		no_uniprot	no_go	no_ipr	Uncharacterized protein	324.428	363.42	296.379	363.944	280.703	420.5	290.277	254.106	208.525
BN1106_s4661B000179		C1LHA1;C4Q2Z2;G4VT35;G7YDY2;C1LHA0	GO:0004356;GO:0006807;GO:0006542	IPR014746;IPR008146;IPR008147	Glutamine synthetase	324.413	406.001	299.379	331.095	314.38	340.43	347.66	495.213	354.864
BN1106_s5880B000102		no_uniprot	no_go	no_ipr	Uncharacterized protein	324.279	431.575	209.485	369.24	229.305	375.599	291.62	787.3	719.21
BN1106_s5751B000134		no_uniprot	no_go	no_ipr	Uncharacterized protein	324.138	390.971	367.12	338.217	361.398	359.444	461.943	591.688	507.566
BN1106_s3273B000101		no_uniprot	no_go	no_ipr	Uncharacterized protein	324.133	311.516	180.62	343.949	146.278	401.626	232.164	85.0715	59.6944
BN1106_s3590B000081		no_uniprot	no_go	no_ipr	Uncharacterized protein	323.898	279.89	331.199	307.982	329.897	205.866	243.504	120.787	181.981
BN1106_s3108B000127		no_uniprot	no_go	no_ipr	Uncharacterized protein	322.751	404.824	355.261	349.932	402.054	339.301	402.294	448.497	375.16
BN1106_s532B000755		no_uniprot	no_go	no_ipr	Uncharacterized protein	322.607	407.098	397.355	355.344	390.616	354.842	422.942	656.667	577.916
BN1106_s7617B000048		no_uniprot	no_go	no_ipr	Uncharacterized protein	322.207	1159.68	669.742	232.226	489.785	375.936	1160.42	1580.17	209.964
BN1106_s376B000619		no_uniprot	no_go	no_ipr	Uncharacterized protein	321.947	307.643	338.367	263.92	363.578	257.205	233.115	163.926	224.28
BN1106_s1871B000318		no_uniprot	no_go	no_ipr	Uncharacterized protein	321.815	323.508	368.605	266.03	381.864	293.722	259.486	249.231	349.021
BN1106_s1888B000151		no_uniprot	no_go	no_ipr	Uncharacterized protein	321.543	415.808	398.681	303.075	293.64	309.474	225.359	477.117	522.989
BN1106_s1160B000423		no_uniprot	no_go	no_ipr	Uncharacterized protein	321.44	378.416	361.725	354.043	359.834	290.716	337.339	131.524	122.052
BN1106_s2619B000218	K00789	G4VEJ5;E3TFF9;H2LVG1;B5X6A0;R0KAU7	GO:0016021;GO:0055085;GO:0005739;GO:0005634;GO:0006810	IPR002067;IPR018108;IPR023395	S-adenosylmethionine synthase (EC 2.5.1.6)	321.359	347.543	389.324	370.071	435.208	317.189	419.633	155.943	163.226
BN1106_s2968B000210		no_uniprot	no_go	no_ipr	Uncharacterized protein	321.238	443.188	491.461	233.543	416.11	271.144	284.206	186.875	263.996
BN1106_s1211B000181		no_uniprot	no_go	no_ipr	Uncharacterized protein	320.377	317.941	321.978	161.478	288.834	240.042	209.505	105.825	153.412
BN1106_s1539B000284		no_uniprot	no_go	no_ipr	Uncharacterized protein	320.081	378.719	464.459	318.297	572.032	282.309	433.722	135.098	183.764
BN1106_s2014B000189	K03626	G7YCA5;Q5DD24;G4VKK9;G4VKK7;F7AJT5	GO:0046872;GO:0004222;GO:0006508;GO:0003824;GO:0008152	IPR011249;IPR011237;IPR011765;IPR001431;IPR007863	Nascent polypeptide-associated complex subunit alpha	319.946	416.545	407.278	314.112	336.957	281.647	333.103	344.028	317.612
BN1106_s364B000267		no_uniprot	no_go	no_ipr	Uncharacterized protein	319.898	327.291	318.918	326.077	273.589	251.047	278.239	297.578	272.53
BN1106_s114B000615		H2KPL6;H2KPL4;C1L3Y5;G4LX32;H2KPL5	0	0	Uncharacterized protein	319.873	404.208	311.607	344.433	269.387	332.335	334.464	81.0225	54.2745
BN1106_s434B000530		no_uniprot	no_go	no_ipr	Uncharacterized protein	319.661	417.354	424.417	202.23	344.396	325.48	317.682	142.798	214.001
BN1106_s1871B000317		no_uniprot	no_go	no_ipr	Uncharacterized protein	319.573	291.469	297.418	253.514	264.735	309.802	227.661	267.831	259.747
BN1106_s734B000327		no_uniprot	no_go	no_ipr	Uncharacterized protein	319.465	301.984	319.883	330.201	388.088	314.553	373.156	353.578	329.819
BN1106_s4341B000029		no_uniprot	no_go	no_ipr	Uncharacterized protein	319.369	365.096	300.865	336.562	245.178	330.868	266.832	851.542	666.773
BN1106_s1818B000142		Q5DBV3;Q5DEF1;Q86FB8;G4VP92;G7YIY3	GO:0016021	IPR019178	transmembrane protein 56;TLC domain-containing protein 2;SJCHGC09593 protein;Uncharacterized protein	318.746	305.805	316.099	328.522	334.407	341.135	323.466	166.408	169.711
BN1106_s1350B000124		no_uniprot	no_go	no_ipr	Uncharacterized protein	318.725	438.75	402.427	361.628	380.613	346.385	425.491	474.002	458.394
BN1106_s932B000430		no_uniprot	no_go	no_ipr	Uncharacterized protein	318.499	330.729	326.987	329.409	321.52	324.221	340.806	277.108	278.865
BN1106_s746B000289		no_uniprot	no_go	no_ipr	Uncharacterized protein	318.401	336.356	351.933	305.739	325.091	295.356	345.445	433.552	353.606
BN1106_s498B000146	K02873	G4V5V3;G7Y8B7;Q9GV95;C1LSG4;B3GUS1	GO:0005840;GO:0003735;GO:0006412	IPR001380;IPR018256	60S ribosomal protein L13	318.344	417.139	401.025	334.035	341.552	298.934	335.791	477.78	373.741
BN1106_s2108B000217		no_uniprot	no_go	no_ipr	Uncharacterized protein	318.152	287.449	314.843	282.621	384.495	277.487	334.438	297.867	356.985
BN1106_s1958B000304		no_uniprot	no_go	no_ipr	Uncharacterized protein	317.993	264.835	285.275	349.381	288.746	381.321	305.426	182.767	157.869
BN1106_s7617B000040		no_uniprot	no_go	no_ipr	Uncharacterized protein	317.945	1794.12	468.2	399.667	326.474	480.972	419.278	2818.84	525.335
BN1106_s2091B000382		no_uniprot	no_go	no_ipr	Uncharacterized protein	317.642	296.997	308.456	311.57	336.144	361.464	357.41	167.736	200.47
BN1106_s2798B000065	K02893	C1LAE2;Q86EK9;C1LSP3;B3GUS3;C1LSN6	GO:0005840;GO:0000166;GO:0003735;GO:0006412	IPR012677;IPR012678;IPR005633;IPR013025	60S ribosomal protein L23a	317.524	355.126	378.642	326.862	317.133	311.932	305.479	440.142	429.428
BN1106_s397B000172	K12886	H2KSN5;C1L9G6;Q86ER1;G4VHQ4;E2IXG0	GO:0030529;GO:0019013;GO:0003676;GO:0000166	IPR012677;IPR000504	Heterogeneous nuclear ribonucleoprotein	317.318	414.447	455.756	172.324	419.124	313.281	264.301	145.018	245.133
BN1106_s1069B000431		no_uniprot	no_go	no_ipr	Uncharacterized protein	317.313	326.789	302.731	349.659	304.591	368.204	354.835	326.187	318.197
BN1106_s925B000540	K02958	Q5DE01;G4VJN9;C1LWJ7;C1LBR0;C3Z8T3	GO:0015935;GO:0003723;GO:0003735;GO:0006412	IPR002222;IPR020934;IPR023575;IPR005713	40s ribosomal protein S15	315.945	373.32	341.387	323.398	294.596	308.101	285.242	507.189	355.215
BN1106_s4651B000094	K13907	C6GC97;Q7YW72;F0UXG3;A6YIE0;A6YID9	GO:0005622;GO:0004869;GO:0010951;GO:0008233;GO:0006508	IPR000010;IPR001713;IPR018073	Cystatin-1	314.898	400.339	318.208	349.621	332.868	373.582	368.476	329.324	277.76
BN1106_s369B000202		no_uniprot	no_go	no_ipr	Uncharacterized protein	314.731	331.148	371.403	324.069	379.727	296.892	337.371	522.26	597.94
BN1106_s3695B000089		no_uniprot	no_go	no_ipr	Uncharacterized protein	314.534	448.536	404.866	367.15	371.634	402.739	472.889	460.322	339.344
BN1106_s374B000233		no_uniprot	no_go	no_ipr	Uncharacterized protein	314.481	289.124	302.937	292.962	342.364	326.293	338.673	202.411	228.831
BN1106_s532B000756		no_uniprot	no_go	no_ipr	Uncharacterized protein	313.5	408.299	303.628	331.846	285.82	357.321	348.195	509.057	372.723
BN1106_s3147B000080		no_uniprot	no_go	no_ipr	Uncharacterized protein	312.901	324.791	210.929	366.084	239.641	275.416	259.801	42.9952	33.4583
BN1106_s1762B000164		no_uniprot	no_go	no_ipr	Uncharacterized protein	312.725	309.895	346.146	234.31	330.421	256.794	267.529	149.459	185.621
BN1106_s2096B000236		no_uniprot	no_go	no_ipr	Uncharacterized protein	312.553	271.639	235.43	348.688	230.805	332.527	290.935	328.397	243.653
BN1106_s2949B000199		no_uniprot	no_go	no_ipr	Uncharacterized protein	312.499	377.684	381.548	320.987	356.386	311.429	329.085	287.963	305.502
BN1106_s4644B000088		no_uniprot	no_go	no_ipr	Uncharacterized protein	312.195	332.682	387.211	181.188	357.106	343.341	339.968	241.035	287.613
BN1106_s232B000337		no_uniprot	no_go	no_ipr	Uncharacterized protein	312.014	301.889	308.736	279.41	307.401	309.223	290.611	265.56	345.888
BN1106_s1832B000348		no_uniprot	no_go	no_ipr	Uncharacterized protein	310.596	264.238	283.26	337.414	352.746	281.465	328.718	191.151	183.082
BN1106_s3321B000105		no_uniprot	no_go	no_ipr	Uncharacterized protein	310.035	316.911	291.825	362.93	347.289	381.524	422.856	387.449	319.13
BN1106_s8157B000034		no_uniprot	no_go	no_ipr	Uncharacterized protein	309.877	400.066	375.465	335.025	363.977	325.122	386.532	648.471	662.682
BN1106_s3386B000087	K02915	C1LD01;C1LCZ7;Q5DG17;C1LYR7;C1LYU2	GO:0005840;GO:0003735;GO:0006412	IPR000231;IPR022991;IPR004038	Ribosomal protein L34a;beta-1,4-galactosyltransferase;60S ribosomal protein L34-like protein;SJCHGC05074 protein	309.855	419.055	362.68	306.463	297.641	297.667	327.934	399.125	301.871
BN1106_s1139B000359		H2KVI9;G4VSY1;G4VSY2;C1LHH0;G4VSY3	GO:0003676;GO:0006915;GO:0051301;GO:0005509	IPR025224;IPR025954;IPR003034;IPR011992;IPR002048	Cell division cycle and apoptosis regulator protein 1	309.267	302.999	357.541	170.186	310.131	214.505	218.869	223.581	398.52
BN1106_s335B000431		no_uniprot	no_go	no_ipr	Uncharacterized protein	309.065	344.121	265.002	337.821	234.854	327.942	285.534	212.226	158.309
BN1106_s49B000424		no_uniprot	no_go	no_ipr	Uncharacterized protein	309.018	443.464	437.296	367.613	437.13	358.056	447.438	576.493	541.093
BN1106_s1573B000176		no_uniprot	no_go	no_ipr	Uncharacterized protein	307.893	355.831	357.343	287.228	341.305	493.482	472.592	578.149	510.965
BN1106_s3580B000148	K12823	G7YD59;G4LVH2;C1LL26;C1LL23;Q6NWH7	GO:0005524;GO:0008026;GO:0003676	IPR011545;IPR014001;IPR001650;IPR027417;IPR000629;IPR014014	DEAD box ATP-dependent RNA helicase;ATP-dependent RNA helicase DDX5/DBP2	307.668	297.452	318.975	250.968	338.839	270.965	271.59	119.411	129.108
BN1106_s1062B000110	K09377	H2KTN7;G4VJG3;Q2XT33;Q5D907;Q9NDR6	GO:0008270	IPR001781	Cysteine and glycine-rich protein;LIM protein	306.47	329.009	329.218	326.051	354.565	344.232	389.383	300.844	321.533
BN1106_s6032B000034		G7YLL7;G4VGG6;G4VGH2;G3WIK5;G3WIK6	GO:0030529;GO:0005524;GO:0003723	IPR025139;IPR007111;IPR027417;IPR011047;IPR008858;IPR015943;IPR001680;IPR019775;IPR017986	Telomerase protein component 1	306.373	423.645	337.473	334.224	335.31	334.084	408.864	247.715	244.038
BN1106_s1015B000193		no_uniprot	no_go	no_ipr	Uncharacterized protein	306.243	344.903	268.395	339.431	247.764	341.523	266.774	193.029	154.729
BN1106_s14B000367		no_uniprot	no_go	no_ipr	Uncharacterized protein	305.983	268.045	277.194	280.462	253.235	254.825	187.289	156.851	148.659
BN1106_s3326B000052		no_uniprot	no_go	no_ipr	Uncharacterized protein	305.491	302.311	345.342	290.883	355.89	205.924	239.462	150.806	160.932
BN1106_s891B000446		no_uniprot	no_go	no_ipr	Uncharacterized protein	305.222	302.778	343.657	317.533	411.194	231.191	265.421	276.166	410.739
BN1106_s338B000303		no_uniprot	no_go	no_ipr	Uncharacterized protein	304.975	355.559	300.755	324.987	250.407	288.307	271.425	391.477	291.076
BN1106_s1113B000387		no_uniprot	no_go	no_ipr	Uncharacterized protein	304.824	318.103	169.84	290.134	145.679	490.197	289.366	538.053	399.48
BN1106_s2970B000130		no_uniprot	no_go	no_ipr	Uncharacterized protein	304.752	379.695	320.21	289.529	260.564	278.528	286.495	414.125	298.617
BN1106_s3355B000054		no_uniprot	no_go	no_ipr	Uncharacterized protein	304.72	307.609	319.588	242.156	369.968	331.886	350.043	202.26	293.456
BN1106_s366B000453		no_uniprot	no_go	no_ipr	Uncharacterized protein	304.648	292.139	242.854	274.503	207.384	264.535	210.192	75.8399	79.2387
BN1106_s1105B000136		no_uniprot	no_go	no_ipr	Uncharacterized protein	304.614	340.436	373.88	239.464	390.416	284.163	310.303	133.354	196.049
BN1106_s1166B000351		no_uniprot	no_go	no_ipr	Uncharacterized protein	303.594	286.109	290.637	273.759	283.272	309.466	269.502	250.579	403.01
BN1106_s58B000495		no_uniprot	no_go	no_ipr	Uncharacterized protein	303.203	328.879	358.091	314.761	306.348	303.907	350.878	394.454	314.445
BN1106_s2003B000172	K05765	G7Y2J4;C1LMR7;C1L849;G4LX89;Q5BT38	GO:0015629;GO:0030042;GO:0046872	IPR002108;IPR017904;IPR007087	Cofilin, actophorin	303.184	302.523	266.691	348.365	256.67	324.796	269.162	310.996	219.005
BN1106_s3225B000132		no_uniprot	no_go	no_ipr	Uncharacterized protein	303.018	356.589	320.642	262.431	334.349	289.049	285.596	452.027	395.391
BN1106_s565B000189		no_uniprot	no_go	no_ipr	Uncharacterized protein	302.941	211.614	256.461	323.763	277.755	295.882	273.565	131.935	140.961
BN1106_s12813B000012	K02991	C1LF43;G7YI70;G4M0S7;R7V275;Q7QBB8	GO:0005840;GO:0003723;GO:0003735;GO:0006412;GO:0004222;GO:0006508	IPR014720;IPR000851;IPR005324;IPR020568;IPR014721;IPR013810;IPR024079;IPR001590	Small subunit ribosomal protein S6e	302.863	323.486	301.191	308.44	247.728	283.505	276.343	385.215	350.001
BN1106_s2349B000197		no_uniprot	no_go	no_ipr	Uncharacterized protein	302.841	387.568	319.057	337.091	284.209	300.719	342.375	387.648	312.202
BN1106_s1076B000660		no_uniprot	no_go	no_ipr	Uncharacterized protein	302.781	324.626	275.3	329.551	249.764	273.046	287.584	36.5595	18.7541
BN1106_s2710B000116		no_uniprot	no_go	no_ipr	Uncharacterized protein	301.403	361.444	274.871	256.223	242.25	417.409	318.036	197.331	186.729
BN1106_s434B000531		no_uniprot	no_go	no_ipr	Uncharacterized protein	301.253	321.402	351.39	159.493	310.842	249.641	259.117	99.2297	172.127
BN1106_s2565B000400	K10364	H2KQK7;C1LE59;H9J506;G6D1Q7;G4V5N6	0	IPR001478	F-actin capping protein alpha	300.843	300.033	296.24	332.079	338.809	321.181	322.588	212.084	225.696
BN1106_s3499B000092		no_uniprot	no_go	no_ipr	Uncharacterized protein	300.142	319.5	339.741	282.851	341.915	337.167	307.091	271.495	268.198
BN1106_s11983B000006	K02955	C1LW84;G4VHS0;T1EF74;Q6PBW3;R7UHL3	GO:0005840;GO:0003735;GO:0006412	IPR001971;IPR018102	40s ribosomal protein S14	300.122	372.567	346.02	317.805	304.539	296.5	332.021	417.244	335.699
BN1106_s734B000328		no_uniprot	no_go	no_ipr	Uncharacterized protein	300.083	332.677	301.518	319.46	330.173	329.827	353.325	295.161	302.105
BN1106_s1874B000145		no_uniprot	no_go	no_ipr	Uncharacterized protein	299.952	306.458	325.782	278.959	347.115	286.784	286.626	254.171	325.722
BN1106_s1201B000163		no_uniprot	no_go	no_ipr	Uncharacterized protein	299.789	343.233	389.142	226.704	334.014	256.273	295.518	100.688	211.394
BN1106_s1153B000359		B0B5H1;B0RZ79;Q0PWV0;Q6TL28;Q2F6F1	GO:0005737;GO:0005874;GO:0005525;GO:0003924;GO:0005200;GO:0007017;GO:0051258	IPR013838;IPR002453;IPR008280;IPR000217;IPR018316;IPR023123;IPR017975;IPR003008	Beta-tubulin 4	299.698	331.014	331.644	332.726	345.267	261.192	318.695	127.811	141.595
BN1106_s1693B000244		no_uniprot	no_go	no_ipr	Uncharacterized protein	299.669	345.285	337.873	270.773	278.125	292.663	298.3	294.794	200.895
BN1106_s1073B000178		no_uniprot	no_go	no_ipr	Uncharacterized protein	299.358	338.807	333.118	259.447	374.784	287.088	334.404	136.068	164.919
BN1106_s2583B000101		no_uniprot	no_go	no_ipr	Uncharacterized protein	299.172	287.109	281.177	301.702	333.484	233.406	266.925	213.85	178.96
BN1106_s4644B000086		H2KRB8;G4V7T0;J0M3E9;F1KQN8;F1KQM9	GO:0005622;GO:0005096;GO:0043547;GO:0051056;GO:0007165	IPR000008;IPR001936;IPR023152;IPR008936	Ras GTPase-activating protein-binding protein 1;Rna-binding ras-gap sh3 binding protein related	298.447	283.41	327.144	307.598	370.678	301.521	331.407	343.836	340.905
BN1106_s647B000405	K10373	C1L5H9;Q5DHD1;C1L5H8;G4M1N6	0	IPR000533	Tropomyosin	298.014	306.665	301.828	297.62	303.311	287.509	268.956	270.763	318.13
BN1106_s3226B000054		no_uniprot	no_go	no_ipr	Uncharacterized protein	297.976	359.646	261.147	299.364	260.879	325.284	300.072	246.309	219.215
BN1106_s3091B000094		no_uniprot	no_go	no_ipr	Uncharacterized protein	297.976	289.459	326.434	327.052	409.419	229.365	319.514	195.92	230.778
BN1106_s4331B000107		no_uniprot	no_go	no_ipr	Uncharacterized protein	297.924	550.575	467.881	301.551	400.938	280.907	418.411	355.375	256.328
BN1106_s3513B000031		no_uniprot	no_go	no_ipr	Uncharacterized protein	297.9	344.131	383.882	232.059	344.602	352.643	382.021	251.164	286.145
BN1106_s2896B000178		no_uniprot	no_go	no_ipr	Uncharacterized protein	297.871	301.096	277.439	299.201	285.709	293.453	293.614	405.317	426.901
BN1106_s1061B000229		no_uniprot	no_go	no_ipr	Uncharacterized protein	297.449	299.342	321.861	228.058	360.528	242.49	250.906	103.511	182.943
BN1106_s3910B000075		no_uniprot	no_go	no_ipr	Uncharacterized protein	297.194	305.407	258.352	326.019	250.199	452.601	346.623	289.963	269.996
BN1106_s504B000407		no_uniprot	no_go	no_ipr	Uncharacterized protein	296.518	340.354	297.855	312.495	264.378	301.095	292.815	263.127	208.448
BN1106_s322B000091		no_uniprot	no_go	no_ipr	Uncharacterized protein	296.152	384.449	330.246	223.321	345.392	263.636	262.448	525.328	527.039
BN1106_s1830B000395		no_uniprot	no_go	no_ipr	Uncharacterized protein	295.959	422.587	502.914	192.41	413.498	417.083	538.341	239.319	355.509
BN1106_s5333B000047		no_uniprot	no_go	no_ipr	Uncharacterized protein	295.868	280.916	309.403	243.391	302.43	286.916	290.211	282.35	291.516
BN1106_s222B000383		no_uniprot	no_go	no_ipr	Uncharacterized protein	295.426	409.814	340.359	313.576	371.032	308.945	344.368	268.616	211.35
BN1106_s2879B000109		no_uniprot	no_go	no_ipr	Uncharacterized protein	295.342	256.794	231.342	284.626	217.586	292.806	223.152	216.075	222.623
BN1106_s3226B000055		no_uniprot	no_go	no_ipr	Uncharacterized protein	295.163	289.705	236.199	327.432	232.75	319.14	268.314	207.985	202.803
BN1106_s5456B000043		no_uniprot	no_go	no_ipr	Uncharacterized protein	294.896	270.471	226.375	349.137	267.29	342.118	344.027	309.619	253.913
BN1106_s1600B000259		no_uniprot	no_go	no_ipr	Uncharacterized protein	294.358	405.903	421.972	216.43	354.236	243.072	257.422	80.2029	130.371
BN1106_s1216B000247		no_uniprot	no_go	no_ipr	Uncharacterized protein	294.017	313.152	373.263	342.627	469.014	347.062	425.915	270.564	280.15
BN1106_s339B000434		no_uniprot	no_go	no_ipr	Uncharacterized protein	293.977	395.487	335.56	244.753	325.521	330.241	357.326	315.515	391.095
BN1106_s2291B000329		no_uniprot	no_go	no_ipr	Uncharacterized protein	293.841	295.811	245.672	313.601	229.318	335.73	272.144	430.396	307.676
BN1106_s366B000455		no_uniprot	no_go	no_ipr	Uncharacterized protein	293.389	276.506	272.733	321.968	302.626	295.454	276.094	406.364	360.52
BN1106_s73B000493	K02872	G4VQW2;Q5D932;K7XWY0;E3TF82;B5M6D3	GO:0015934;GO:0003735;GO:0006412	IPR005822;IPR023564;IPR005755;IPR023563	60S ribosomal protein L13a	293.083	320.012	281.498	295.162	248.186	267.208	272.963	437.961	329.336
BN1106_s4787B000090		no_uniprot	no_go	no_ipr	Uncharacterized protein	293.059	278.906	315.08	143.057	239.481	266.723	234	147.068	323.406
BN1106_s1059B000310		G7YVD1;R7TEE5;T1G0M0;H3IDX5;G9KNJ3	GO:0005097;GO:0032851	IPR000195;IPR004012	Small GTPase Rac protein 1;Ras-related C3 botulinum toxin substrate 1;Ras-related C3 botulinum toxin substrate 3;Uncharacterized protein	292.817	269.184	272.682	340.606	340.756	299.655	343.274	311.415	274.648
BN1106_s8246B000028	K10370	Q5DC73;C1L5J3;G4VJX4;G7YE54;B8ZWJ7	GO:0005856	IPR004934	Tropomodulin;tropomodulin	292.742	234.066	265.799	326.75	313.638	231.275	247.577	165.521	190.777
BN1106_s4119B000146		no_uniprot	no_go	no_ipr	Uncharacterized protein	292.576	271.12	303.274	335.56	328.81	305.341	347.889	330.92	295.012
BN1106_s9107B000013		no_uniprot	no_go	no_ipr	Uncharacterized protein	292.298	275.37	318.023	308.576	347.285	271.696	290.994	223.591	249.78
BN1106_s2832B000122		no_uniprot	no_go	no_ipr	Uncharacterized protein	292.15	244.847	221.184	282.712	202.862	199.741	154.951	76.3174	132.236
BN1106_s129B000859		no_uniprot	no_go	no_ipr	Uncharacterized protein	292.041	288.112	344.506	269.793	358.482	305.427	325.617	294.464	333.387
BN1106_s1252B000372		no_uniprot	no_go	no_ipr	Uncharacterized protein	291.899	325.442	404.329	167.872	535.409	282.284	308.817	120.346	191.212
BN1106_s2044B000107		no_uniprot	no_go	no_ipr	Uncharacterized protein	291.792	382.946	351.749	307.682	287.168	314.663	342.129	359.602	433.067
BN1106_s1115B000505	K02894	G7YIU3;G4V5P4;Q5DAQ3;G4V5P5;K7HW53	GO:0005840;GO:0003735;GO:0006412	IPR019972;IPR023571;IPR000218;IPR001610	60S ribosomal protein L23;Large subunit ribosomal protein L23e	290.971	396.33	340.377	302.587	310.963	285.594	342.944	444.275	315.104
BN1106_s1275B000187		no_uniprot	no_go	no_ipr	Uncharacterized protein	290.727	280.746	336.09	240.673	324.293	279.147	287.506	144.869	201.341
BN1106_s3877B000038		H2KTW5;G4VBW0;D6WJD4;B0X6E2;C3YPF6	0	IPR016024;IPR006594;IPR013720;IPR015943;IPR001680;IPR017986;IPR011989	Water and ammonia transporting aquaporin;AQP-2;AQP-1;aquaporin;Aquaporin-1	290.272	300.418	235.194	301.336	213.269	286.045	241.969	80.1103	74.7827
BN1106_s1286B000402		no_uniprot	no_go	no_ipr	Uncharacterized protein	290.135	357.6	391.807	301.332	476.767	410.318	546.554	137.342	198.429
BN1106_s1806B000300		no_uniprot	no_go	no_ipr	Uncharacterized protein	289.914	321.256	216.504	311.8	186.066	311.99	229.377	162.394	112.335
BN1106_s414B000249		no_uniprot	no_go	no_ipr	Uncharacterized protein	288.777	224.217	276.875	351.593	327.007	311.263	302.565	109.399	134.642
BN1106_s1764B000364		no_uniprot	no_go	no_ipr	Uncharacterized protein	288.75	302.556	295.318	291.149	258.921	288.428	239.335	62.7357	61.6304
BN1106_s1137B000133		no_uniprot	no_go	no_ipr	Uncharacterized protein	288.723	282.847	263.582	264.825	268.08	265.032	239.719	129.96	138.118
BN1106_s3747B000112		T2MEN8;H2ZZH6;H3BMU1;K1QK98;H3BUI0	0	IPR005061	IST1 homolog	288.68	308.91	313.25	327.691	369.598	323.163	345.41	190.401	176.791
BN1106_s2330B000178		no_uniprot	no_go	no_ipr	Uncharacterized protein	288.669	298.672	331.796	309.486	377.447	298.527	389.672	312.925	308.434
BN1106_s1108B000603		no_uniprot	no_go	no_ipr	Uncharacterized protein	288.256	402.415	360.065	324.597	408.772	352.805	436.065	354.901	340.912
BN1106_s7617B000046		no_uniprot	no_go	no_ipr	Uncharacterized protein	288.222	1460.9	475.804	369.276	330.941	466.815	428.672	2418.43	583.9
BN1106_s1160B000422		no_uniprot	no_go	no_ipr	Uncharacterized protein	288.143	294.819	316.657	300.406	361.398	252.251	278.518	90.7004	102.609
BN1106_s2345B000225		no_uniprot	no_go	no_ipr	Uncharacterized protein	287.791	404.372	364.281	313.952	384.538	357.425	306.412	280.642	246.601
BN1106_s2505B000151		no_uniprot	no_go	no_ipr	Uncharacterized protein	287.405	256.493	225.454	332.688	241.902	314.056	285.521	333.695	388.817
BN1106_s101B000531	K05692	K1QWP8;K1Q821;G4VLW1;Q8TA69;C1L4Z7	GO:0005737;GO:0005856;GO:0005524	IPR004000;IPR020902;IPR004001	Actin	287.325	337.156	355.281	325.422	351.299	328.862	358.208	1850.59	1400.93
BN1106_s1146B000149		no_uniprot	no_go	no_ipr	Uncharacterized protein	286.683	313.366	306.952	263.824	321.835	243.795	276.654	112.365	105.093
BN1106_s629B000253		no_uniprot	no_go	no_ipr	Uncharacterized protein	286.388	497.269	438.935	278.845	404.573	276.382	434.064	593.44	456.344
BN1106_s69B000237		no_uniprot	no_go	no_ipr	Uncharacterized protein	286.252	408.613	403.695	277.842	376.362	260.296	386.127	348.334	338.871
BN1106_s3061B000119		no_uniprot	no_go	no_ipr	Uncharacterized protein	285.905	301.626	305.262	295.096	357.748	330.841	422.349	178.055	188.832
BN1106_s3608B000122		C1LHZ8;H2KQY3;C1LHZ7;Q5BS69;C1L5M8	0	IPR027417	NAD dependent epimerase/dehydratase	285.71	362.367	270.177	369.298	333.071	390.936	421.937	92.9425	45.8132
BN1106_s6550B000064		no_uniprot	no_go	no_ipr	Uncharacterized protein	284.894	293.714	265.578	309.486	276.703	325.789	301.876	183.194	169.773
BN1106_s1202B000407	K06689	G4V772;G7YAA5;Q5DDG9;Q803M4;C1BWY4	GO:0016881;GO:0004842;GO:0016567	IPR000608;IPR023313;IPR016135	Ubiquitin-conjugating enzyme E2 b;Ubiquitin-protein ligase	284.808	360.2	315.401	306.24	294.048	308.005	302.144	291.4	210.375
BN1106_s3140B000181		H2KU71;C4QG33;H9GMG0;L7LVT2;L7M738	GO:0006355;GO:0004386	IPR027417;IPR026937;IPR026741	Stress associated endoplasmic reticulum protein (Serp1/ramp4)	284.518	358.913	307.128	315.081	291.432	312.11	345.042	306.986	207.334
BN1106_s976B000314		no_uniprot	no_go	no_ipr	Uncharacterized protein	284.515	300.814	343.861	315.642	357.792	329.186	375.511	472.631	411.535
BN1106_s11935B000013		no_uniprot	no_go	no_ipr	Uncharacterized protein	284.426	330.856	217.801	343.884	232.95	884.61	618.412	6923.84	7569.07
BN1106_s5298B000089		no_uniprot	no_go	no_ipr	Uncharacterized protein	283.753	263.495	279.125	299.959	259.51	348.17	320.923	298.235	288.594
BN1106_s886B000190		no_uniprot	no_go	no_ipr	Uncharacterized protein	283.605	261.97	300.512	336.792	307.716	302.749	311.649	465.246	380.466
BN1106_s118B000304		no_uniprot	no_go	no_ipr	Uncharacterized protein	283.05	287.449	309.403	267.209	348.336	291.46	332.052	359.044	357.852
BN1106_s2291B000324		no_uniprot	no_go	no_ipr	Uncharacterized protein	282.948	276.733	289.824	225.369	306.072	296.456	292.244	177.081	270.788
BN1106_s5886B000040		no_uniprot	no_go	no_ipr	Uncharacterized protein	282.814	323.805	295.028	373.915	376.117	368.648	314.881	273.599	304.188
BN1106_s341B000237		no_uniprot	no_go	no_ipr	Uncharacterized protein	282.804	284.644	252.356	332.142	245.22	547.282	422.782	428.056	339.382
BN1106_s722B000265		no_uniprot	no_go	no_ipr	Uncharacterized protein	282.628	285.097	302.958	296.446	312.622	288.832	250.948	213.991	241.031
BN1106_s86B000864		no_uniprot	no_go	no_ipr	Uncharacterized protein	282.568	267.03	308.577	318.509	347.994	321.293	324.909	217.763	260.43
BN1106_s510B000508		no_uniprot	no_go	no_ipr	Uncharacterized protein	282.516	341.148	294.924	293.015	267.851	281.674	302.85	327.405	269.356
BN1106_s464B000225		no_uniprot	no_go	no_ipr	Uncharacterized protein	281.646	317.098	307.668	222.55	342.24	327.64	341.914	368.438	388.769
BN1106_s3001B000132		G7YUG1;G4VSD7;G4VSD8;G4VSD6;Q86EZ3	0	0	Uncharacterized protein	281.618	377.777	238.757	303.229	225.646	293.016	290.393	70.1192	49.7587
BN1106_s1633B000184		no_uniprot	no_go	no_ipr	Uncharacterized protein	281.393	216.45	290.287	345.255	343.954	299.7	355.068	257.529	249.036
BN1106_s4440B000162		no_uniprot	no_go	no_ipr	Uncharacterized protein	281.346	273.313	244.574	314.975	300.175	295.965	322.459	131.959	144.495
BN1106_s2776B000095		no_uniprot	no_go	no_ipr	Uncharacterized protein	281.165	312.962	272.37	280.238	260.345	316.619	305.976	162.512	124.58
BN1106_s727B000104		no_uniprot	no_go	no_ipr	Uncharacterized protein	281.119	340.717	238.596	326.01	280.784	490.534	469.973	1800.34	1422.16
BN1106_s1634B000623		no_uniprot	no_go	no_ipr	Uncharacterized protein	280.836	349.544	336.994	283.906	420.664	278.466	314.495	181.544	206.413
BN1106_s346B000285		no_uniprot	no_go	no_ipr	Uncharacterized protein	280.781	352.38	317.313	285.173	264.954	241.692	282.905	459.409	361.993
BN1106_s351B000330		no_uniprot	no_go	no_ipr	Uncharacterized protein	280.781	309.28	232.517	319.885	222.816	379.028	279.932	227.129	188.887
BN1106_s2205B000304		no_uniprot	no_go	no_ipr	Uncharacterized protein	280.252	350.528	295.282	232.059	313.093	315.265	314.481	290.307	225.099
BN1106_s1969B000131		G4V9U6;Q5DDA1;B7QK03;L7M628;E9GCN1	GO:0005524;GO:0004740;GO:0016301	IPR018955;IPR003594;IPR005467	Dehydrogenase kinase, putative;uncharacterized protein;pyruvate dehydrogenase;dehydrogenase kinase;SJCHGC06178 protein	280.172	235.572	220.742	282.279	264.143	189.298	199.55	80.2772	91.8104
BN1106_s1277B000105		no_uniprot	no_go	no_ipr	Uncharacterized protein	279.917	322.317	349.07	187.43	395.38	243.487	318.278	220.267	388.076
BN1106_s9797B000035		no_uniprot	no_go	no_ipr	Uncharacterized protein	279.825	174.422	127.187	275.82	114.826	318.415	155.533	174.344	171.414
BN1106_s1118B000191		no_uniprot	no_go	no_ipr	Uncharacterized protein	279.764	305.415	329.154	296.744	426.191	256.489	350.274	221.419	240.751
BN1106_s3472B000044		no_uniprot	no_go	no_ipr	Uncharacterized protein	279.714	183.927	228.031	263.339	229.28	252.587	244.566	263.902	314.155
BN1106_s5072B000065		no_uniprot	no_go	no_ipr	Uncharacterized protein	279.539	363.331	362.389	272.122	417.132	248.212	356.424	338.888	321.58
BN1106_s5369B000083		no_uniprot	no_go	no_ipr	Uncharacterized protein	279.363	270.698	370.432	215.702	441.765	189.146	297.537	235.719	409.582
BN1106_s282B000343		no_uniprot	no_go	no_ipr	Uncharacterized protein	279.363	268.52	254.366	308.146	304.172	294.657	309.652	336.155	322.554
BN1106_s284B000290		no_uniprot	no_go	no_ipr	Uncharacterized protein	279.226	272.631	226.089	308.483	216.274	304.933	287.265	576.365	609.067
BN1106_s1575B000267		no_uniprot	no_go	no_ipr	Uncharacterized protein	279.187	286.846	319.243	228.118	316.488	252.621	259.161	113.35	172.061
BN1106_s2021B000095		no_uniprot	no_go	no_ipr	Uncharacterized protein	279.012	156.79	212.261	225.527	174.417	201.599	139.752	139.723	164.076
BN1106_s784B000193	K08878	G7YMB3;G4V8A2;H2RTH7;H2RTH8;F7FL85	0	IPR008145;IPR008144;IPR020590;IPR027417;IPR001478;IPR019583;IPR001452;IPR004172;IPR015143;IPR011511;IPR016313;IPR019590	Neurotracting/lsamp/neurotrimin/obcam related cell adhesion molecule;Active breakpoint cluster region-related protein	279.007	291.992	262.553	256.66	245.873	251.72	255.25	117.908	112.963
BN1106_s2372B000136		no_uniprot	no_go	no_ipr	Uncharacterized protein	278.379	339.847	317.518	266.104	262.456	332.254	290.727	274.375	259.841
BN1106_s961B000156		no_uniprot	no_go	no_ipr	Uncharacterized protein	278.312	243.226	219.53	250.914	225.102	236.482	169.796	142.913	144.601
BN1106_s466B000196		no_uniprot	no_go	no_ipr	Uncharacterized protein	278.31	295.992	284.486	270.186	295.463	249.895	234.141	198.994	213.738
BN1106_s183B000181		no_uniprot	no_go	no_ipr	Uncharacterized protein	277.52	270.995	263.385	303.591	279.794	283.802	256.461	402.862	406.869
BN1106_s4646B000069		no_uniprot	no_go	no_ipr	Uncharacterized protein	277.424	325.241	230.358	230.385	182.229	258.055	210.913	362.017	316.746
BN1106_s4661B000180		Q642P9;G7YFH5;G7YFH6;G4V9E4;Q86EI1	GO:0005524;GO:0004356;GO:0006542;GO:0006807	IPR008147;IPR014746;IPR008146;IPR027303;IPR027302	Glutamine synthetase (EC 6.3.1.2)	277.397	300.076	241.189	298.203	282.657	277.647	290.766	420.521	328.539
BN1106_s559B000220		no_uniprot	no_go	no_ipr	Uncharacterized protein	277.236	425.879	327.34	271.155	292.465	213.212	299.566	3.89015	5.71391
BN1106_s1612B000148		no_uniprot	no_go	no_ipr	Uncharacterized protein	277.064	258.364	317.845	303.364	414.076	265.529	358.045	211.075	248.294
BN1106_s2415B000158		no_uniprot	no_go	no_ipr	Uncharacterized protein	277.047	349.637	340.375	273.871	348.188	291.197	345.915	370.44	354.098
BN1106_s9228B000014		A0JPR9;E2BHY5;E9GSQ5;E2B5A9;L7LS38	0	IPR004242	Transposase domain-containing protein	276.998	205.29	317.479	227.772	326.338	304.955	295.227	80.5355	152.792
BN1106_s4644B000089		no_uniprot	no_go	no_ipr	Uncharacterized protein	276.892	245.708	295.992	168.578	315.822	329.283	320.924	185.668	249.61
BN1106_s2333B000156		G4VSF6;H2KQP2	0	0	Troponin	276.564	254.894	254.183	255.749	229.917	273.252	237.969	355.782	493.288
BN1106_s95B000385		Q5C5Y7;G4VSA0;R7V6R6;G3NV46;H3AYH1	GO:0005737;GO:0016020;GO:0009966;GO:0005543	IPR010599;IPR017874;IPR019555;IPR001478;IPR001660;IPR013761;IPR021129;IPR011510;IPR011993;IPR001849	Uncharacterized protein	276.514	259.75	264.342	284.713	221.603	284.348	253.746	233.228	193.061
BN1106_s2869B000131	K18041	G7YAI2;G4V5Z2;Q16L66;B7QBP3;T1JI97	GO:0005524;GO:0004715;GO:0005543;GO:0035556;GO:0018108;GO:0004713	IPR011009;IPR011993;IPR001849;IPR000719;IPR017441;IPR001245;IPR000980;IPR001452;IPR008266;IPR020635;IPR001562	Protein tyrosine phosphatase 4a2;uncharacterized protein;Protein-tyrosine phosphatase;SJCHGC00531 protein	276.488	279.01	294.443	319.805	333.63	329.776	331.263	293.778	298.71
BN1106_s4703B000071	K04077	G7YUU9;Q8MXA4;G4LWI2;F8J497;B8Y4I8	GO:0005737;GO:0005524;GO:0042026;GO:0006950	IPR018370;IPR001844;IPR002423;IPR027409;IPR027413	Chaperonin GroEL;Heat shock protein HSP60	276.478	284.365	301.255	293.008	321.699	304.388	322.201	538.879	584.063
BN1106_s1958B000299	K10802	Q6RYS1;T1WG40;Q86E32;G7YVU2;Q5DBD8	0	IPR009071	High mobility group protein DSP1	276.366	258.123	263.332	299.994	231.85	322.839	260.266	168.099	138.542
BN1106_s2937B000233		no_uniprot	no_go	no_ipr	Uncharacterized protein	276.202	282.926	266.351	320.502	271.702	327.303	294.156	292.428	273.136
BN1106_s6136B000050	K02943	Q86ET9;G4VDK2;C1LX49;C1LX58;G7YQ98	GO:0005840;GO:0003735;GO:0006412	IPR000554	Ribosomal protein, large P2	276.089	370.167	316.268	277.677	261.426	257.735	286.892	477.007	344.764
BN1106_s2937B000236		no_uniprot	no_go	no_ipr	Uncharacterized protein	275.5	203.861	234.969	294.153	305.54	239.293	272.46	211.976	267.659
BN1106_s13074B000011		no_uniprot	no_go	no_ipr	Uncharacterized protein	275.487	224.426	225.86	297.143	290.586	371.755	341.525	292.71	345.845
BN1106_s1951B000172		no_uniprot	no_go	no_ipr	Uncharacterized protein	275.276	400.278	444.195	209.15	438.995	306.72	413.443	251.8	375.204
BN1106_s5245B000191		no_uniprot	no_go	no_ipr	Uncharacterized protein	275.111	209.338	235.991	303.719	292.91	238.064	252.866	195.816	222.141
BN1106_s708B000232		no_uniprot	no_go	no_ipr	Uncharacterized protein	275.017	308.569	281.232	285.805	310.707	257.593	303.18	212.719	169.533
BN1106_s2226B000429		H2KPL4;G7Y7H3;H2KPL6	0	0	Uncharacterized protein	274.973	310.733	316.972	272.122	296.832	250.231	254.005	109.66	112.955
BN1106_s1437B000144		no_uniprot	no_go	no_ipr	Uncharacterized protein	274.941	234.201	306.665	249.183	393.363	262.304	273.96	227.253	313.918
BN1106_s2487B000194		no_uniprot	no_go	no_ipr	Uncharacterized protein	274.764	216.094	227.49	247.529	281.512	261.794	230.553	285.058	435.28
BN1106_s4802B000087	K09560	G7YY57;G4VLU0;G4VLT9;C1LPM0;C1L903	GO:0005741;GO:0006886	IPR005683	Mitochondrial import receptor subunit TOM34;Putative heat shock protein 70 (Hsp70)-interacting protein	274.324	277.765	281.747	258.41	258.431	274.716	265.185	286.479	294.699
BN1106_s800B000495		no_uniprot	no_go	no_ipr	Uncharacterized protein	274.271	328.657	284.013	295.94	300.191	297.349	290.211	317.878	344.707
BN1106_s3596B000229		no_uniprot	no_go	no_ipr	Uncharacterized protein	273.744	288.286	306.722	309.784	339.876	273.117	312.047	260.657	223.11
BN1106_s1714B000263		no_uniprot	no_go	no_ipr	Uncharacterized protein	273.722	311.468	418.118	114.907	396.243	242.707	244.25	252.709	365.418
BN1106_s2536B000138		no_uniprot	no_go	no_ipr	Uncharacterized protein	273.719	221.992	273.748	274.787	326.476	181.758	215.33	94.8405	108.642
BN1106_s4255B000067		no_uniprot	no_go	no_ipr	Uncharacterized protein	273.696	221.938	302.608	192.841	279.341	223.133	220.037	379.761	443.932
BN1106_s2546B000260		no_uniprot	no_go	no_ipr	Uncharacterized protein	273.042	243.896	255.312	316.929	359.159	243.5	322.19	120.763	147.766
BN1106_s100B000389		no_uniprot	no_go	no_ipr	Uncharacterized protein	273.004	214.952	254.4	274.455	259.918	263.823	215.988	146.001	149.211
BN1106_s2635B000236		no_uniprot	no_go	no_ipr	Uncharacterized protein	272.771	300.092	248.464	258.219	251.826	250.781	228.494	233.325	250.617
BN1106_s4400B000098		no_uniprot	no_go	no_ipr	Uncharacterized protein	272.103	415.605	374.052	284.523	324.493	309.393	358.069	267.113	221.329
BN1106_s424B001115		no_uniprot	no_go	no_ipr	Uncharacterized protein	272.041	286.195	225.329	250.385	184.362	241.822	195.546	109.132	181.125
BN1106_s301B000372		no_uniprot	no_go	no_ipr	Uncharacterized protein	271.702	184.824	271.884	213.177	273.049	134.027	181.451	71.5303	94.955
BN1106_s168B000273		H2KNW4;C1L3U1;Q5BYA6;G4VN56;G7YTI6	GO:0005525;GO:0015031;GO:0007264	IPR027417;IPR005225;IPR001806;IPR003579	Rab11 family-interacting protein	271.613	303.654	310.224	281.624	326.201	280.049	325.253	133.849	162.49
BN1106_s1166B000352		no_uniprot	no_go	no_ipr	Uncharacterized protein	271.533	204.671	238.133	274.601	302.136	268.663	259.344	221.118	447.837
BN1106_s4773B000107		no_uniprot	no_go	no_ipr	Uncharacterized protein	270.722	325.611	347.745	286.819	321.471	236.449	312.64	390.91	367.009
BN1106_s1237B000191		no_uniprot	no_go	no_ipr	Uncharacterized protein	270.584	277.901	307.037	270.782	294.593	259.655	283.871	285.595	301.496
BN1106_s6845B000025		no_uniprot	no_go	no_ipr	Uncharacterized protein	270.408	204.092	235.585	230.653	231.726	223.186	187.731	130.808	159.776
BN1106_s1118B000184		no_uniprot	no_go	no_ipr	Uncharacterized protein	270.318	286.678	219.174	271.9	201.832	254.156	196.664	371.632	242.497
BN1106_s3927B000094		no_uniprot	no_go	no_ipr	Uncharacterized protein	270.304	363.345	302.396	320.241	326.212	297.472	370.162	404.322	293.328
BN1106_s4999B000044		no_uniprot	no_go	no_ipr	Uncharacterized protein	269.954	274.383	303.392	256.447	250.538	293.281	298.183	359.727	333.279
BN1106_s901B000205		no_uniprot	no_go	no_ipr	Uncharacterized protein	269.933	302.587	348.909	279.936	282.703	265.7	290.67	301.263	292.293
BN1106_s999B000190		C4Q3U7	0	IPR011990	Protein FAM82B;Regulator of microtubule dynamics protein 1	269.467	266.972	191.01	254.039	156.076	262.401	179.128	184.836	178.097
BN1106_s5576B000076		no_uniprot	no_go	no_ipr	Uncharacterized protein	269.235	320.024	412.976	102.46	351.597	211.617	253.039	112.735	239.998
BN1106_s1069B000425		no_uniprot	no_go	no_ipr	Uncharacterized protein	268.812	250.677	259.975	288.555	273.276	263.657	278.536	242.87	238.383
BN1106_s118B000305		no_uniprot	no_go	no_ipr	Uncharacterized protein	268.733	253.154	280.539	258.206	360.562	231.535	270.117	242.438	333.223
BN1106_s1670B000173		E9J5A9;F6R1V6;N6TXA1;F6R1X5;D6WN12	GO:0005622;GO:0016020;GO:0005525;GO:0007264	IPR027417;IPR005225;IPR001806;IPR003578	Uncharacterized protein	268.499	300.414	242.398	310.407	261.678	309.793	295.64	433.603	382.71
BN1106_s5691B000039		no_uniprot	no_go	no_ipr	Uncharacterized protein	268.427	324.769	345.367	218.144	345.478	323.045	352.428	148.158	159.404
BN1106_s4130B000083		no_uniprot	no_go	no_ipr	Uncharacterized protein	268.328	233.191	231.539	220.23	221.565	287.229	209.849	190.435	201.824
BN1106_s2662B000418	K02882	Q5DH26;C1LUU7;C1LUT9;C1LUU9;C1LUV3	GO:0005840;GO:0003735;GO:0006412	IPR021138;IPR023573	60S ribosomal protein L18a	267.376	383.545	334.111	278.084	306.189	257.697	284.551	443.091	309.846
BN1106_s156B000284	K02940	C1LR56;C1L9P7;C1LR60;C1LR57;G4VDZ3	GO:0005840;GO:0042254	IPR001921;IPR004038;IPR018492;IPR004037	Ribosomal protein L9	267.219	288.053	277.35	286.626	239.993	262.525	254.906	390.823	297.75
BN1106_s42B000594		no_uniprot	no_go	no_ipr	Uncharacterized protein	267.207	266.759	287.485	310.118	299.283	294.876	340.308	214.76	192.63
BN1106_s4332B000087	K02132	G4VLJ0;H2KSC8;T1E6G7;I3JKV4;H2LJW9	GO:0045261;GO:0005524;GO:0046933;GO:0046961;GO:0015991;GO:0015986	IPR020003;IPR023366;IPR005294;IPR000793;IPR000194;IPR004100;IPR027417	ATP synthase subunit alpha	267.047	257.764	289.291	241.497	272.598	266.554	258.795	323.343	321.149
BN1106_s1119B000206		no_uniprot	no_go	no_ipr	Uncharacterized protein	266.663	303.05	321.276	242.532	350.229	277.548	383.72	299.062	427.565
BN1106_s1551B000482		no_uniprot	no_go	no_ipr	Uncharacterized protein	266.623	229.929	225.109	304.109	226.684	274.659	212.221	806.893	953.425
BN1106_s2857B000159		no_uniprot	no_go	no_ipr	Uncharacterized protein	266.072	330.657	350.315	277.004	380.167	245.985	363.904	151.675	195.384
BN1106_s1997B000145	K10576	Q5BYN0;A9UQ00;R9P7F3	GO:0016972;GO:0045454;GO:0016853	IPR017905;IPR012336;IPR013766	Ubiquitin-conjugating enzyme E2H;Ubiquitin-conjugating enzyme E2H (UBC8 homolog);Ubiquitin-conjugating enzyme E2H (UBC8 homolog, yeast);Ube2h-prov protein;Clone ZZZ325 mRNA sequence	265.951	355.986	358.347	266.037	384.132	350.677	420.703	242.454	286.72
BN1106_s1357B000116		no_uniprot	no_go	no_ipr	Uncharacterized protein	265.604	322.749	300.829	289.512	277.332	282.284	292.25	427.306	311.59
BN1106_s1612B000142		no_uniprot	no_go	no_ipr	Uncharacterized protein	265.574	295.032	332.676	317.279	366.261	298.478	387.158	235.681	223.842
BN1106_s3219B000185		no_uniprot	no_go	no_ipr	Uncharacterized protein	265.272	246.741	281.198	288.104	293.737	250.954	286.519	234.397	253.819
BN1106_s6241B000015		no_uniprot	no_go	no_ipr	Uncharacterized protein	265.251	303.219	274.36	275.598	246.448	254.377	257.843	648.77	488.489
BN1106_s2330B000176		no_uniprot	no_go	no_ipr	Uncharacterized protein	264.789	270.698	289.848	304.871	394.864	290.113	400.66	321.807	312.086
BN1106_s4415B000103		no_uniprot	no_go	no_ipr	Uncharacterized protein	264.636	222.61	238.222	274.636	245.744	241.467	261.876	310.353	284.525
BN1106_s1401B000405		no_uniprot	no_go	no_ipr	Uncharacterized protein	264.556	337.363	313.534	297.365	328.674	261.823	283.067	218.132	206.064
BN1106_s575B000336		no_uniprot	no_go	no_ipr	Uncharacterized protein	264.553	242.881	258.575	287.994	300.591	229.244	269.497	140.566	172.342
BN1106_s2937B000232		no_uniprot	no_go	no_ipr	Uncharacterized protein	264.438	298.337	255.628	264.827	239.605	279.007	273.446	253.995	228.587
BN1106_s1026B000560		no_uniprot	no_go	no_ipr	Uncharacterized protein	264.087	262.322	246.639	293.558	245.826	281.699	254.709	220.687	227.127
BN1106_s444B000278		no_uniprot	no_go	no_ipr	Uncharacterized protein	263.648	264.647	321.836	287.994	316.115	290.155	303.203	333.097	280.04
BN1106_s7492B000038		G4VKV6;C1LEZ8;C3ZF16;T1G5F0;G4VKV5	GO:0009966	IPR007304;IPR027911	Immunoglobulin-like domain-containing protein	263.336	289.745	301.513	305.178	317.946	275.867	324	432.382	412.979
BN1106_s1644B000235		no_uniprot	no_go	no_ipr	Uncharacterized protein	263.311	303.647	227.767	224.375	189.23	277.402	214.071	163.072	134.326
BN1106_s3874B000162		no_uniprot	no_go	no_ipr	Uncharacterized protein	263.165	184.032	225.074	307.849	282.245	274.421	228.576	200.105	221.923
BN1106_s8863B000009		no_uniprot	no_go	no_ipr	Uncharacterized protein	263.158	265.678	307.277	266.03	404.349	129.518	267.068	267.095	612.517
BN1106_s267B000203		no_uniprot	no_go	no_ipr	Uncharacterized protein	263.133	258.603	234.26	270.66	276.082	275.011	276.958	137.685	178.244
BN1106_s14018B000009		no_uniprot	no_go	no_ipr	Uncharacterized protein	263.115	386.597	383.932	275.177	365.15	337.458	339.192	483.227	500.899
BN1106_s5072B000066		no_uniprot	no_go	no_ipr	Uncharacterized protein	263.027	237.303	255.74	242.817	291.482	166.398	195.092	135.886	174.153
BN1106_s3859B000159	K02921	Q86EU7;B0Z9N5;E3TF43;C1LSL9;G4VMB5	GO:0005840;GO:0003735;GO:0006412;GO:0016787	IPR000552;IPR011332	Ribosomal protein rpl37a;uncharacterized protein;Ribosomal protein L37ae;ribosomal protein smL37a;Ribosomal protein L37A;Ribosomal protein smL37a	262.57	350.28	311.697	250.536	257.852	245.342	274.238	324.736	256.205
BN1106_s1143B000288		no_uniprot	no_go	no_ipr	Uncharacterized protein	262.266	243.906	262.283	279.785	286.24	259.72	285.807	340.113	282.653
BN1106_s1560B000153		I6T381	GO:0005509	IPR011992;IPR018247;IPR002048	CaM3	261.972	259.102	197.215	293.348	204.082	278.464	255.772	198.032	144.104
BN1106_s7866B000033		no_uniprot	no_go	no_ipr	Uncharacterized protein	261.277	285.104	286.694	304.425	270.707	321.918	333.883	494.326	424.797
BN1106_s1004B000208		no_uniprot	no_go	no_ipr	Uncharacterized protein	261.175	267.764	293.202	235.799	303.999	229.172	247.645	169.102	185.748
BN1106_s1043B000213		no_uniprot	no_go	no_ipr	Uncharacterized protein	261.11	207.695	218.353	244.743	240.377	319.865	244.891	209.221	222.387
BN1106_s1401B000404		no_uniprot	no_go	no_ipr	Uncharacterized protein	261.015	236.043	248.366	286.37	302.59	226.808	238.161	191.592	196.227
BN1106_s644B000224		no_uniprot	no_go	no_ipr	Uncharacterized protein	259.914	222.061	235.266	273.155	275.566	250.34	243.588	172.358	147.566
BN1106_s4862B000066	K02154	G7YK58;G4M0R8;E3TG51;K1R5H8;R7VLH0	GO:0016272;GO:0006457	IPR003994;IPR009053;IPR004127;IPR011599	V-type H+-transporting ATPase subunit I	259.864	273.171	304.682	239.802	323.433	221.485	291.877	136.153	144.86
BN1106_s1450B000141		no_uniprot	no_go	no_ipr	Uncharacterized protein	259.678	253.463	281.981	189.767	295.74	195.185	171.325	116.493	146.535
BN1106_s837B000190		no_uniprot	no_go	no_ipr	Uncharacterized protein	259.255	282.634	292.936	245.624	311.082	255.09	257.645	76.5507	82.2777
BN1106_s100B000391		no_uniprot	no_go	no_ipr	Uncharacterized protein	259.17	195.82	223.615	261.999	274.066	203.281	200.753	124.179	148.253
BN1106_s1372B000436		no_uniprot	no_go	no_ipr	Uncharacterized protein	259.074	217.355	181.639	320.034	252.7	297.337	288.427	318.29	404.811
BN1106_s4043B000110		no_uniprot	no_go	no_ipr	Uncharacterized protein	258.643	250.094	294.894	182.059	328.182	275.305	225.125	275.859	319.024
BN1106_s578B000209		G7Y8E8;G4LVT9;F6UKY4;F7FZX7;K7E191	GO:0008270;GO:0003677	IPR011011;IPR001965;IPR019787;IPR013083;IPR017956;IPR001841	PHD-type zinc finger protein;Clone ZZD1216 mRNA sequence	258.338	287.956	326.232	303.253	374.384	266.372	344.819	219.075	227.622
BN1106_s2937B000234		no_uniprot	no_go	no_ipr	Uncharacterized protein	257.941	246.409	250.108	277.481	293.971	241.312	262.74	223.42	254.148
BN1106_s5011B000092	K02912	Q5DEE8;C1LDE5;A8UA98;A8CWD7;I5AMW0	GO:0005840;GO:0003735;GO:0006412	IPR001515;IPR018263	60S ribosomal protein L32-like protein;ribosomal protein L32;Ribosomal protein L32;RpL32, isoform B;SJCHGC04757 protein	257.751	320.226	272.752	265.332	235.263	262.569	244.647	447.425	321.573
BN1106_s1335B000109		no_uniprot	no_go	no_ipr	Uncharacterized protein	257.59	255.119	338.577	260.361	400.835	348.17	542.807	98.3869	177.1
BN1106_s1305B000245		no_uniprot	no_go	no_ipr	Uncharacterized protein	256.888	273.546	302.464	244.731	233.012	239.461	272.742	262.365	272.893
BN1106_s1187B000341		no_uniprot	no_go	no_ipr	Uncharacterized protein	256.852	252.473	253.01	246.16	276.031	249.996	245.299	176.276	176.589
BN1106_s575B000338		no_uniprot	no_go	no_ipr	Uncharacterized protein	256.667	292.049	278.502	254.196	313.277	198.127	226.148	138.006	167.084
BN1106_s3313B000080		E9GSQ5;E1ZZI3;J9LLZ8;E2BHY5;E2A987	0	IPR025452;IPR004242	Uncharacterized protein	256.517	236.81	236.041	292.611	227.434	270.352	257.261	717.24	506.729
BN1106_s2710B000114		no_uniprot	no_go	no_ipr	Uncharacterized protein	256.45	280.04	268.946	256.158	283.526	260.715	237.387	151.146	194.79
BN1106_s519B000127		no_uniprot	no_go	no_ipr	Uncharacterized protein	256.328	308.317	288.223	284.808	267.895	275.032	328.127	322.796	290.059
BN1106_s2296B000151		no_uniprot	no_go	no_ipr	Uncharacterized protein	256.074	289.076	243.612	268.266	313.468	248.119	274.693	163.609	221.918
BN1106_s3565B000099		no_uniprot	no_go	no_ipr	Uncharacterized protein	255.491	301.396	386.378	166.722	308.599	211.364	221.865	124.355	202.936
BN1106_s1551B000468	K01966	G7YJK5;G4LYQ2;Q5C4Q0;K7IYK1;F4WDR5	GO:0016021	IPR008795;IPR018499	Propionyl-CoA carboxylase	255.415	277.63	257.027	288.688	274.254	258.768	242.373	827.974	999.822
BN1106_s2140B000163		H2KPZ5;H2KRE5;B5B7R6;G4LUS0;O96410	GO:0031032	IPR001997;IPR000557;IPR001715;IPR003096	Calponin	255.296	289.578	257.889	270.392	294.68	248.394	304.677	262.129	246.45
BN1106_s796B000493		no_uniprot	no_go	no_ipr	Uncharacterized protein	255.203	308.737	355.091	287.223	378.263	310.862	370.041	314.099	350.094
BN1106_s4440B000172		no_uniprot	no_go	no_ipr	Uncharacterized protein	255.037	239.128	210.49	283.618	298.861	279.369	311.126	174.779	187.914
BN1106_s9069B000006		A6Y9U8;Q711M2;D2N285;A6Y9U9;Q208S4	GO:0004197;GO:0006508	IPR001096	Legumain like	254.956	38.2144	59.9594	290.121	61.8783	252.229	50.6675	79.7314	83.1284
BN1106_s2514B000096		no_uniprot	no_go	no_ipr	Uncharacterized protein	254.662	257.593	205.73	247.02	247.574	245.751	244.108	322.239	372.392
BN1106_s1326B000426		no_uniprot	no_go	no_ipr	Uncharacterized protein	254.566	322.373	330.022	255.981	303.123	317.353	294.999	269.658	265.388
BN1106_s118B000306		no_uniprot	no_go	no_ipr	Uncharacterized protein	254.556	251.232	332.339	259.514	419.316	216.384	280.864	192.427	362.058
BN1106_s791B000199		no_uniprot	no_go	no_ipr	Uncharacterized protein	253.886	267.379	254.917	272.378	231.165	256.815	273.934	122.794	106.041
BN1106_s504B000406		no_uniprot	no_go	no_ipr	Uncharacterized protein	253.376	241.718	223.457	280.904	222.313	271.434	261.19	209.414	192.924
BN1106_s364B000265		no_uniprot	no_go	no_ipr	Uncharacterized protein	253.2	291.972	267.14	273.015	301.684	247.707	301.2	413.703	440.012
BN1106_s1450B000140		no_uniprot	no_go	no_ipr	Uncharacterized protein	252.964	263.61	279.879	215.842	283.4	215.187	183.2	132.111	132.802
BN1106_s4238B000093	K02949	G7YQ49;Q201W4;Q4KTE4;E0W391;B0Z9N9	GO:0005840;GO:0003735;GO:0006412	IPR001975;IPR019956;IPR019954;IPR000626	Ribosomal protein S11;ACYPI009948 protein;Uncharacterized protein;ribosomal protein S11;Small subunit ribosomal protein S11e;SJCHGC00575 protein	252.867	306.154	287.008	251.222	237.205	240.661	250.344	483.318	345.951
BN1106_s204B000248		no_uniprot	no_go	no_ipr	Uncharacterized protein	252.863	164.158	312.557	188.563	318.583	258.321	224.201	50.5352	127.397
BN1106_s1005B000152		no_uniprot	no_go	no_ipr	Uncharacterized protein	252.591	316.555	339.642	140.958	249.842	260.434	254.842	110.894	189.851
BN1106_s2489B000362	K06528	H2KS22;C1L408;Q5C1Q7;Q6RI77;G3T2P7	GO:0016021;GO:0005764;GO:0004872;GO:0007155;GO:0043202;GO:0005765;GO:0006622	IPR002159;IPR005429	Lysosome-associated membrane glycoprotein	252.273	240.363	211.032	292.322	238.505	276.027	267.006	284.106	237.593
BN1106_s5676B000071		no_uniprot	no_go	no_ipr	Uncharacterized protein	252.21	273.006	257.012	281.46	279.783	260.584	318.605	168.125	147.666
BN1106_s16391B000002		no_uniprot	no_go	no_ipr	Uncharacterized protein	252.175	142.84	320.151	120.257	250.593	70.6369	126.825	99.2068	139.46
BN1106_s789B000480		no_uniprot	no_go	no_ipr	Uncharacterized protein	251.802	233.937	189.562	304.864	203.18	308.548	265.406	74.8453	47.7727
BN1106_s181B000545		no_uniprot	no_go	no_ipr	Uncharacterized protein	251.269	249.759	331.323	185.037	292.851	152.798	189.623	72.4237	99.4439
BN1106_s4384B000147		no_uniprot	no_go	no_ipr	Uncharacterized protein	251.212	256.323	216.487	241.543	234.07	343.274	307.264	461.866	450.118
BN1106_s2314B000125		no_uniprot	no_go	no_ipr	Uncharacterized protein	251.093	270.028	309.087	92.8905	341.618	240.134	241.749	223.079	299.914
BN1106_s503B000225		C1LEX2;G7Y4N1;G4VBH6;J9JPD4;J9JZT3	GO:0005639;GO:0000166	IPR018996;IPR011015;IPR003887;IPR012677	Innexin	251.079	221.288	205.772	288.828	252.799	266.125	278.177	262.122	264.035
BN1106_s714B000190	K02908	Q68ES9;C1LBG9;Q86ER3;C1LVP8;C1LBH0	GO:0005840;GO:0003735;GO:0006412	IPR000597;IPR019926;IPR009000	Ribosomal protein L30	250.754	303.677	291.06	251.312	251.317	229.273	277.364	250.522	217.184
BN1106_s3829B000192		no_uniprot	no_go	no_ipr	Uncharacterized protein	250.668	352.236	360.326	273.232	354.213	270.553	332.776	255.006	219.553
BN1106_s173B000881		no_uniprot	no_go	no_ipr	Uncharacterized protein	250.566	210.394	190.972	250.388	200.915	290.618	246.398	473.316	444.15
BN1106_s712B000234	K12812	H2KRG0;B3GUT3;G4V6L7;Q86E04;E3TFR0	GO:0005524;GO:0008026;GO:0003676	IPR011545;IPR014001;IPR001650;IPR027417;IPR014014	DEAD box ATP-dependent RNA helicase	250.212	290.968	314.817	219.536	309.332	228.127	246.77	214.767	314.353
BN1106_s1026B000571	K02905	G4VSC8;C1LBA0;Q5D989;C1LVC2;G7YMQ2	GO:0005840;GO:0003735;GO:0006412	IPR002672	Ribosomal protein L29;Large subunit ribosomal protein 29;60s ribosomal protein L29;SJCHGC02562 protein	249.826	239.512	199.686	253.158	161.23	252.199	176.956	230.327	160.605
BN1106_s1496B000371		G7Y4J4;G4VDY9;Q5C3F4;G4V5G7;G7YTP3	GO:0016757	IPR002495	Glycolipid transfer protein-related	249.782	245.796	163.379	263.969	191.302	241.719	202.772	40.518	35.9873
BN1106_s1986B000161		no_uniprot	no_go	no_ipr	Uncharacterized protein	249.556	270.2	188.489	233.947	173.974	257.832	206.358	164.322	141.573
BN1106_s2096B000232	K06630	S4RQ19;F2E4I1;H8YRY6;E9H8M4;Q16QZ7	0	IPR000308;IPR023409;IPR023410	14-3-3 epsilon-like	249.453	191.224	203.35	288.105	224.566	244.253	237.738	271.686	248.696
BN1106_s11440B000013		no_uniprot	no_go	no_ipr	Uncharacterized protein	249.267	245.236	252.631	267.239	253.34	286.344	289.76	327.956	272.552
BN1106_s2578B000116		no_uniprot	no_go	no_ipr	Uncharacterized protein	249.162	188.952	160.694	284.328	202.035	391.922	290.352	301.139	468.981
BN1106_s4229B000067	K11279	G7Y2P8;G7Y2P7;F8WTH7;Q5H7Z0;A5Y5A4	GO:0003723;GO:0008270	IPR008705;IPR024161	NAP-1-related protein;Nucleosome assembly protein	249.069	228.778	269.826	224.587	250.592	217.885	219.922	221.849	223.319
BN1106_s1118B000186	K03251	G4V713;H2KU59;A1L049;Q5DGC6;H3IDR1	GO:0016282;GO:0033290;GO:0005852;GO:0003743;GO:0001731;GO:0006446	IPR027525;IPR015943;IPR001680;IPR019775;IPR017986	Eukaryotic translation initiation factor 3 subunit	248.868	261.506	281.939	250.319	297.848	240.756	287.768	191.007	187.26
BN1106_s269B000245		no_uniprot	no_go	no_ipr	Uncharacterized protein	248.541	306.204	215.223	238.782	241.485	356.794	304.344	242.38	248.319
BN1106_s437B000562	K02993	C1LJV7;C1LJV8;C1LJV6;H2KSV0;G4VDS3	GO:0005524;GO:0004674	IPR000961;IPR011009;IPR017892;IPR000719;IPR017441;IPR002290;IPR008271	Ribosomal protein S8;Small subunit ribosomal protein S7e	248.375	295.128	290.201	268.697	258.974	240.798	251.089	408.958	304.779
BN1106_s2293B000307		no_uniprot	no_go	no_ipr	Uncharacterized protein	247.933	253.109	235.285	282.542	235.127	285.065	255.977	200.873	176.005
BN1106_s1539B000282		no_uniprot	no_go	no_ipr	Uncharacterized protein	247.792	280.816	316.972	252.233	421.437	202.541	315.456	85.6786	155.994
BN1106_s2044B000108		no_uniprot	no_go	no_ipr	Uncharacterized protein	247.788	206.48	196.369	259.652	172.284	239.398	210.092	282.294	292.825
BN1106_s982B000295		no_uniprot	no_go	no_ipr	Uncharacterized protein	247.447	282.767	277.99	235.949	296.091	247.345	286.91	194.985	221.083
BN1106_s6032B000044		no_uniprot	no_go	no_ipr	Uncharacterized protein	246.807	296.2	265.109	259.937	264.681	252.034	311.826	214.529	205.334
BN1106_s1832B000347		no_uniprot	no_go	no_ipr	Uncharacterized protein	246.771	218.254	254.815	264.037	285.253	222.517	256.313	151.128	152.354
BN1106_s928B000228		no_uniprot	no_go	no_ipr	Uncharacterized protein	246.528	283.261	219.2	309.784	269.089	428.271	543.371	84.2096	85.8115
BN1106_s3732B000094		no_uniprot	no_go	no_ipr	Uncharacterized protein	245.746	230.076	224.649	283.89	264.603	248.842	237.393	291.034	231.616
BN1106_s280B000159		Q86ET3;G7YP02;G4LZ30;K1QFK6;Q27428	GO:0005509	IPR011992;IPR018247;IPR002048	Calcium-binding protein;Troponin C	245.66	326.205	245.104	260.577	233.195	299.507	301.93	461.904	396.242
BN1106_s518B000242		no_uniprot	no_go	no_ipr	Uncharacterized protein	245.496	186.312	180.813	162.262	165.137	196.686	105.884	158.577	305.926
BN1106_s7490B000062		no_uniprot	no_go	no_ipr	Uncharacterized protein	245.412	264.983	272.501	248.881	288.211	254.795	234.787	192.795	170.635
BN1106_s4222B000073		no_uniprot	no_go	no_ipr	Uncharacterized protein	245.38	209.477	237.468	231.921	252.676	341.61	323.424	192.777	255.716
BN1106_s4069B000249		no_uniprot	no_go	no_ipr	Uncharacterized protein	245.346	218.957	223.9	255.928	222.892	224.296	212.267	123.459	98.3603
BN1106_s41B000298		G7YJ23;G4VIV9;C1L5D0;C1LHK9;Q9GNH8	GO:0005524;GO:0004396;GO:0006096;GO:0019158;GO:0005829;GO:0008865;GO:0004340;GO:0001678;GO:0060361	IPR001312;IPR022673;IPR019807;IPR022672	High mobility group protein B1;SWI/SNF-related chromatin binding protein	245.027	263.226	258.696	259.371	217.738	249.895	227.592	212.208	179.729
BN1106_s426B000260		O46120;O46121;Q45TR6;G7Y466;I6U578	GO:0005875;GO:0005509;GO:0007017	IPR001372;IPR011992;IPR018247;IPR002048	Tegumental protein	245.017	217.892	102.934	266.473	97.1098	226.402	110.205	56.0044	35.5376
BN1106_s1476B000261		no_uniprot	no_go	no_ipr	Uncharacterized protein	244.988	250.902	276.325	166.922	341.279	214.59	205.809	159.464	197.672
BN1106_s939B000282		no_uniprot	no_go	no_ipr	Uncharacterized protein	244.683	221.055	244.054	298.413	283.471	263.493	310.453	138.024	129.62
BN1106_s915B000138		no_uniprot	no_go	no_ipr	Uncharacterized protein	243.894	215.587	213.522	253.365	198.8	245.351	236.113	249.725	186.959
BN1106_s934B000329		no_uniprot	no_go	no_ipr	Uncharacterized protein	243.715	265.006	225.126	283.254	274.158	285.88	276.151	388.259	394.762
BN1106_s496B000175		H2KPH5;C1L9S2;C1L9S1;C1L9R9;C1L9R7	0	0	Uncharacterized protein	242.934	234.054	234.562	249.986	236.001	221.182	229.796	89.2949	89.1241
BN1106_s1419B000172		no_uniprot	no_go	no_ipr	Uncharacterized protein	242.84	183.927	215.73	286.115	271.702	250.736	230.901	360.923	305.391
BN1106_s467B000423		no_uniprot	no_go	no_ipr	Uncharacterized protein	242.303	254.169	203.913	304.223	207.364	294.264	247.916	299.725	209.156
BN1106_s2507B000150		no_uniprot	no_go	no_ipr	Uncharacterized protein	242.126	205.941	165.042	257.304	168.53	250.405	170.495	121.133	79.1865
BN1106_s4188B000278		no_uniprot	no_go	no_ipr	Uncharacterized protein	242.059	225.038	233.509	238.176	238.775	190.422	184.611	143.646	164.167
BN1106_s1586B000265		no_uniprot	no_go	no_ipr	Uncharacterized protein	241.611	295.824	243.17	248.303	265.979	300.883	290.774	498.767	391.69
BN1106_s1619B000318		no_uniprot	no_go	no_ipr	Uncharacterized protein	241.171	242.993	251.272	175.143	289.365	236.918	209.94	98.0794	134.581
BN1106_s1216B000246		G1R3X3;B7Z778;F6VFQ8	0	0	Uncharacterized protein	241.034	212.136	243.297	245.888	353.78	231.446	285.118	199.291	207.844
BN1106_s1866B000129	K02133	C1LL12;C1LL13;C1LL15;G4VHN3;I6Y0T9	GO:0045261;GO:0005524;GO:0046933;GO:0015991;GO:0015986;GO:0005739	IPR003593;IPR020003;IPR005722;IPR000793;IPR000194;IPR004100;IPR024034;IPR027417	ATP synthase subunit beta (EC 3.6.3.14)	240.741	235.212	241.528	250.315	247.516	209.888	213.951	366.603	336.597
BN1106_s1017B000217		no_uniprot	no_go	no_ipr	Uncharacterized protein	239.504	175.909	169.535	264.401	177.353	225.337	165.918	232.485	255.106
BN1106_s3058B000103		no_uniprot	no_go	no_ipr	Uncharacterized protein	239.465	229.124	237.048	189.181	225.713	225.755	205.363	173.071	181.613
BN1106_s2935B000152	K00763	G7YFG9;G4VQY6;G7YFG8;C1L3Z6;A6QL44	GO:0030054;GO:0016021;GO:0045211;GO:0004889	IPR027361;IPR006202;IPR006201;IPR006029;IPR018000;IPR002394	Nicotinic acid phosphoribosyltransferase, putative;nicotinate phosphoribosyltransferase;Nicotinate phosphoribosyltransferase	239.221	238.121	332.916	168.591	380.85	145.791	222.229	113.971	342.997
BN1106_s3452B000184		no_uniprot	no_go	no_ipr	Uncharacterized protein	239.066	241.573	263.795	230.329	300.794	177.588	201.154	222.971	476.042
BN1106_s2725B000131		no_uniprot	no_go	no_ipr	Uncharacterized protein	238.802	183.592	176.306	274.95	222.189	213.378	218.926	332.397	295.167
BN1106_s530B000217		no_uniprot	no_go	no_ipr	Uncharacterized protein	238.401	184.789	213.046	199.908	299.777	184.956	213.095	100.081	142.47
BN1106_s297B000434		no_uniprot	no_go	no_ipr	Uncharacterized protein	238.1	291.972	289.217	240.265	262.123	263.694	325.712	663.599	547.976
BN1106_s1376B000215		no_uniprot	no_go	no_ipr	Uncharacterized protein	238.038	261.706	210.364	296.04	227.804	293.55	262.448	504.839	466.7
BN1106_s1578B000133		no_uniprot	no_go	no_ipr	Uncharacterized protein	237.987	327.921	322.835	220.009	284.005	178.893	237.266	133.873	129.108
BN1106_s2570B000312		G7YVD0;C1LQA8;C1LQA4;C1LQ99;Q5DBP9	GO:0005759	IPR003428;IPR005135;IPR000648	Complement component 1 Q subcomponent-binding protein, mitochondrial;Oxysterol-binding protein-related protein 9	237.798	271.778	256.816	256.594	238.112	260.57	239.808	256.992	190.111
BN1106_s4469B000065	K01623	G7YM44;C7U000;C1LB93;C1LB95;Q5DFZ8	GO:0004332;GO:0006096	IPR000741;IPR013785;IPR005135	Fructose-bisphosphate aldolase (EC 4.1.2.13)	237.789	241.211	240.358	244.798	243.58	212.631	207.598	464.4	425.17
BN1106_s3540B000083	K02865	Q5DFB5;G4VJT2;G7YAW9;A6YM71;A3F4S3	GO:0015934;GO:0003723;GO:0003735;GO:0006412;GO:0005840	IPR002143;IPR023674;IPR028364;IPR016094;IPR016095;IPR023673	60s ribosomal protein L10a;Large subunit ribosomal protein L10Ae	237.64	284.309	264.008	244.057	208.688	225.759	195.982	447.036	369.287
BN1106_s361B000234		no_uniprot	no_go	no_ipr	Uncharacterized protein	237.484	239.144	289.023	234.741	326.915	189.151	248.043	182.11	211.341
BN1106_s5058B000039		no_uniprot	no_go	no_ipr	Uncharacterized protein	237.046	252.473	311.106	236.156	328.879	305.528	356.875	190.01	168.702
BN1106_s1776B000235		no_uniprot	no_go	no_ipr	Uncharacterized protein	236.87	267.515	203.745	276.29	245.826	806.899	619.586	207.364	232.36
BN1106_s1005B000151		no_uniprot	no_go	no_ipr	Uncharacterized protein	236.251	351.65	394.592	132.551	320.796	241.419	321.026	123.415	255.378
BN1106_s5340B000050	K07936	G7Y3D0;G4VFZ0;Q3U7P6;Q3UC70;M4A5Y3	GO:0005737;GO:0003934;GO:0046654;GO:0031410;GO:0005829;GO:0031965;GO:0043234;GO:0005525;GO:0008270;GO:0042416;GO:0006184;GO:0050884;GO:0051000;GO:0051260;GO:0014916;GO:0034341;GO:0032496;GO:0034612;GO:0006729	IPR001474;IPR018234;IPR020602	GTP-binding nuclear protein Ran	236	254.598	262.617	256.186	239.96	244.421	252.64	288.803	252.507
BN1106_s3549B000114		no_uniprot	no_go	no_ipr	Uncharacterized protein	235.917	215.925	183.84	248.281	165.765	232.895	206.217	706.434	668.044
BN1106_s5304B000040		no_uniprot	no_go	no_ipr	Uncharacterized protein	235.779	231.497	253.438	266.172	284.084	251.84	302.587	253.568	275.379
BN1106_s3127B000199		no_uniprot	no_go	no_ipr	Uncharacterized protein	235.575	385.711	392.455	257.651	331.262	239.841	351.802	592.733	489.276
BN1106_s5603B000140		no_uniprot	no_go	no_ipr	Uncharacterized protein	235.495	249.693	303.11	220.227	349.965	209.031	267.888	133.687	179.842
BN1106_s676B000140		no_uniprot	no_go	no_ipr	Uncharacterized protein	235.466	198.668	191.918	231.184	179.766	224.653	178.776	378.858	499.411
BN1106_s982B000297		no_uniprot	no_go	no_ipr	Uncharacterized protein	235.344	254.204	290.188	235.593	342.269	199.217	264.896	124.639	216.565
BN1106_s1576B000063		no_uniprot	no_go	no_ipr	Uncharacterized protein	235.114	203.023	257.993	219.275	278.793	260.16	305.708	225.641	250.74
BN1106_s361B000235		no_uniprot	no_go	no_ipr	Uncharacterized protein	234.586	294.402	283.592	242.332	279.717	231.518	277.934	256.792	225.722
BN1106_s373B000299		no_uniprot	no_go	no_ipr	Uncharacterized protein	234.509	245.479	213.597	280.668	248.363	234.933	251.757	206.8	221.047
BN1106_s6171B000050	K14684	G7YJ45;G4VEN7;H2KQQ3;H2MLC6;B5X2X8	GO:0016021;GO:0005743;GO:0005509;GO:0055085	IPR011992;IPR018247;IPR002048;IPR002167;IPR002067;IPR018108;IPR023395	Calcium-binding mitochondrial carrier protein SCaMC-1;Mitochondrial carrier protein-related;Uncharacterized protein	234.353	219.024	256.413	229.948	268.062	231.503	252.61	95.4555	120.176
BN1106_s3882B000091		no_uniprot	no_go	no_ipr	Uncharacterized protein	234.19	254.394	252.17	258.092	294.713	235.096	292.109	282.581	285.41
BN1106_s286B000376		no_uniprot	no_go	no_ipr	Uncharacterized protein	234.069	276.329	228.553	200.669	218.397	282.633	289.806	166.153	147.264
BN1106_s1265B000168		no_uniprot	no_go	no_ipr	Uncharacterized protein	233.934	344.013	380.741	194.671	320.411	213.088	268.561	288.13	303.775
BN1106_s953B000156		no_uniprot	no_go	no_ipr	Uncharacterized protein	233.71	258.805	217.938	227.612	201.91	191.838	187.792	114.443	114.294
BN1106_s1005B000149		no_uniprot	no_go	no_ipr	Uncharacterized protein	233.71	196.825	246.481	132.19	253.788	176.357	226.674	46.2897	137.055
BN1106_s4218B000106		no_uniprot	no_go	no_ipr	Uncharacterized protein	233.633	258.439	185.596	216.699	181.097	211.111	151.967	191.559	199.936
BN1106_s4644B000085	K12898	C1LR27;C1L9L6;Q86E33;C1LR28;C1LR21	GO:0030529;GO:0019013;GO:0003723	IPR004087;IPR004088	Heterogeneous nuclear ribonucleoprotein	233.632	261.684	297.084	156.508	280.304	304.42	301.68	222.946	253.25
BN1106_s6267B000060		no_uniprot	no_go	no_ipr	Uncharacterized protein	233.589	268.274	256.135	216.456	234.135	266.554	255.696	368.326	291.211
BN1106_s1326B000434		no_uniprot	no_go	no_ipr	Uncharacterized protein	233.561	205.807	215.687	252.577	218.786	257.84	227.587	190.609	161.533
BN1106_s3033B000088		no_uniprot	no_go	no_ipr	Uncharacterized protein	233.538	289.128	258.13	237.497	257.156	270.567	293.253	551.575	450.334
BN1106_s3509B000143		no_uniprot	no_go	no_ipr	Uncharacterized protein	233.379	286.594	274.289	188.9	292.866	206.543	248.889	309.243	328.216
BN1106_s4908B000072		no_uniprot	no_go	no_ipr	Uncharacterized protein	233.155	272.931	270.834	188.945	254.889	254.608	249.058	247.993	222.472
BN1106_s5130B000043		no_uniprot	no_go	no_ipr	Uncharacterized protein	233.087	235.202	233.509	212.346	228.842	206.723	182.961	252.926	278.449
BN1106_s614B000233		no_uniprot	no_go	no_ipr	Uncharacterized protein	232.918	332.578	334.934	245.946	299.895	224.496	306.225	388.289	343.725
BN1106_s1002B000245		no_uniprot	no_go	no_ipr	Uncharacterized protein	232.654	136.525	103.657	272.471	118.006	227.424	122.28	239.3	194.904
BN1106_s171B000384		no_uniprot	no_go	no_ipr	Uncharacterized protein	231.954	274.886	240.646	256.64	242.093	334.707	308.243	353.407	343.489
BN1106_s1204B000100		no_uniprot	no_go	no_ipr	Uncharacterized protein	231.954	179.572	196.649	221.806	187.728	236.937	219.49	162.441	185.621
BN1106_s3005B000099		no_uniprot	no_go	no_ipr	Uncharacterized protein	231.86	184.288	206.475	226.666	266.619	192.173	194.473	226.978	275.795
BN1106_s5301B000099		no_uniprot	no_go	no_ipr	Uncharacterized protein	231.719	288.931	256.392	200.652	237.308	214.4	210.979	185.083	202.533
BN1106_s210B001007		no_uniprot	no_go	no_ipr	Uncharacterized protein	231.624	232.892	228.304	244.513	218.128	297.698	277.609	239.356	199.707
BN1106_s691B000069		no_uniprot	no_go	no_ipr	Uncharacterized protein	231.591	227.177	250.8	228.193	275.723	326.027	426.509	115.281	126.332
BN1106_s45B000421		G4VCW3;C1L929;G7YVN4;G7YVM9;G4VFE8	GO:0000786;GO:0005634;GO:0003677;GO:0006334	IPR009072;IPR007125;IPR002119	histone H2A;SJCHGC02863 protein	231.25	244.886	237.299	274.875	273.118	237.657	280.679	126.033	117.044
BN1106_s3514B000123		no_uniprot	no_go	no_ipr	Uncharacterized protein	231.181	250.976	288.26	173.203	341.805	213.656	274.771	127.088	157.397
BN1106_s158B000327		no_uniprot	no_go	no_ipr	Uncharacterized protein	231.128	243.17	236.093	212.039	252.356	215.215	183.162	85.2414	117.796
BN1106_s706B000207	K05606	G7YKA8;H3HSA3;N1PB48;F1N9P2;G1NDA0	GO:0005739	0	Methylmalonyl CoA epimerase	230.945	260.889	218.2	247.912	189.632	238.633	206.422	188.625	163.375
BN1106_s7617B000047		no_uniprot	no_go	no_ipr	Uncharacterized protein	230.894	817.786	312.48	232.649	247.075	317.423	641.989	2000.31	300.241
BN1106_s1954B000141		no_uniprot	no_go	no_ipr	Uncharacterized protein	230.549	295.154	249.793	230.887	275.31	247.707	287.252	215.05	173.57
BN1106_s101B000554		no_uniprot	no_go	no_ipr	Uncharacterized protein	230.53	240.505	232.98	224.16	186.574	248.613	224.726	222.695	167.589
BN1106_s11397B000012		no_uniprot	no_go	no_ipr	Uncharacterized protein	230.53	221.965	234.261	214.638	231.67	240.07	257.198	134.762	133.231
BN1106_s210B001009		no_uniprot	no_go	no_ipr	Uncharacterized protein	230.491	232.17	210.185	256.813	221.919	229.841	228.06	501.671	430.68
BN1106_s1013B000370		G7YNI8;C4QKW9;R7UIP7;K1PNN3;C3ZI60	GO:0005874;GO:0000226	IPR000435	tektin;Uncharacterized protein	230.381	223.5	204.018	266.27	202.089	262.154	229.866	99.1245	56.6841
BN1106_s2909B000082		no_uniprot	no_go	no_ipr	Uncharacterized protein	230.33	233.793	207.878	233.556	186.884	268.546	255.291	779.158	505.974
BN1106_s4191B000053		no_uniprot	no_go	no_ipr	Uncharacterized protein	230.022	356.463	318.864	231.631	298.822	290.787	303.454	140.065	109.547
BN1106_s982B000296		no_uniprot	no_go	no_ipr	Uncharacterized protein	229.955	255.909	289.417	236.697	304.716	219.535	258.693	159.489	214.455
BN1106_s7149B000041		G7YJ45;R7V2B8;F4WMY0;L7MH14;L7M239	GO:0016021;GO:0005509;GO:0055085;GO:0005743	IPR011992;IPR018247;IPR002048;IPR002067;IPR018108;IPR023395;IPR002167	Calcium-binding mitochondrial carrier protein SCaMC-2;Calcium-binding mitochondrial carrier protein SCaMC-1;mitochondrial carrier protein;Uncharacterized protein	229.695	169.837	218.155	229.435	289.853	174.675	216.928	48.3849	72.3879
BN1106_s11911B000018		no_uniprot	no_go	no_ipr	Uncharacterized protein	229.542	237.213	243.037	249.071	291.41	217.647	257.408	463.4	488.347
BN1106_s6404B000029		no_uniprot	no_go	no_ipr	Uncharacterized protein	229.461	249.009	256.038	254.391	249.86	208.117	248.043	440.187	341.235
BN1106_s222B000384		no_uniprot	no_go	no_ipr	Uncharacterized protein	229.243	294.359	324.536	268.406	378.722	219.491	277.72	168.046	182.861
BN1106_s2277B000051		no_uniprot	no_go	no_ipr	Uncharacterized protein	228.896	258.603	203.67	251.509	209.687	203.468	222.161	353.484	310.367
BN1106_s4363B000100		no_uniprot	no_go	no_ipr	Uncharacterized protein	228.881	253.764	257.274	264.353	231.698	239.482	280.684	247.312	192.3
BN1106_s38B000527		no_uniprot	no_go	no_ipr	Uncharacterized protein	228.266	263.327	213.838	177.445	219.203	227.514	204.838	116.493	110.033
BN1106_s2908B000085		no_uniprot	no_go	no_ipr	Uncharacterized protein	227.89	204.822	121.267	276.65	142.392	284.895	164.489	483.351	351.779
BN1106_s1231B000569		no_uniprot	no_go	no_ipr	Uncharacterized protein	227.614	260.673	224.423	230.733	251.904	182.996	213.346	86.9292	96.9658
BN1106_s3864B000104	K13963	G4LZN1;G4LZN2;G4LZN0;C1L425;Q5DBJ0	GO:0005615	IPR023795;IPR023796;IPR000215	Serpin	227.066	209.043	173.61	240.608	204.768	218.639	217.355	171.044	163.576
BN1106_s287B000305		no_uniprot	no_go	no_ipr	Uncharacterized protein	226.778	199.845	184.016	270.959	192.432	268.246	253.878	444.302	322.111
BN1106_s361B000233		no_uniprot	no_go	no_ipr	Uncharacterized protein	226.687	207.822	266.398	241.081	332.18	167.367	241.856	154.245	223.868
BN1106_s5012B000053	K17218	H2KPX9;G4LZN7;Q86E03;G4LZN8	GO:0016491	IPR023753;IPR015904;IPR013027	Sulfide:quinone oxidoreductase mitochondrial	226.65	196.604	254.443	257.205	275.777	195.52	215.833	93.4021	122.142
BN1106_s1793B000162		no_uniprot	no_go	no_ipr	Uncharacterized protein	225.984	301.629	260.653	234.945	247.037	228.648	298.547	398.249	294.966
BN1106_s2635B000235		no_uniprot	no_go	no_ipr	Uncharacterized protein	225.589	255.35	177.765	224.244	171.167	252.924	177.349	188.319	174.316
BN1106_s470B000291		G7Y2I9;C1L5Z5;Q5D947;Q26582;G4V9B8	GO:0005524;GO:0006457;GO:0006950	IPR001404;IPR020568;IPR003594;IPR019805;IPR020575	Heat shock protein;Major egg antigen	225.387	222.903	192.434	236.485	214.023	243.566	260.926	113.315	105.379
BN1106_s1168B000111		no_uniprot	no_go	no_ipr	Uncharacterized protein	225.267	241.231	262.83	219.542	300.159	95.8359	167.077	86.6432	171.683
BN1106_s1619B000317		no_uniprot	no_go	no_ipr	Uncharacterized protein	225.203	211.674	273.123	183.473	360.49	174.084	201.213	80.3712	142.435
BN1106_s3313B000079		no_uniprot	no_go	no_ipr	Uncharacterized protein	225.156	224.273	212.834	251.439	196.723	255.448	240.041	650.872	507.909
BN1106_s3433B000184		R7VLT8;G7MZ42;H9F406;H2R0Z1;H2PQ26	GO:0005737;GO:0005634;GO:0003743;GO:0000082;GO:0008286;GO:0045947;GO:0045931;GO:0031929	IPR008606	Eukaryotic translation initiation factor 4H;eukaryotic translation initiation factor 4b/4h;Uncharacterized protein;FOG: RRM domain;SJCHGC09499 protein	225.049	225.929	249.961	254.577	270.889	245.327	276.316	198.832	184.056
BN1106_s1444B000094		no_uniprot	no_go	no_ipr	Uncharacterized protein	224.94	121.16	94.1285	226.732	76.886	180.43	68.5691	27.287	24.5013
BN1106_s6845B000027		no_uniprot	no_go	no_ipr	Uncharacterized protein	224.696	200.641	237.65	200.684	272.628	162.483	173.046	119.416	171.528
BN1106_s3226B000049		G7Y5W4;C1LNT2;C1LNT3;Q9GPL2;Q967L9	GO:0005615;GO:0008233;GO:0006508	IPR023796;IPR000215;IPR023795	Serine protease inhibitor;Serpin	224.601	251.655	190.355	232.459	194.463	231.314	221.35	168.8	152.842
BN1106_s3227B000227	K01689	C4QIH3;G7YR82;C4QIH2;C1L7Z2;C1L7Z1	GO:0005634;GO:0030529;GO:0000166;GO:0003723;GO:0006396;GO:0019013	IPR002344;IPR006630;IPR012677;IPR014886;IPR000504;IPR011991;IPR026489;IPR001214	Enolase	224.453	261.482	226.745	223.357	215.936	245.946	234.235	429.99	382.394
BN1106_s4646B000075		no_uniprot	no_go	no_ipr	Uncharacterized protein	224.404	229.49	173.783	201.561	154.761	227.009	167.505	272.101	248.792
BN1106_s547B000280		no_uniprot	no_go	no_ipr	Uncharacterized protein	224.295	221.367	243.37	237.483	255.05	231.902	251.206	131.803	114.442
BN1106_s611B000281		no_uniprot	no_go	no_ipr	Uncharacterized protein	224.21	224.048	253.138	213.542	310.669	200.086	217.175	153.055	197.351
BN1106_s2223B000191		no_uniprot	no_go	no_ipr	Uncharacterized protein	224.031	292.169	252.424	216.425	253.519	209.088	246.972	338.205	240.325
BN1106_s7412B000059		no_uniprot	no_go	no_ipr	Uncharacterized protein	223.911	237.039	204.246	225.253	174.912	203.89	173.506	331.689	289.866
BN1106_s725B000480		no_uniprot	no_go	no_ipr	Uncharacterized protein	223.635	231.274	231.438	217.278	203.217	230.984	247.466	259.138	285.295
BN1106_s3452B000182		no_uniprot	no_go	no_ipr	Uncharacterized protein	223.618	311.261	298.015	211.033	288.883	254.725	276.3	305.985	307.029
BN1106_s538B000496		no_uniprot	no_go	no_ipr	Uncharacterized protein	223.5	263.407	253.758	210.067	307.318	205.205	229.942	457.74	564.507
BN1106_s364B000264		no_uniprot	no_go	no_ipr	Uncharacterized protein	222.823	281.275	275.34	256.661	346.132	234.533	301.582	409.36	447.106
BN1106_s571B000494		no_uniprot	no_go	no_ipr	Uncharacterized protein	222.318	264.886	260.201	201.111	281.345	218.729	243.836	253.309	292.974
BN1106_s141B000395		no_uniprot	no_go	no_ipr	Uncharacterized protein	221.945	198.501	188.606	186.079	183.25	192.511	166.942	82.6723	137.177
BN1106_s434B000529		no_uniprot	no_go	no_ipr	Uncharacterized protein	221.845	298.241	267.14	134.508	207.029	223.451	199.465	84.0144	134.464
BN1106_s505B000387		no_uniprot	no_go	no_ipr	Uncharacterized protein	221.564	176.33	173.938	236.132	216.681	137.419	155.545	70.8893	89.3207
BN1106_s976B000315		no_uniprot	no_go	no_ipr	Uncharacterized protein	221.549	232.001	225.1	225.122	222.948	211.645	204.082	177.212	117.427
BN1106_s437B000574		no_uniprot	no_go	no_ipr	Uncharacterized protein	221.532	239.451	200.862	232.384	185.043	221.248	202.912	132.189	127.702
BN1106_s5618B000058		no_uniprot	no_go	no_ipr	Uncharacterized protein	221.437	235.572	233.62	234.892	268.05	211.193	260.917	189.742	222.587
BN1106_s1908B000177	K04513	H2KRQ8;G4VHZ8;C1L4R2;H2KNK3	GO:0005543;GO:0007165	IPR011993;IPR001849;IPR000159	Ras-like GTP-binding protein Rho1	221.325	200.983	191.951	239.483	180.055	237.137	216.682	412.816	307.115
BN1106_s4130B000084		no_uniprot	no_go	no_ipr	Uncharacterized protein	221.131	263.991	256.925	234.004	250.324	242.537	234.763	328.591	458.394
BN1106_s223B000278		no_uniprot	no_go	no_ipr	Uncharacterized protein	220.859	249.425	221.818	210.072	204.035	221.487	204.288	335.859	364.011
BN1106_s344B000193		no_uniprot	no_go	no_ipr	Uncharacterized protein	220.541	224.297	273.132	225.23	242.467	213.546	252.174	329.494	252.322
BN1106_s1374B000124		no_uniprot	no_go	no_ipr	Uncharacterized protein	220.068	263.254	248.322	234.101	249.805	298.827	314.137	308.811	226.239
BN1106_s210B001010		no_uniprot	no_go	no_ipr	Uncharacterized protein	220.014	275.053	256.259	209.897	223.806	212.032	237.663	179.18	170.893
BN1106_s1832B000346		no_uniprot	no_go	no_ipr	Uncharacterized protein	219.915	218.236	231.132	257.426	247.489	199.521	218.366	141.886	136.616
BN1106_s1201B000164		no_uniprot	no_go	no_ipr	Uncharacterized protein	219.663	235.353	269.821	157.795	257.769	145.225	176.803	92.5793	135.594
BN1106_s2108B000216		no_uniprot	no_go	no_ipr	Uncharacterized protein	219.663	169.019	174.413	200.072	206.762	178.713	177.226	178.497	190.489
BN1106_s1231B000568		no_uniprot	no_go	no_ipr	Uncharacterized protein	219.532	225.161	202.313	210.274	226.516	145.815	179.442	57.3554	72.9219
BN1106_s4646B000074		no_uniprot	no_go	no_ipr	Uncharacterized protein	219.487	220.612	174.256	197.839	158.99	201.767	170.323	248.7	242.098
BN1106_s47B000287		no_uniprot	no_go	no_ipr	Uncharacterized protein	219.465	257.046	238.409	217.377	235.033	275.231	280.103	236.391	258.324
BN1106_s2124B000376		no_uniprot	no_go	no_ipr	Uncharacterized protein	219.243	253.492	220.958	250.386	245.821	239.865	208.067	420.858	443.887
BN1106_s2491B000089		no_uniprot	no_go	no_ipr	Uncharacterized protein	219.03	253.642	252.915	227.577	225.58	215.874	253.102	260.062	206.374
BN1106_s554B000504	K02983	Q56A61;Q86ER5;C1L8C6;C1LN92;C1L8C8	GO:0015935;GO:0003723;GO:0003735;GO:0006412	IPR014720;IPR000851;IPR005324;IPR020568;IPR014721;IPR005711;IPR013810	Small subunit ribosomal protein S30e;40s ribosomal protein S30	218.872	261.8	237.893	227.554	203.863	214.886	241.001	334.835	247.027
BN1106_s3874B000163		no_uniprot	no_go	no_ipr	Uncharacterized protein	218.763	199.343	201.436	230.509	213.985	198.207	226.3	187.487	196.015
BN1106_s4440B000165		G7YPY6;G7Y8X6;D8R0Z1;K4BUL5;B9FSE7	GO:0008270	IPR001781	Cysteine and glycine-rich protein;Pollen-specific protein SF3	218.592	207.92	215.506	193.588	213.142	163.58	175.381	75.8989	90.5991
BN1106_s568B000550		no_uniprot	no_go	no_ipr	Uncharacterized protein	218.191	223.593	171.194	250.706	171.294	217.533	205.839	229.94	141.97
BN1106_s1244B000325		no_uniprot	no_go	no_ipr	Uncharacterized protein	218.133	243.137	220.331	222.012	225.267	302.561	278.266	199.377	183.473
BN1106_s37B000342	K17732	G7YT22;G4LYG3;C1LDZ5;R7TKL0;G3MQJ5	GO:0016021;GO:0006810	IPR018108;IPR023395	Mitochondrial processing peptidase beta-subunit (M16 family)	217.886	204.909	226.887	223.228	237.075	199.157	226.271	224.35	213.742
BN1106_s1960B000088		no_uniprot	no_go	no_ipr	Uncharacterized protein	217.872	181.484	171.653	121.981	174.574	221.616	109.001	460.652	404.513
BN1106_s4191B000052		no_uniprot	no_go	no_ipr	Uncharacterized protein	217.649	285.101	260.486	211.977	273.318	268.608	267.477	141.305	101.683
BN1106_s715B000261		no_uniprot	no_go	no_ipr	Uncharacterized protein	217.573	153.264	137.235	300.216	220.896	349.584	329.555	534.582	417.867
BN1106_s4069B000254		no_uniprot	no_go	no_ipr	Uncharacterized protein	217.204	190.963	217.465	257.533	242.093	233.74	237.381	217.271	217.024
BN1106_s760B000178		no_uniprot	no_go	no_ipr	Uncharacterized protein	217.145	251.213	211.424	245.541	224.352	243.824	183.025	123.961	98.1881
BN1106_s1201B000165		no_uniprot	no_go	no_ipr	Uncharacterized protein	217.115	184.789	239.916	171.285	256.126	156.737	173.911	62.4644	130.215
BN1106_s2228B000195	K02917	Q5DE26;G4V5M1;C1LQX6;C1LQW8;C1LQX0	GO:0005840;GO:0003735;GO:0006412	IPR001854;IPR018254	Ribosomal protein L35A;60S ribosomal protein L35a	217.08	271.809	251.433	240.997	235.093	214.919	237.178	454.832	346.266
BN1106_s3273B000103		no_uniprot	no_go	no_ipr	Uncharacterized protein	216.829	158.378	97.1828	263.355	118.643	242.896	161.753	62.2377	53.1917
BN1106_s6995B000049		Q6T857;B3TM69;B3TM70;Q9NGW3;B9UN46	GO:0008234;GO:0006508	IPR025661;IPR000169;IPR025660;IPR013128;IPR000668;IPR013201	Cathepsin L4	216.499	272.969	251.187	256.603	264.283	321.062	377.87	2114.86	2063.75
BN1106_s2169B000114		no_uniprot	no_go	no_ipr	Uncharacterized protein	216.476	212.746	212.531	220.492	194.881	209.12	203.889	679.586	595.715
BN1106_s914B000124	K02969	G4VAJ9;Q5DE28;A3F4S6;G7Y6H8;Q56FH0	GO:0005840;GO:0003735;GO:0006412	IPR004038;IPR000530	Small subunit ribosomal protein S20e;40S rRNA protein homolog	215.734	299.443	254.727	226.831	207.864	206.91	240.784	304.703	198.998
BN1106_s230B000255		no_uniprot	no_go	no_ipr	Uncharacterized protein	215.33	270.687	281.353	185.406	281.815	198.124	246.248	174.194	183.214
BN1106_s4069B000256		no_uniprot	no_go	no_ipr	Uncharacterized protein	215.266	155.181	186.698	223.734	212.502	198.189	187.165	96.7301	96.0264
BN1106_s4188B000270		H2KS94;G4M0S8;C1LE32;I3JKC7;E5SF37	GO:0030529;GO:0019013	IPR004154;IPR007109	RILP-like protein;RILP-like protein 1;myosin heavy chain skeletal muscle or cardiac muscle;SJCHGC04207 protein;Uncharacterized protein	215.06	216.886	212.199	205.895	218.73	186.807	176.561	139.717	157.069
BN1106_s2298B000195	K06096	G7YB99;Q26586;Q5DEL3;K7VLZ4;K4AJL0	GO:0016021;GO:0016192;GO:0005739	IPR001388;IPR011012;IPR010908	Vesicle-associated membrane protein-associated protein A	215.03	213.445	226.176	243.269	270.329	218.205	222.279	228.57	207.399
BN1106_s1685B000247		no_uniprot	no_go	no_ipr	Uncharacterized protein	214.888	189.829	151.802	250.693	198.893	228.982	217.069	20.868	12.0501
BN1106_s918B000578		no_uniprot	no_go	no_ipr	Uncharacterized protein	214.841	267.464	242.788	218.794	210.322	226.614	227.265	168.235	130.388
BN1106_s614B000237		no_uniprot	no_go	no_ipr	Uncharacterized protein	214.746	206.374	261.305	152.138	268.467	168.279	231.323	34.5037	63.1718
BN1106_s1118B000187		no_uniprot	no_go	no_ipr	Uncharacterized protein	214.662	232	237.463	126.666	241.776	190.347	157.351	141.873	219.127
BN1106_s471B000246		no_uniprot	no_go	no_ipr	Uncharacterized protein	214.631	197.142	224.622	242.867	268.065	173.226	236.388	87.3121	136.24
BN1106_s903B000411		no_uniprot	no_go	no_ipr	Uncharacterized protein	214.571	217.597	251.843	234.013	265.357	149.6	173.281	42.5318	58.79
BN1106_s553B000158	K08054	Q04702;C1L6P9;Q9TVF3;C1L6P8;C1LK10	GO:0005783;GO:0005509;GO:0006457	IPR001580;IPR018124;IPR009033;IPR008985;IPR013320	Calnexin;SmIrV1 protein	214.488	182.603	214.776	181.544	224.658	188.781	197.142	198.627	293.722
BN1106_s37B000345		no_uniprot	no_go	no_ipr	Uncharacterized protein	213.931	135.174	86.2095	231.446	87.6433	194.394	92.7391	32.5622	57.7917
BN1106_s1252B000359	K01965	H3CMG9;Q4VA79;T1E5C7;J3S4W9;G1KGX9	GO:0005739;GO:0016874	IPR000022;IPR011763;IPR011762	Propionyl-CoA carboxylase	213.776	181.939	172.604	207.228	178.699	182.2	162.491	425.507	544.564
BN1106_s2507B000140		C1LNI7;C1LNI9;C1LNJ0;C1LNI8;G4VSH5	GO:0016491;GO:0055114	IPR002198;IPR002347;IPR016040	Retinol dehydrogenase 11;short chain dehydrogenase;Retinol dehydrogenase 12	213.472	181.434	155.159	231.45	151.716	211.305	173.316	126.019	89.0583
BN1106_s3045B000180		G7Y343	GO:0005861	IPR001978	Troponin T	213.32	222.425	266.907	138.258	303.926	203.293	272.998	258.419	559.73
BN1106_s760B000184		no_uniprot	no_go	no_ipr	Uncharacterized protein	213.299	202.29	174.405	225.177	179.527	206.219	138.968	125.837	84.4594
BN1106_s1596B000272		no_uniprot	no_go	no_ipr	Uncharacterized protein	213.212	260.938	241.19	249.935	245.821	256.525	274.529	364.778	299.778
BN1106_s5066B000087		no_uniprot	no_go	no_ipr	Uncharacterized protein	213.058	213.12	223.052	232.02	222.954	217.003	234.024	242.987	173.027
BN1106_s6B000373	K12893	G7YC62;G4VBT1;G4VBT2;C1LX03;G4VBT0	GO:0003676;GO:0000166	IPR012677;IPR000504	Splicing factor, arginine/serine-rich 4	212.898	293.303	290.177	203.732	260.442	220.284	243.052	202.049	212.574
BN1106_s7212B000133		no_uniprot	no_go	no_ipr	Uncharacterized protein	212.883	217.99	283.053	173.432	303.799	156.214	187.577	86.5118	123.994
BN1106_s2710B000112		no_uniprot	no_go	no_ipr	Uncharacterized protein	212.835	237.698	242.587	203.301	259.113	168.092	192.576	112.952	175.808
BN1106_s2487B000188	K04043	H2KUS9;Q5DCK3;G4VHQ8	GO:0006950	IPR025986;IPR013026;IPR011990;IPR013105;IPR019734;IPR001440	Heat shock protein 70 (Hsp70);Molecular chaperone DnaK	212.755	201.412	190.388	184.57	199.055	214.78	192.134	254.24	322.711
BN1106_s6995B000048		Q6T857;B3TM70;B3TM69;A5X496;B9UN47	GO:0008234;GO:0006508	IPR000169;IPR013128;IPR000668;IPR013201;IPR025661;IPR025660	Cathepsin L4	212.683	219.774	217.189	241.94	222.5	322.886	329.305	1476.57	1516.15
BN1106_s1204B000099		no_uniprot	no_go	no_ipr	Uncharacterized protein	212.166	212.95	191.508	212.824	177.605	265.871	228.588	209.34	177.724
BN1106_s4117B000038		no_uniprot	no_go	no_ipr	Uncharacterized protein	212.104	241.94	225.83	233.971	235.057	340.942	344.243	292.849	283.785
BN1106_s810B000527		no_uniprot	no_go	no_ipr	Uncharacterized protein	212.077	207.627	267.903	133.521	266.522	234.568	296.235	105.182	141.95
BN1106_s688B000255		no_uniprot	no_go	no_ipr	Uncharacterized protein	211.971	200.018	250.271	187.978	266.306	210.796	217.175	104.567	155.176
BN1106_s2003B000168		no_uniprot	no_go	no_ipr	Uncharacterized protein	211.937	234.683	237.65	228.951	222.189	327.135	360.791	494.497	408.122
BN1106_s1026B000539	K02947	C1LA53;Q5DDJ0;G4VIL3;G7YS27;D1LYQ8	GO:0005840	IPR005326	40s ribosomal protein S10	211.921	252.618	223.675	227.012	186.044	210.958	227.028	344.666	230.609
BN1106_s708B000228		no_uniprot	no_go	no_ipr	Uncharacterized protein	211.81	214.481	235.062	175.489	253.776	179.07	205.129	181.07	253.856
BN1106_s1003B000359		no_uniprot	no_go	no_ipr	Uncharacterized protein	211.761	285.104	265.563	226.718	264.362	203.786	258.513	343.842	307.704
BN1106_s29B000563		no_uniprot	no_go	no_ipr	Uncharacterized protein	211.41	319.946	257.362	212.279	278.669	227.682	297.959	378.858	304.174
BN1106_s1374B000123		no_uniprot	no_go	no_ipr	Uncharacterized protein	211.03	211.664	218.401	231.679	256.256	286.797	294.987	253.29	239.448
BN1106_s2771B000141		no_uniprot	no_go	no_ipr	Uncharacterized protein	210.895	251.7	243.453	203.182	237.946	172.516	212.816	181.292	144.968
BN1106_s445B000235		no_uniprot	no_go	no_ipr	Uncharacterized protein	210.883	254.784	218.569	198.286	223.433	196.718	246.538	189.429	169.31
BN1106_s4369B000106		no_uniprot	no_go	no_ipr	Uncharacterized protein	210.686	233.055	258.536	128.707	251.907	229.237	209.763	200.217	194.569
BN1106_s4069B000250		no_uniprot	no_go	no_ipr	Uncharacterized protein	210.444	226.642	246.008	197.616	249.869	225.41	223.575	362.289	440.925
BN1106_s16728B000002		G4V7Q6;C1L5F5;C1LHP0;Q5DBA7;F6W3K8	GO:0016021	IPR006214	Transmembrane emp24 domain-containing protein 10	210.049	227.794	191.573	244.089	184.742	243.879	212.402	138.57	112.133
BN1106_s10019B000023		no_uniprot	no_go	no_ipr	Uncharacterized protein	210.015	218.094	261.23	198.27	320.363	191.586	230.126	82.7815	121.902
BN1106_s4119B000144		no_uniprot	no_go	no_ipr	Uncharacterized protein	210.005	241.718	221.25	224.634	207.011	228.187	251.469	273.468	192.68
BN1106_s3B001038		no_uniprot	no_go	no_ipr	Uncharacterized protein	209.991	259.699	206.391	215.167	220.706	201.915	239.331	252.977	204.37
BN1106_s1954B000143		no_uniprot	no_go	no_ipr	Uncharacterized protein	209.836	204.391	192.258	223.68	265.329	162.199	235.188	177	169.925
BN1106_s3859B000161		no_uniprot	no_go	no_ipr	Uncharacterized protein	209.722	216.389	227.382	228.193	222.287	230.817	242.723	416.21	379.384
BN1106_s2226B000428		no_uniprot	no_go	no_ipr	Uncharacterized protein	209.659	222.069	232.358	215.301	263.328	178.436	204.887	70.7312	96.6456
BN1106_s7573B000037		no_uniprot	no_go	no_ipr	Uncharacterized protein	209.478	208.886	315.711	93.9326	222.437	158.519	170.745	198.994	214.468
BN1106_s2736B000190		no_uniprot	no_go	no_ipr	Uncharacterized protein	209.236	289.606	234.181	205.246	194.055	213.934	222.302	458.639	334.023
BN1106_s384B000397	K12614	H2KT75;G4LVJ6;A4UY08;F2DEU5;E5SYB5	GO:0005524;GO:0008026;GO:0003676	IPR011545;IPR014001;IPR001650;IPR027417;IPR000629;IPR014014	DEAD box RNA helicase Me31B;ATP-dependent RNA helicase DHH1;DEAD box ATP-dependent RNA helicase;ATP-dependent RNA helicase cgh-1	208.436	210.455	204.651	203.391	226.513	172.396	201.692	151.107	163.563
BN1106_s401B000242		no_uniprot	no_go	no_ipr	Uncharacterized protein	208.409	202.466	209.476	206.972	257.151	220.237	258.71	146.989	172.542
BN1106_s11081B000026	K03267	G4VA12;G7YG75;Q5DB16;G7YNU5;H6BD99	0	IPR020472;IPR001632;IPR016346;IPR015943;IPR001680;IPR019775;IPR017986	G1 to S phase transition protein;Peptide chain release factor subunit 3	208.332	207.359	233.054	217.643	246.609	194.613	228.76	264.985	241.888
BN1106_s1854B000110	K01052	C9V3L0;G4VPG5;G4VPG3;O18501;C9W186	GO:0016787;GO:0004622	IPR003140	Lysosomal acid lipase/cholesteryl ester hydrolase	208.098	180.322	212.268	228.643	234.586	194.817	232.31	496.081	399.759
BN1106_s2776B000094		no_uniprot	no_go	no_ipr	Uncharacterized protein	208.074	235.856	305.46	207.664	346.719	114.598	206.529	50.3891	99.2005
BN1106_s7286B000048		G7YR61;J7IGW2;E9GM54;G0S2X5;H3AGA7	GO:0005840;GO:0003735;GO:0006412	IPR019956;IPR019954;IPR000626;IPR002906;IPR011332	40S ribosomal protein S27a-like protein	207.902	255.614	227.472	212.243	185.385	186.133	207.525	438.444	350.373
BN1106_s2857B000158		no_uniprot	no_go	no_ipr	Uncharacterized protein	207.857	225.608	242.279	210.58	304.545	166.062	261.339	97.4826	137.642
BN1106_s614B000239		no_uniprot	no_go	no_ipr	Uncharacterized protein	207.815	222.051	300.951	162.861	289.465	125.371	174.141	22.3559	49.0174
BN1106_s4188B000268		Q5D9G6;C1LIU8;C1L641;C7TZS9;Q5DBP6	GO:0003676;GO:0000166	IPR012677;IPR000504	Dentin sialophosphoprotein	207.797	245.163	288.575	154.325	305.047	215.148	250.456	124.442	155.179
BN1106_s4173B000094		no_uniprot	no_go	no_ipr	Uncharacterized protein	207.695	242.535	196.777	222.75	186.539	232.888	212.547	199.576	191.296
BN1106_s2434B000199		no_uniprot	no_go	no_ipr	Uncharacterized protein	207.629	217.903	236.361	231.024	253.892	184.28	227.204	179.305	196.437
BN1106_s2275B000116		no_uniprot	no_go	no_ipr	Uncharacterized protein	207.504	224.064	211.142	197.261	167.539	216.291	192.583	124.127	166.168
BN1106_s3838B000030	K07374	H2KSX5;M7XRJ6;B6K2P3;I1E4B3;F1P5B0	GO:0005874;GO:0005525;GO:0003924;GO:0005200;GO:0007017;GO:0051258;GO:0005737	IPR002452;IPR013838;IPR008280;IPR000217;IPR018316;IPR023123;IPR017975;IPR003008	Tubulin alpha-1 chain;Uncharacterized protein;Neural alfa2 tubulin	207.489	231.096	217.49	239.377	238.566	194.446	248.588	126.487	105.625
BN1106_s1277B000108		no_uniprot	no_go	no_ipr	Uncharacterized protein	207.359	177.343	225.738	146.322	212.517	149.257	190.135	99.3908	230.305
BN1106_s3822B000062		no_uniprot	no_go	no_ipr	Uncharacterized protein	207.352	241.015	270.769	210.254	332.221	240.753	266.639	216.798	322.943
BN1106_s2434B000200		no_uniprot	no_go	no_ipr	Uncharacterized protein	207.194	197.853	212.793	210.754	278.075	184.701	229.763	176.531	202.136
BN1106_s3606B000128		no_uniprot	no_go	no_ipr	Uncharacterized protein	206.896	240.95	236.936	232.62	191.987	210.696	221.238	319.968	200.835
BN1106_s5576B000075		no_uniprot	no_go	no_ipr	Uncharacterized protein	206.845	235.185	299.468	66.9884	271.08	158.014	166.801	78.5729	187.325
BN1106_s4376B000056	K02929	G7YUF9;G4V917;T1G1A2;H2S549;H3IZC4	GO:0005840;GO:0003723;GO:0030529;GO:0019013;GO:0005622;GO:0019843	IPR022801;IPR002942;IPR001912	Ribosomal protein rpl36a;Ribosomal protein L36A;60S ribosomal protein l44;uncharacterized protein;Clone ZZD1408 mRNA sequence	206.532	230.579	201.968	212.434	159.235	188.596	174.967	238.301	171.292
BN1106_s11405B000008		Q9BLF8;O62552;R7UM68;Q8WQR6;I2E2V9	GO:0005634;GO:0043565;GO:0003700	IPR017970;IPR001356;IPR020479;IPR009057	Homocysteine-responsive endoplasmic reticulum-resident ubiquitin-like domain member 2 protein;Uncharacterized protein;SJCHGC01417 protein;SJCHGC02216 protein	206.323	188.575	240.794	184.958	314.519	163.395	196.111	76.9453	96.2957
BN1106_s1642B000202		no_uniprot	no_go	no_ipr	Uncharacterized protein	206.308	227.979	205.187	201.951	178.381	180.693	198.937	172.262	138.907
BN1106_s4672B000099		no_uniprot	no_go	no_ipr	Uncharacterized protein	206.291	285.494	276.504	224.237	262.664	208.679	249.194	231.947	189.297
BN1106_s1287B000154	K14410	Q1L2C7;G7YPH0;O97096;G7YGL2;Q8ISK1	GO:0016853;GO:0016740;GO:0004364	IPR010987;IPR004045;IPR004046;IPR012336	Prostatic acid phosphatase;Acid phosphatase-related;Lysosomal acid phosphatase;SJCHGC09591 protein	205.912	205.299	204.157	227.393	229.582	192.974	217.096	125.402	121.528
BN1106_s2546B000251		G7YVU0;C4QCR2;G7Y338;K1QD46;C1L4H7	GO:0016021;GO:0005524;GO:0004674	IPR004254;IPR000095;IPR011009;IPR000719;IPR017441;IPR002290;IPR008271;IPR016196	Adiponectin receptor 2;Adiponectin receptor, putative;p21-activated kinase 1;ADIPOR-like receptor CG5315;Uncharacterized protein	205.691	222.965	199.383	230.181	221.571	220.515	254.405	129.091	104.755
BN1106_s5073B000170		no_uniprot	no_go	no_ipr	Uncharacterized protein	205.247	222.574	228.554	193.906	210.938	206.343	220.321	209.618	161.729
BN1106_s3867B000081	K09498	H2KV87;G4V5L4;T1INR8;H9AWU2;C3XVJ0	GO:0005737;GO:0005524;GO:0006457	IPR012722;IPR017998;IPR002194;IPR002423;IPR027409;IPR027413;IPR027410	Chaperonin containing t-complex protein	204.991	199.547	204.464	220.695	221.093	231.091	251.097	221.219	206.176
BN1106_s14037B000022		G7Y5V2;Q8MTP8;G7YGB8;G7YJN2;G7YN21	GO:0003723;GO:0003964;GO:0006278;GO:0003676;GO:0015074	IPR012337;IPR000477;IPR001584	Retrovirus-related Pol polyprotein from type-1 retrotransposable element R2	204.818	124.07	143.4	45.6451	97.8451	81.4472	44.9404	15.5793	21.3667
BN1106_s983B000208		no_uniprot	no_go	no_ipr	Uncharacterized protein	204.562	171.531	229.923	178.338	248.936	152.461	160.461	73.7902	118.189
BN1106_s3104B000163		no_uniprot	no_go	no_ipr	Uncharacterized protein	204.188	211.63	238.223	178.495	208.437	186.554	213.382	315.715	288.958
BN1106_s4747B000096		no_uniprot	no_go	no_ipr	Uncharacterized protein	204.166	250.446	213.63	225.272	189.015	226.435	232.118	314.22	221.083
BN1106_s6478B000075	K06942	G4V793;H2LEC1;M4A655;C3KIN0;I3JC70	GO:0005525;GO:0003924;GO:0006886;GO:0006913;GO:0007264	IPR027417;IPR002041;IPR005225;IPR001806	GTP-binding protein	203.838	225.29	226.573	211.054	212.412	194.113	197.797	143.158	140.215
BN1106_s341B000235		no_uniprot	no_go	no_ipr	Uncharacterized protein	203.634	223.879	175.822	279.31	216.559	541.637	360.132	401.417	322.915
BN1106_s3124B000087	K02966	Q5D941;C1L9J9;C1LQS4;G4VR71;Q86E88	GO:0005840;GO:0003735;GO:0006412	IPR001266	40s ribosomal protein S19	203.448	265.752	249.347	203.377	203.481	187.362	216.378	390.023	265.017
BN1106_s584B000346	K07299	G7YC34;G3MPI5;G3MHI4;T1I3Q7;R4G3J3	GO:0008080	IPR016181;IPR000182	Glucose transporter;Solute carrier family 2 facilitated glucose transporter member 3	203.249	196.853	127.768	196.924	115.412	217.007	163.928	164.652	315.155
BN1106_s1864B000112		no_uniprot	no_go	no_ipr	Uncharacterized protein	203.044	226.718	240.668	212.246	259.033	170.096	210.288	129.105	142.401
BN1106_s2016B000147		no_uniprot	no_go	no_ipr	Uncharacterized protein	202.688	254.056	272.096	199.106	297.096	162.063	214.613	136.432	159.849
BN1106_s426B000263		C1LHN0;G4LZ86;C3YXG0;E9H2V7;H0W0C6	0	IPR005334	Tegument antigen;Tegumental antigen Sm20.8	202.633	194.589	148.781	235.359	135.171	222.46	172.985	246.25	202.874
BN1106_s1888B000145	K02885	G7YRN1;Q5DDX5;C1LWI3;C1LBQ6;G4LUU2	GO:0005840;GO:0003735;GO:0006412	IPR000039;IPR021131;IPR021132	Ribosomal protein L19	202.467	225.055	226.624	184.479	182.843	180.273	128.54	320.335	318.26
BN1106_s487B000135		C4Q310;C4Q309;C4Q308;Q5DFC5;C1L926	GO:0005740;GO:0004129	IPR002124	Uncharacterized protein	202.416	185.724	157.551	210.304	164.132	168.162	154.67	187.23	213.418
BN1106_s2619B000230		no_uniprot	no_go	no_ipr	Uncharacterized protein	202.328	259.012	286.167	204.349	280.859	189.611	268.301	99.8925	101.867
BN1106_s2932B000174		no_uniprot	no_go	no_ipr	Uncharacterized protein	202.044	196.539	265.673	167.586	265.466	132.896	160.829	106.293	133.033
BN1106_s454B000169		no_uniprot	no_go	no_ipr	Uncharacterized protein	202.013	215.412	255.38	136.205	206.652	273.92	223.446	66.217	188.236
BN1106_s5087B000048		no_uniprot	no_go	no_ipr	Uncharacterized protein	201.935	141.949	198.508	221.902	225.265	190.248	187.454	115.305	92.5299
BN1106_s1228B000121		no_uniprot	no_go	no_ipr	Uncharacterized protein	201.928	179.069	117.485	218.382	120.051	185.949	132.708	117.518	113.076
BN1106_s6271B000027		no_uniprot	no_go	no_ipr	Uncharacterized protein	201.401	216.927	194.441	240.116	236.744	218.09	196.245	169.956	139.854
BN1106_s6057B000125		no_uniprot	no_go	no_ipr	Uncharacterized protein	201.365	265.843	224.275	190.614	201.685	175.561	198.657	186.957	219.471
BN1106_s6296B000046		no_uniprot	no_go	no_ipr	Uncharacterized protein	201.05	209.891	228.346	180.869	234.754	166.596	199.626	132.891	144.967
BN1106_s483B000264	K17279	G7YUC9;G4VJE4;G7YSS3;G4VCS3;K1R9J2	GO:0007165;GO:0035556	IPR000159;IPR011524;IPR018247;IPR002219	Receptor expression-enhancing protein 5	200.815	203.93	173.325	209.396	155.85	209.04	188.177	227.295	154.434
BN1106_s3129B000208		no_uniprot	no_go	no_ipr	Uncharacterized protein	200.689	309.031	259.889	224.15	252.518	329.402	382.332	330.104	271.452
BN1106_s2291B000322		no_uniprot	no_go	no_ipr	Uncharacterized protein	200.397	233.475	220.849	158.8	186.68	225.56	222.996	140.792	178.45
BN1106_s505B000382	K12382	H2KNP3;G4VBI9;C1L3Y4;R7UN35;J9JVY5	GO:0016592;GO:0001104	IPR009401;IPR021643	Saposin containing protein;Proactivator polypeptide	200.223	177.089	160.969	203.145	211.427	156.393	178.418	100.799	96.6526
BN1106_s3446B000161		no_uniprot	no_go	no_ipr	Uncharacterized protein	200.086	245.031	253.776	213.994	228.854	199.576	214.329	299.035	288.711
BN1106_s1242B000165		no_uniprot	no_go	no_ipr	Uncharacterized protein	200.035	156.703	244.363	102.948	213.48	115.41	128.555	26.4682	90.4632
BN1106_s374B000241		no_uniprot	no_go	no_ipr	Uncharacterized protein	199.854	272.847	227.013	238.209	233	227.367	240.696	181.865	145.662
BN1106_s2016B000148		no_uniprot	no_go	no_ipr	Uncharacterized protein	199.838	259.135	313.51	178.287	310.407	125.963	180.518	109.16	157.925
BN1106_s2197B000182		no_uniprot	no_go	no_ipr	Uncharacterized protein	199.745	185.236	225.933	176.571	181.257	258.067	244.731	226.533	295.114
BN1106_s3488B000146		no_uniprot	no_go	no_ipr	Uncharacterized protein	199.409	230.264	171.733	205.138	178.089	254.299	209.045	415.564	307.486
BN1106_s2544B000264		no_uniprot	no_go	no_ipr	Uncharacterized protein	199.255	215.052	260.872	190.16	280.756	224.995	239.649	221.47	251.109
BN1106_s1189B000343		no_uniprot	no_go	no_ipr	Uncharacterized protein	198.998	230.275	264.662	167.866	277.055	192.935	209.338	181.986	162.734
BN1106_s1964B000121		no_uniprot	no_go	no_ipr	Uncharacterized protein	198.943	178.965	249.359	138.778	249.744	158.035	158.841	84.5512	149.957
BN1106_s252B000286		no_uniprot	no_go	no_ipr	Uncharacterized protein	198.853	190.634	214.192	167.208	232.741	148.224	171.275	113.789	160.143
BN1106_s488B000419		no_uniprot	no_go	no_ipr	Uncharacterized protein	198.541	188.06	235.37	201.686	234.82	200.761	232.498	335.801	306.942
BN1106_s855B000406		no_uniprot	no_go	no_ipr	Uncharacterized protein	198.497	235.572	252.195	161.734	260.429	175.994	206.225	93.9458	159.844
BN1106_s462B000779		no_uniprot	no_go	no_ipr	Uncharacterized protein	198.312	180.389	205.984	170.684	235.641	205.526	223.864	144.6	287.727
BN1106_s1530B000259		no_uniprot	no_go	no_ipr	Uncharacterized protein	198.188	201.697	213.021	224.129	222.316	219.366	258.693	321.724	332.143
BN1106_s1560B000152		G7YJQ9;C1LE61;G4VR93;K1Q2X2;B7QEL3	GO:0003676;GO:0000166	IPR012677;IPR000504	RNA-binding region RNP-1 (RNA recognition motif),domain-containing protein;Nucleolin	198.185	208.469	228.07	140.29	214.418	166.396	180.725	122.436	148.067
BN1106_s2246B000174		no_uniprot	no_go	no_ipr	Uncharacterized protein	198.144	202.245	183.823	205.216	183.168	217.953	231.751	152.065	120.32
BN1106_s9130B000053		no_uniprot	no_go	no_ipr	Uncharacterized protein	198.105	239.367	238.599	220.505	188.925	250.838	249.994	324.804	265.557
BN1106_s2194B000233		no_uniprot	no_go	no_ipr	Uncharacterized protein	197.903	179.273	180.459	218.87	181.269	203.846	206.416	352.774	290.315
BN1106_s9107B000014		no_uniprot	no_go	no_ipr	Uncharacterized protein	197.78	196.296	248.837	223.768	307.024	182.746	241.227	171.173	227.108
BN1106_s8826B000031		no_uniprot	no_go	no_ipr	Uncharacterized protein	197.135	252.635	143.664	209.303	148.58	250.781	220.185	1479.83	788.129
BN1106_s1658B000136		no_uniprot	no_go	no_ipr	Uncharacterized protein	196.773	175.068	217.442	195.689	246.831	225.163	264.85	180.608	207.212
BN1106_s269B000247		no_uniprot	no_go	no_ipr	Uncharacterized protein	196.716	279.214	166.635	179.707	231.368	227.625	241.796	168.585	211.861
BN1106_s2434B000198		no_uniprot	no_go	no_ipr	Uncharacterized protein	196.66	247.581	230.396	203.645	252.917	201.935	248.229	221.883	201.566
BN1106_s497B000278		no_uniprot	no_go	no_ipr	Uncharacterized protein	196.432	290.489	341.904	145.901	337.463	247.673	253.836	184.885	198.827
BN1106_s1567B000258		no_uniprot	no_go	no_ipr	Uncharacterized protein	195.637	177.641	210.807	180.18	281.393	137.983	181.705	96.4935	164.753
BN1106_s1009B000162		G4VIW8	0	0	Uncharacterized protein	195.256	227.648	157.54	187.121	155.756	197.223	192.159	121.446	99.3222
BN1106_s1372B000431		no_uniprot	no_go	no_ipr	Uncharacterized protein	195.142	180.28	141.348	232.947	198.118	228.219	200.207	294.02	335.589
BN1106_s543B000165		no_uniprot	no_go	no_ipr	Uncharacterized protein	195.08	170.694	178.514	186.079	173.67	185.275	182.72	261.682	214.103
BN1106_s2001B000142	K08738	G7YIL1;G4VHS7;Q5C410	GO:0016021;GO:0006810	IPR018108;IPR023395	Mitochondrial cytochrome c	194.868	259.091	239.801	201.952	222.06	199.638	252.72	252.019	175.731
BN1106_s480B000240		no_uniprot	no_go	no_ipr	Uncharacterized protein	194.618	212.342	202.617	192.388	167.071	196.656	190.71	164.507	150.496
BN1106_s3043B000117		no_uniprot	no_go	no_ipr	Uncharacterized protein	194.553	224.967	240.489	176.7	237.739	198.401	243.862	248.359	204.487
BN1106_s3747B000119		no_uniprot	no_go	no_ipr	Uncharacterized protein	194.482	178.126	182.748	248.816	213.689	235.265	191.719	113.307	102.273
BN1106_s5748B000078		no_uniprot	no_go	no_ipr	Uncharacterized protein	194.306	214.829	217.301	221.436	265.079	209.049	245.383	139.231	127.474
BN1106_s1617B000264		G7YX60;C1LMG2;Q5DBP2;G4VG70;G4VG69	0	IPR020309	Uncharacterized protein	194.272	139.704	153.85	143.087	159.14	249.794	181.227	116.219	189.443
BN1106_s2317B000234		no_uniprot	no_go	no_ipr	Uncharacterized protein	194.252	195.318	201.222	196.031	225.601	245.664	311.705	224.396	240.62
BN1106_s29B000564		no_uniprot	no_go	no_ipr	Uncharacterized protein	194.222	246.911	228.399	181.944	248.3	180.994	224.013	245.303	238.325
BN1106_s1200B000202		no_uniprot	no_go	no_ipr	Uncharacterized protein	194.222	164.403	200.837	216.877	194.626	218.221	232.967	462.005	295.451
BN1106_s1668B000204		no_uniprot	no_go	no_ipr	Uncharacterized protein	194.19	188.62	194.495	198.891	203.199	211.022	218.463	263.506	206.354
BN1106_s6988B000036		no_uniprot	no_go	no_ipr	Uncharacterized protein	194.081	175.398	247.89	103.915	221.508	144.201	132.922	34.0712	90.902
BN1106_s2607B000127		no_uniprot	no_go	no_ipr	Uncharacterized protein	193.764	166.047	171.434	216.462	188.743	158.956	147.465	147.776	176.07
BN1106_s1981B000131		no_uniprot	no_go	no_ipr	Uncharacterized protein	193.7	213.387	227.809	217.001	222.822	220.825	233.542	132.003	140.544
BN1106_s3822B000063		no_uniprot	no_go	no_ipr	Uncharacterized protein	193.64	212.27	235.979	207.039	304.844	188.809	230.591	200.873	262.181
BN1106_s25B000196		no_uniprot	no_go	no_ipr	Uncharacterized protein	193.5	173.374	195.545	106.735	164.838	184.602	157.785	226.153	306.487
BN1106_s3321B000106	K03662	C1LMZ1;C1L884;C1LMY9;Q5DAV6;C1LMY6	GO:0033180;GO:0046933;GO:0046961;GO:0015991	IPR008388	ATPase, H+ transporting, lysosomal accessory protein	193.335	219.629	198.48	217.998	213.259	218.068	259.845	243.289	200.317
BN1106_s865B000283		no_uniprot	no_go	no_ipr	Uncharacterized protein	193.324	193.475	254.682	157.348	276.927	113.084	157.503	61.321	92.506
BN1106_s8630B000032		Q5DET6;C1L706;Q26554;A7RMA6;H9KLB4	GO:0005525;GO:0015031;GO:0007264	IPR027417;IPR005225;IPR001806;IPR003579	Rab-protein 8;rab15, 13, 10, 1, 35, 5, and;Ras-related protein RABD2a;SJCHGC02833 protein	193.192	246.154	213.477	212.199	203.496	224.04	242.299	160.783	130.83
BN1106_s1757B000129		no_uniprot	no_go	no_ipr	Uncharacterized protein	192.797	255.789	257.205	194.415	239.481	190.66	280.49	498.596	437.334
BN1106_s647B000413		no_uniprot	no_go	no_ipr	Uncharacterized protein	192.597	154.078	210.639	113.533	176.075	188.809	188.174	146.198	242.533
BN1106_s71B000373		no_uniprot	no_go	no_ipr	Uncharacterized protein	192.304	193.13	220.52	161.498	219.125	186.033	206.009	180.376	193.053
BN1106_s1015B000199		no_uniprot	no_go	no_ipr	Uncharacterized protein	192.292	214.048	188.632	220.15	173.188	226.193	179.442	126.74	108.451
BN1106_s96B000332		no_uniprot	no_go	no_ipr	Uncharacterized protein	192.281	174.974	214.586	153.089	222.571	303.444	169.214	127.862	163.66
BN1106_s252B000287		no_uniprot	no_go	no_ipr	Uncharacterized protein	192.198	144.235	206.079	174.128	205.648	177.019	223.868	109.96	114.692
BN1106_s2226B000427		no_uniprot	no_go	no_ipr	Uncharacterized protein	191.927	179.035	203.753	185.722	232.75	166.426	181.454	79.3746	91.6055
BN1106_s730B000107	K09512	G7YEX9;C1LIV6;C1LIV7;G4VM69;G4VM70	GO:0046872;GO:0003676;GO:0008270	IPR001623;IPR007087;IPR015880;IPR022755;IPR003604	DnaJ-4;Uncharacterized protein;DNAj-related;DnaJ homolog subfamily B member 6;dnaj hsp40 log subfamily protein b member 6a;DnaJ (Hsp40)-like protein	191.675	171.7	168.343	208.263	202.791	157.801	180.853	45.3628	50.5392
BN1106_s2403B000184		no_uniprot	no_go	no_ipr	Uncharacterized protein	191.669	190.604	216.541	166.323	232.887	228.259	239.454	166.028	210.486
BN1106_s903B000410		no_uniprot	no_go	no_ipr	Uncharacterized protein	191.658	195.131	209.217	185.976	253.45	111.121	163.966	42.4044	55.4183
BN1106_s437B000571		no_uniprot	no_go	no_ipr	Uncharacterized protein	191.217	189.79	256.101	114.178	278.047	245.015	220.898	61.8334	124.274
BN1106_s3005B000095	K00384	A8E0R8;G7YV41;G4XPB4;G4XPB3;B5THG7	GO:0009055;GO:0050660;GO:0050661;GO:0015035;GO:0004791;GO:0045454	IPR016156;IPR013027;IPR011767;IPR002109;IPR011899;IPR004099;IPR023753;IPR012999;IPR001327;IPR012336;IPR006338	Thioredoxin-glutathione reductase	190.978	168.942	180.979	168.486	215.991	156.637	182.618	180.655	232.371
BN1106_s86B000866		no_uniprot	no_go	no_ipr	Uncharacterized protein	190.866	187.947	223.142	216.447	269.587	211.864	238.086	183.621	211.547
BN1106_s981B000276		no_uniprot	no_go	no_ipr	Uncharacterized protein	190.767	189.379	204.979	175.78	230.88	186.277	204.653	127.396	165.705
BN1106_s942B000130		no_uniprot	no_go	no_ipr	Uncharacterized protein	190.69	157.293	197.437	177.147	178.522	188.136	165.956	203.094	214.59
BN1106_s373B000298		no_uniprot	no_go	no_ipr	Uncharacterized protein	190.599	208.6	180.054	209.616	194.058	194.503	193.276	163.094	161.851
BN1106_s449B000182		no_uniprot	no_go	no_ipr	Uncharacterized protein	190.515	167.846	203.114	191.14	209.126	173.496	184.974	182.596	223.718
BN1106_s422B000591		no_uniprot	no_go	no_ipr	Uncharacterized protein	190.415	210.739	158.042	238.671	233.439	246.904	305.976	171.877	153.129
BN1106_s1987B000237		no_uniprot	no_go	no_ipr	Uncharacterized protein	190.229	173.562	175.636	166.299	181.383	188.936	170.217	147.004	178.972
BN1106_s1595B000084		no_uniprot	no_go	no_ipr	Uncharacterized protein	190.202	215.135	173.818	205.56	161.724	200.478	176.898	123.394	89.8367
BN1106_s3553B000145		no_uniprot	no_go	no_ipr	Uncharacterized protein	190.195	179.9	211.146	170.202	165.803	158.869	167.687	203.51	181.383
BN1106_s2776B000096		no_uniprot	no_go	no_ipr	Uncharacterized protein	190.195	214.972	299.792	134.852	227.809	93.4973	136.796	83.4091	76.7637
BN1106_s2848B000230		no_uniprot	no_go	no_ipr	Uncharacterized protein	189.988	163.658	173.625	194.415	191.958	172.486	163.138	117.176	117.337
BN1106_s553B000163		no_uniprot	no_go	no_ipr	Uncharacterized protein	189.604	149.594	189.92	166.67	207.216	158.696	164.201	141.558	245.847
BN1106_s2937B000224	K00615	H2KU37;G4M0P8;G4M0P7;Q5D9C5;A8QGL9	GO:0005524;GO:0017111;GO:0051301	IPR003593;IPR003959;IPR003960;IPR027417;IPR015415;IPR005938;IPR009010;IPR004201;IPR003338;IPR005135	Transketolase	189.581	178.989	168.95	206.38	200.742	184.952	194.219	160.603	182.093
BN1106_s210B000998	K02183	G4VT44;T1EAD2;U5EVK6;Q5DA21;Q6EEV2	GO:0005509;GO:0016301	IPR011992;IPR018247;IPR002048	Calmodulin	189.544	204.6	198.58	195.43	202.59	202.565	209.886	228.819	199.76
BN1106_s4294B000215	K03237	G7Y376	GO:0005524;GO:0004674;GO:0003743	IPR011009;IPR000719;IPR008271	Eukaryotic translation initiation factor 2, subunit 1 alpha;uncharacterized protein;eukaryotic translation initiation factor 2 alpha subunit;SJCHGC05710 protein;Eukaryotic translation initiation factor 2 alpha subunit	189.466	209.275	224.045	203.025	224.494	180.832	222.684	167.02	162.047
BN1106_s2021B000094	K14565	G4VBA5;Q5C0M8;H2KTZ3;H3EVV4;M4A030	GO:0016998	IPR006571;IPR018392	Nucleolar protein NOP56	189.391	134.021	165.143	153.889	136.66	149.695	120.798	116.442	124.562
BN1106_s1459B000183	K00025	Q5DM86;G4V7Z7;C1LBX5;Q5DF59;C1LBX2	GO:0030060;GO:0044262;GO:0006108;GO:0006099	IPR001557;IPR022383;IPR001236;IPR015955;IPR001252;IPR011274;IPR010945;IPR016040	Cytosolic malate dehydrogenase	189.378	193.667	175.66	179.076	154.428	160.643	157.099	315.147	237.146
BN1106_s1444B000096		G4VSR3;C1LDZ2;K1QUN6;Q5D9H3;F7FZF4	GO:0019060	IPR005334	Dynein light chain	189.312	191.361	161.22	203.818	155.564	182.473	178.222	221.309	157.11
BN1106_s4999B000041	K08056	H2KQU0;C1LE64;G4VAY7;A2ACQ1;I3LZL6	GO:0005524;GO:0008026;GO:0003676;GO:0004386	IPR002464;IPR011709;IPR007502;IPR014001;IPR001650;IPR027417;IPR011545	Protein disulfide isomerase	189.227	177.434	197.655	186.025	184.479	196.081	209.837	251.931	246.141
BN1106_s741B000219		no_uniprot	no_go	no_ipr	Uncharacterized protein	189.145	182.334	201.582	211.211	198.59	254.988	223.731	44.8603	49.4492
BN1106_s1819B000121		no_uniprot	no_go	no_ipr	Uncharacterized protein	188.899	206.005	207.293	156.217	215.807	146.975	191.384	167.599	224.936
BN1106_s1799B000086	K06689	G7Y5H1;E4XI86;E4Y6G8;F6XWE7;E5SE42	GO:0005524;GO:0004674	IPR011009;IPR000719;IPR017441;IPR002290;IPR008271;IPR020636;IPR000959	Ubiquitin conjugating enzyme;Uncharacterized protein;Ubiquitin-conjugating enzyme E2;Ubiquitin-conjugating enzyme H5b	188.589	206.524	203.925	187.588	173.333	170.665	145.687	133.185	117.699
BN1106_s2216B000126		no_uniprot	no_go	no_ipr	Uncharacterized protein	188.583	129.151	210.211	156.157	236.744	147.413	157.503	139.04	225.788
BN1106_s351B000328		no_uniprot	no_go	no_ipr	Uncharacterized protein	188.379	184.45	140.349	199.557	155.083	251.765	194.974	139.596	122.469
BN1106_s90B000611		no_uniprot	no_go	no_ipr	Uncharacterized protein	188.367	208.79	173.268	230.484	227.142	205.651	214.007	129.46	119.316
BN1106_s4187B000068		no_uniprot	no_go	no_ipr	Uncharacterized protein	188.32	232.17	169.998	211.441	125.385	192.28	184.411	902.349	1134.72
BN1106_s532B000750		no_uniprot	no_go	no_ipr	Uncharacterized protein	187.906	322.985	325.623	160.357	306.731	216.575	305.506	296.735	376.71
BN1106_s374B000232		no_uniprot	no_go	no_ipr	Uncharacterized protein	187.881	203.693	227.558	167.173	255.778	168.111	257.245	140.919	182.578
BN1106_s2274B000224		no_uniprot	no_go	no_ipr	Uncharacterized protein	187.85	333.756	239.821	209.873	218.983	181.773	271.492	145.906	121.763
BN1106_s237B000423		no_uniprot	no_go	no_ipr	Uncharacterized protein	187.847	176.666	181.132	165.27	183.988	224.225	197.82	265.56	247.273
BN1106_s116B000323	K02951	H2KSY0;G4VRT2;Q5DGP4;C1L3R9;H3J3Q7	GO:0015935;GO:0003735;GO:0006412	IPR012340;IPR006032;IPR005679	Small subunit ribosomal protein S12e	187.707	210.202	178.921	198.467	167.293	183.391	188.859	349.515	238.355
BN1106_s4694B000074		no_uniprot	no_go	no_ipr	Uncharacterized protein	187.605	155.067	201.74	179.72	199.618	159.24	167.545	170.859	170.58
BN1106_s4907B000043		no_uniprot	no_go	no_ipr	Uncharacterized protein	187.599	203.381	173.872	67.478	167.8	225.286	194.267	299.234	396.736
BN1106_s422B000587	K00167	G7Y6W7;F1L0G4;U1MAV6;R7U8G3;A8QGK6	GO:0046872;GO:0004722;GO:0006470;GO:0003824;GO:0008152	IPR001932;IPR000222;IPR015655	Pyruvate dehydrogenase e1 beta subunit	187.57	191.764	167.958	204.272	170.966	196.311	180.117	368.303	379.823
BN1106_s5591B000098		G7Y489;E3TF50;C1L3S5;K1QA57;K1Q4W4	0	IPR005140;IPR005141;IPR004405;IPR005142	Peptidase inhibitor 16	187.514	70.5884	47.9222	188.383	35.8775	196.874	45.8433	67.788	72.6151
BN1106_s5644B000058		no_uniprot	no_go	no_ipr	Uncharacterized protein	187.366	170.205	205.481	214.972	234.523	197.921	197.263	210.619	263.804
BN1106_s666B000200	K12311	H2KPA9;G4V8C4;Q5BYN2;G4V8C5;O73626	GO:0030246;GO:0032450;GO:0005975;GO:0004553;GO:0003824	IPR011013;IPR000322;IPR017853;IPR000519;IPR017957;IPR025887	Lysosomal alpha-mannosidase	187.096	178.713	182.542	181.522	183.597	150.788	141.867	174.315	181.744
BN1106_s547B000279		no_uniprot	no_go	no_ipr	Uncharacterized protein	187.078	180.05	206.839	226.91	263.657	189.867	240.273	103.609	116.038
BN1106_s1026B000543		H2KVL4;Q5DHK1;C1L4K4;G4VPM6;C1LAS7	GO:0006950	IPR014729;IPR006015;IPR006016	Universal stress protein	187.059	226.122	152.508	236.319	168.031	238.266	185.742	166.384	107.837
BN1106_s350B000285		no_uniprot	no_go	no_ipr	Uncharacterized protein	186.949	282.815	248.671	220.62	285.41	203.707	240.524	146.015	172.31
BN1106_s2021B000096		no_uniprot	no_go	no_ipr	Uncharacterized protein	186.895	150.077	169.231	165.287	133.368	148.004	112.501	121.081	114.243
BN1106_s1806B000304		no_uniprot	no_go	no_ipr	Uncharacterized protein	186.827	207.714	160.536	203.942	157	192.511	171.872	136.307	88.8544
BN1106_s605B000208		no_uniprot	no_go	no_ipr	Uncharacterized protein	186.827	136.689	156.594	195.159	179.144	265.208	259.077	396.451	463.991
BN1106_s304B000462		no_uniprot	no_go	no_ipr	Uncharacterized protein	186.652	195.653	208.792	201.561	203.901	207.993	187.228	200.19	240.029
BN1106_s424B001116		no_uniprot	no_go	no_ipr	Uncharacterized protein	186.476	224.8	197.753	170.002	178.647	163.567	193.286	107.952	180.143
BN1106_s4331B000106	K02140	H2KV12;G4V773;T2M5C7;H9FYG7;G7NQF1	0	IPR009016;IPR004108;IPR003149	Lethal (2) 06225	186.433	238.789	221.147	189.423	178.302	164.38	186.558	162.199	113.923
BN1106_s2398B000171	K02971	Q5BS30;C1LT39;C1LAK5;G4VQS2;D3TRQ7	GO:0005840;GO:0003735;GO:0006412	IPR001931	40S ribosomal protein S21	186.397	290.342	260.979	185.113	215.782	184.554	247.049	433.239	284.848
BN1106_s1081B000248		Q86ES4;C1LVT5;C1LVS2;C1LBI2;G4LZY0	GO:0015629;GO:0030042	IPR002108;IPR017904	Actin depolymerizing factor-like protein;Cofilin;SJCHGC01677 protein	186.315	195.034	186.915	175.755	161.652	191.07	191.997	386.168	304.253
BN1106_s4170B000106		no_uniprot	no_go	no_ipr	Uncharacterized protein	186.301	188.785	160.694	187.865	163.967	292.974	226.252	242.209	289.203
BN1106_s3315B000111		no_uniprot	no_go	no_ipr	Uncharacterized protein	186.029	155.243	189.633	216.046	243.744	179.157	206.65	148.562	166.304
BN1106_s17622B000002		no_uniprot	no_go	no_ipr	Uncharacterized protein	185.954	236.463	170.292	199.115	157.525	239.816	239.043	446.158	455.398
BN1106_s1974B000300		no_uniprot	no_go	no_ipr	Uncharacterized protein	185.778	172.144	165.699	177.573	168.497	204.822	154.187	255.002	228.435
BN1106_s1575B000268		no_uniprot	no_go	no_ipr	Uncharacterized protein	185.763	230.219	258.976	119.922	192.953	150.59	149.589	61.6727	113.177
BN1106_s1714B000259		H2KNY0;G4VLG0;Q5BWA0	GO:0005509	IPR011992;IPR018247;IPR002048	Scaffold attachment factor B-related	185.739	210.867	250.541	78.6484	223.349	160.775	123.328	136.609	178.756
BN1106_s1459B000190		no_uniprot	no_go	no_ipr	Uncharacterized protein	185.297	210.119	203.716	188.321	196.925	214.864	232.048	160.693	168.311
BN1106_s2516B000156		no_uniprot	no_go	no_ipr	Uncharacterized protein	185.247	248.754	239.7	213.172	218.083	234.413	268.797	236.914	188.664
BN1106_s575B000327		C1LLN7;C1LLN4;G4V771;C1LLN5;G4V770	0	IPR009060;IPR003892	Ancient ubiquitous protein 3;Ancient ubiquitous protein 4;Ancient ubiquitous protein 5;Ancient ubiquitous protein 2;ancient ubiquitous protein	185.246	191.793	193.476	191.993	207.072	172.198	189.922	99.7459	120.676
BN1106_s2422B000068	K12948	C1LNZ6;C1LNZ5;Q7Z0T9;C1LNZ1;T2M2I4	GO:0016021;GO:0005787;GO:0008233;GO:0006465	IPR009542	microsomal signal peptidase 22 kDa subunit;Signal peptidase complex subunit 3;SJCHGC02087 protein	185.2	194.351	181.138	211.351	185.376	215.55	230.527	205.79	152.529
BN1106_s4279B000177		no_uniprot	no_go	no_ipr	Uncharacterized protein	185.186	230.817	225.578	152.387	173.264	180.423	175.524	151.847	144.11
BN1106_s2783B000078		no_uniprot	no_go	no_ipr	Uncharacterized protein	185.071	187.612	176.621	167.024	164.962	161.885	147.36	121.959	97.6182
BN1106_s1252B000371		no_uniprot	no_go	no_ipr	Uncharacterized protein	184.937	251.272	235.57	127.004	233.685	223.117	197.887	117.929	107.126
BN1106_s1459B000187		no_uniprot	no_go	no_ipr	Uncharacterized protein	184.896	194.815	154.071	168.066	127.889	154.649	133.694	277.396	184.038
BN1106_s565B000188		no_uniprot	no_go	no_ipr	Uncharacterized protein	184.545	236.526	240.489	163.898	212.858	191.334	220.335	117.176	104.313
BN1106_s6165B000052		no_uniprot	no_go	no_ipr	Uncharacterized protein	184.531	206.317	200.795	188.337	165.858	195.644	196.975	254.434	221.969
BN1106_s537B000359		no_uniprot	no_go	no_ipr	Uncharacterized protein	184.415	211.261	194.811	140.326	195.452	169.977	155.034	174.739	195.422
BN1106_s1043B000217		no_uniprot	no_go	no_ipr	Uncharacterized protein	184.369	159.973	201.222	145.29	169.938	147.749	118.62	173.202	209.112
BN1106_s2096B000233		G7YAE3;M7BPX8;U3I9J7;R0KZC2;S9Z1V9	GO:0016301;GO:0005524;GO:0004672	IPR002110;IPR020683;IPR024604;IPR011009;IPR000719;IPR017441	14-3-3-like protein A;Uncharacterized protein	184.337	160.122	146.108	204.137	138.872	184.316	163.151	179.589	157.014
BN1106_s1161B000190		no_uniprot	no_go	no_ipr	Uncharacterized protein	184.246	172.739	174.348	154.855	161.298	181.649	152.639	325.157	307.676
BN1106_s442B000292		no_uniprot	no_go	no_ipr	Uncharacterized protein	184.102	155.697	136.545	210.142	183.658	167.978	133.256	189.955	187.183
BN1106_s632B000565		no_uniprot	no_go	no_ipr	Uncharacterized protein	184.049	139.678	145.981	170.62	117.956	181.882	132.281	41.4911	49.4428
BN1106_s791B000200		no_uniprot	no_go	no_ipr	Uncharacterized protein	183.904	206.552	216.2	213.235	200.966	189.805	218.343	128.051	90.085
BN1106_s1539B000281		no_uniprot	no_go	no_ipr	Uncharacterized protein	183.647	189.909	159.142	190.874	124.552	160.685	146.894	242.471	206.407
BN1106_s586B000387		no_uniprot	no_go	no_ipr	Uncharacterized protein	183.64	103.584	175.976	244.717	228.891	247.417	278.655	199.107	147.568
BN1106_s2778B000110		no_uniprot	no_go	no_ipr	Uncharacterized protein	183.583	189.351	169.998	206.324	214.001	193.922	199.243	160.871	176.735
BN1106_s292B000426		no_uniprot	no_go	no_ipr	Uncharacterized protein	183.491	227.48	213.522	163.898	184.742	182.078	196.667	201.898	155.921
BN1106_s2425B000167		no_uniprot	no_go	no_ipr	Uncharacterized protein	183.09	190.388	188.358	177.423	179.784	226.312	239.454	184.036	162.129
BN1106_s8881B000010		no_uniprot	no_go	no_ipr	Uncharacterized protein	183.011	119.2	101.756	244.926	105.531	259.789	150.515	4329.54	5197.09
BN1106_s1360B000173		no_uniprot	no_go	no_ipr	Uncharacterized protein	182.789	204.531	219.042	178.04	175.039	175.684	185.115	166.711	153
BN1106_s3273B000098		G4VTM0;C1LIK6;C1LIK7;C1LIK5;G7YDM4	0	IPR022158	Protein FAM82B	182.694	174.547	102.815	195.171	105.766	210.871	139.715	55.6327	42.7381
BN1106_s247B000268		Q17TZ2;K4P3W9	GO:0008233;GO:0006508	0	Cystatin 3	182.689	276.847	228.496	195.139	216.975	201.169	265.208	179.046	120.666
BN1106_s5130B000042		no_uniprot	no_go	no_ipr	Uncharacterized protein	182.658	147.99	177.518	180.889	215.689	137.844	133.523	149.188	237.577
BN1106_s1954B000142		no_uniprot	no_go	no_ipr	Uncharacterized protein	182.29	225.895	191.902	192.782	223.289	169.838	216.518	138.755	143.429
BN1106_s1938B000208		no_uniprot	no_go	no_ipr	Uncharacterized protein	181.857	182.845	182.221	164.304	193.901	126.272	165.791	75.0988	100.356
BN1106_s908B000158		no_uniprot	no_go	no_ipr	Uncharacterized protein	181.816	181.573	186.23	189.932	200.2	184.616	217.175	157.714	175.956
BN1106_s3043B000119		no_uniprot	no_go	no_ipr	Uncharacterized protein	181.775	177.621	177.201	168.022	201.81	156.448	189.595	144.553	162.952
BN1106_s5042B000071		no_uniprot	no_go	no_ipr	Uncharacterized protein	181.745	143.393	156.868	105.721	83.6319	157.419	136.13	186.519	173.031
BN1106_s165B000435		no_uniprot	no_go	no_ipr	Uncharacterized protein	181.433	175.26	166.87	171.051	160.043	170.056	146.025	95.7323	92.055
BN1106_s884B000132		no_uniprot	no_go	no_ipr	Uncharacterized protein	181.384	218.267	197.91	122.663	168.196	212.873	192.723	144.335	149.592
BN1106_s206B000272		G7YRB6;G4V9X7;Q5DD35	GO:0008270	IPR001781	Uncharacterized protein	181.121	171.62	133.639	183.546	119.339	157.96	110.684	27.327	22.2493
BN1106_s612B000228		no_uniprot	no_go	no_ipr	Uncharacterized protein	180.563	151.214	166.864	218.051	206.461	190.422	242.048	233.652	261.475
BN1106_s2397B000104		no_uniprot	no_go	no_ipr	Uncharacterized protein	180.54	162.637	192.734	190.315	233.569	129.387	175.294	72.963	103.374
BN1106_s1492B000527		no_uniprot	no_go	no_ipr	Uncharacterized protein	180.456	191.106	204.691	107.607	203.966	160.603	191.126	136.177	153.527
BN1106_s366B000437	K10950	H2KT55;B7PV61;F1KWV6;H3AI03;S4RY23	GO:0005737;GO:0004615;GO:0019307	IPR001107;IPR023214;IPR006379;IPR005002	ERO1-like protein beta	180.447	167.992	165.281	180.083	182.972	144.225	154.773	45.7192	52.0088
BN1106_s982B000293		no_uniprot	no_go	no_ipr	Uncharacterized protein	180.376	230.744	198.76	147.533	231.094	177.165	189.26	76.3688	114.541
BN1106_s8184B000008		no_uniprot	no_go	no_ipr	Uncharacterized protein	180.32	199.245	163.576	200.336	179.504	185.771	179.432	181.284	148.649
BN1106_s1094B000140		no_uniprot	no_go	no_ipr	Uncharacterized protein	179.927	162.246	170.928	200.399	185.504	204.209	225.453	285.382	274.047
BN1106_s828B000247		no_uniprot	no_go	no_ipr	Uncharacterized protein	179.481	204.054	161.668	185.677	177.678	313.573	265.348	316.917	314.894
BN1106_s4711B000038		no_uniprot	no_go	no_ipr	Uncharacterized protein	179.277	206.541	199.487	195.457	209.126	222.97	256.4	266.635	235.403
BN1106_s7955B000037		no_uniprot	no_go	no_ipr	Uncharacterized protein	179.128	215.671	197.172	190.465	163.299	174.207	174.161	244.126	182.281
BN1106_s29B000552		no_uniprot	no_go	no_ipr	Uncharacterized protein	179.12	228.873	206.517	210.116	221.403	175.56	219.89	150.511	135.722
BN1106_s90B000610		no_uniprot	no_go	no_ipr	Uncharacterized protein	179.07	170.032	145.587	198.512	189.491	168.001	189.377	95.7568	95.8202
BN1106_s7312B000018		no_uniprot	no_go	no_ipr	Uncharacterized protein	178.941	121.613	212.395	166.192	198.45	219.493	255.774	299.225	323.107
BN1106_s5674B000039		no_uniprot	no_go	no_ipr	Uncharacterized protein	178.8	177.243	225.838	147.062	249.321	97.6661	129.287	54.0412	141.541
BN1106_s5098B000040	K09667	G7YGU6;G4M1H9;Q5DBW0;G4M1I0;K1QN74	GO:0016021;GO:0016746	IPR004299;IPR008979;IPR000436	O-glycosyltransferase;o-linked n-acetylglucosamine transferase, ogt;Polypeptide N-acetylglucosaminyltransferase	178.761	244.109	248.044	126.191	230.128	206.402	232.015	84.7738	151.624
BN1106_s8298B000025		no_uniprot	no_go	no_ipr	Uncharacterized protein	178.75	211.818	241.277	152.733	201.973	157.93	176.662	60.3815	95.3664
BN1106_s3671B000072		no_uniprot	no_go	no_ipr	Uncharacterized protein	178.681	186.3	217.218	130.936	258.758	169.907	168.616	79.4565	135.487
BN1106_s860B000277		no_uniprot	no_go	no_ipr	Uncharacterized protein	178.575	241.886	237.335	184.59	228.16	203.281	270.347	326.419	242.22
BN1106_s403B000433		no_uniprot	no_go	no_ipr	Uncharacterized protein	178.446	181.066	152.616	175.195	166.52	182.916	143.455	126.827	147.43
BN1106_s8630B000033		no_uniprot	no_go	no_ipr	Uncharacterized protein	178.202	263.08	225.598	188.732	193.319	227.129	255.72	148.916	127.441
BN1106_s2719B000198		no_uniprot	no_go	no_ipr	Uncharacterized protein	178.157	140.058	118.587	171.046	115.887	178.854	131.521	392.353	298.443
BN1106_s469B000206	K09114	G7YL72;G4VEJ4;K0JB92;T1KNP2;L7MFG9	GO:0031012;GO:0004222;GO:0008270;GO:0006508;GO:0005509	IPR000585;IPR024079;IPR001818;IPR021190;IPR006026;IPR002477;IPR018487;IPR018486;IPR016293;IPR021158	max binding protein, mnt;Mxi neural development protein;Max dimerization protein 3;SJCHGC02466 protein	178.086	119.515	156.18	182.425	200.289	182.395	221.798	54.8037	82.0715
BN1106_s6543B000070	K12198	G7YQI3;C1BSC3;A7RHP5;R4GAX3;C1BMS2	GO:0015031	IPR005024	Charged multivesicular body protein 5	178.03	185.728	175.978	172.992	175.666	174.09	165.202	85.3033	93.2774
BN1106_s15300B000016	K10760	Q5C016;G7Y788;G4VB83;C1LE20;H2KPX4	GO:0005524;GO:0016740;GO:0008033;GO:0016787	IPR002627;IPR027417;IPR018022;IPR015880	tRNA isopentenyltransferase 1;uncharacterized protein;Isopentenyltransferase 2;Uncharacterized protein;SJCHGC04273 protein	177.865	135.553	154.009	190.092	179.209	155.651	158.74	105.383	117.823
BN1106_s765B000152		no_uniprot	no_go	no_ipr	Uncharacterized protein	177.838	174.171	159.881	215.275	174.49	218.233	202.122	228.244	195.83
BN1106_s3655B000081		no_uniprot	no_go	no_ipr	Uncharacterized protein	177.697	165.836	173.285	201.67	206.422	149.645	178.294	127.569	121.206
BN1106_s1166B000350		no_uniprot	no_go	no_ipr	Uncharacterized protein	177.578	175.531	169.731	141.026	148.173	161.812	136.466	116.03	184.521
BN1106_s5276B000039		no_uniprot	no_go	no_ipr	Uncharacterized protein	177.363	173.917	207.791	173.558	218.815	120.254	141.311	72.963	81.1089
BN1106_s3226B000053		no_uniprot	no_go	no_ipr	Uncharacterized protein	177.246	190.66	131.409	187.156	117.117	193.579	124.924	104.989	78.8063
BN1106_s885B000255		no_uniprot	no_go	no_ipr	Uncharacterized protein	176.834	212.135	191.149	190.165	185.18	233.573	222.161	173.394	158.915
BN1106_s94B000342		G7YNS2;B5B7R5;Q86DV7	0	0	Uncharacterized protein	176.653	210.09	158.541	190.937	145.516	172.639	141.494	128.571	110.268
BN1106_s2430B000198		G7YNM6;C1L443;G4LWG4;Q5C237;E9HV89	GO:0005794;GO:0016021;GO:0047915;GO:0006486;GO:0008378;GO:0047273	IPR002659	Beta-1,3-galactosyltransferase brn;uncharacterized protein;Beta-1,3 galactosyltransferase;Beta-1 3-galactosyltransferase brn;SJCHGC04992 protein	176.646	144.619	159.768	182.629	175.707	203.727	214.379	113.813	93.3097
BN1106_s491B000280		no_uniprot	no_go	no_ipr	Uncharacterized protein	176.481	189.07	219.52	140.492	196.433	180.127	183.365	89.7874	102.395
BN1106_s1806B000287		H2KSM4;G7Y5M8;G4VR91;Q5DBX4;H2KPQ5	GO:0005509	IPR011992;IPR018247;IPR002048	Calmodulin;16 kDa calcium-binding protein	176.369	188.915	130.1	197.052	118.389	192.072	142.55	96.5998	71.8991
BN1106_s1403B000129		H2KPD1;G4V8H2	GO:0016021	IPR009637	Lymphocyte cytosolic protein 1;Fimbrin, putative;Plastin-2;Fimbrin	176.335	121.331	73.4943	221.783	85.327	370.895	292.882	478.742	549.925
BN1106_s2807B000093		no_uniprot	no_go	no_ipr	Uncharacterized protein	176.151	223.156	225.614	184.105	203.375	177.019	209.134	129.385	111.479
BN1106_s1947B000272		no_uniprot	no_go	no_ipr	Uncharacterized protein	175.78	227.303	259.666	115.179	198.81	101.974	146.349	41.7512	59.0656
BN1106_s2517B000120		no_uniprot	no_go	no_ipr	Uncharacterized protein	175.765	158.992	131.587	194.862	161.479	325.524	253.482	91.2616	81.2905
BN1106_s5576B000074		no_uniprot	no_go	no_ipr	Uncharacterized protein	175.626	213.193	211.165	79.9164	166.967	151.826	123.942	60.1447	117.271
BN1106_s1052B000157		no_uniprot	no_go	no_ipr	Uncharacterized protein	175.445	168.252	183.209	172.36	238.656	154.46	196.182	124.755	137.419
BN1106_s204B000249		G7YHP4;A5A6F7;G4VAG2;O96072;O45033	GO:0005622;GO:0005509;GO:0004198;GO:0006508	IPR022684;IPR022682;IPR022683;IPR011992;IPR002048;IPR000169;IPR001300	Calpain	175.371	155.979	141.967	185.734	156.658	167.07	150.023	163.186	179.357
BN1106_s96B000331		no_uniprot	no_go	no_ipr	Uncharacterized protein	175.238	176.389	231.027	136.954	213.231	267.059	169.337	115.126	170.162
BN1106_s1988B000138		no_uniprot	no_go	no_ipr	Uncharacterized protein	175.075	175.82	143.376	206.775	134.849	212.325	166.653	178.938	146.938
BN1106_s1600B000258		no_uniprot	no_go	no_ipr	Uncharacterized protein	174.903	221.965	272.851	116.841	240.891	126.784	157.351	31.7392	65.6268
BN1106_s2723B000153		G7YFE3;G4VCQ2;G4VCQ1;Q5DFC0;U3JYA1	0	IPR018862	Uncharacterized protein	174.887	163.323	163.217	193.671	188.723	188.136	211.037	173.714	149.105
BN1106_s664B000642	K03257	C4QKE5;G7YXA7;C4QKE3;K1R6F0;R7TVM3	GO:0005634;GO:0043565;GO:0003700	IPR000418;IPR003118;IPR013761;IPR011991;IPR024668	Eukaryotic initiation factor 4A;DEAD box ATP-dependent RNA helicase	174.326	167.994	166.097	186.963	170.682	182.749	172.296	233.549	190.741
BN1106_s5317B000076		no_uniprot	no_go	no_ipr	Uncharacterized protein	174.2	244.215	228.429	191.276	211.579	182.905	240.036	170.704	142.191
BN1106_s2373B000048		no_uniprot	no_go	no_ipr	Uncharacterized protein	174.165	204.057	181.695	154.673	208.554	145.653	187.82	42.5172	45.2166
BN1106_s6573B000067	K09571	G4VTT6;Q5DER2;H2KNV7;C1BZ84;B5XDR0	GO:0000166;GO:0003755;GO:0003723;GO:0006457;GO:0000413	IPR002130;IPR020892;IPR016304;IPR012677;IPR000504	Peptidyl-prolyl cis-trans isomerase FKBP5	174.062	168.794	171.938	183.033	166.808	156.05	166.712	209.005	205.292
BN1106_s18772B000009		no_uniprot	no_go	no_ipr	Uncharacterized protein	174.048	189.585	223.195	191.405	287.833	140.064	213.854	71.19	120.799
BN1106_s2089B000186		no_uniprot	no_go	no_ipr	Uncharacterized protein	174.009	142.049	141.928	215.405	173.919	200.252	187.792	211.634	186.716
BN1106_s495B000242		no_uniprot	no_go	no_ipr	Uncharacterized protein	173.834	260.488	237.559	194.431	219.386	180.236	315.48	91.968	80.3341
BN1106_s1305B000240		Q5D9X2;G4VD28	0	IPR024130	Uncharacterized protein	173.731	194.857	185.967	180.707	161.813	182.668	188.326	202.525	194.574
BN1106_s7312B000017		no_uniprot	no_go	no_ipr	Uncharacterized protein	173.629	130.328	204.61	152.056	176.194	221.083	253.18	279.317	258.865
BN1106_s2249B000120		no_uniprot	no_go	no_ipr	Uncharacterized protein	173.483	155.618	99.1918	206.771	128.884	253.092	191.736	228.715	162.859
BN1106_s2319B000413		no_uniprot	no_go	no_ipr	Uncharacterized protein	173.472	194.512	190.597	177.156	218.099	149.243	179.568	153.249	191.798
BN1106_s7814B000037		no_uniprot	no_go	no_ipr	Uncharacterized protein	173.143	202.518	192.928	189.732	200.647	151.592	186.207	319.391	312.505
BN1106_s1995B000319		no_uniprot	no_go	no_ipr	Uncharacterized protein	173.128	191.764	194.16	188.968	200.935	177.759	205.028	103.693	87.9598
BN1106_s3592B000072		C1LJV1;C7TZJ8;B6RB62;L0H0N0;R7TLZ2	GO:0006950	IPR009643	Heat shock protein 40;DnaJ homolog subfamily B member 4	172.957	157.529	174.236	184.815	186.806	187.368	205.461	176.659	152.201
BN1106_s1905B000106		no_uniprot	no_go	no_ipr	Uncharacterized protein	172.817	185.038	177.667	179.952	146.642	206.93	191.67	256.126	176.171
BN1106_s5369B000081		G7Y433;Q8IS33;Q8IS32;R7T7D8;Q8IS34	GO:0016021;GO:0005262	IPR005821;IPR002153;IPR002110;IPR020683;IPR004729;IPR013555	Transitional endoplasmic reticulum ATPase TER94, putative	172.714	208.865	196.57	140.452	178.538	184.266	192.406	211.826	183.719
BN1106_s1541B000221		no_uniprot	no_go	no_ipr	Uncharacterized protein	172.675	131.195	170.692	133.292	144.783	154.009	137.611	173.236	186.643
BN1106_s1002B000239		C1LDA4;G4VA01;O77232;B3GUY2;G4VA02	GO:0008199;GO:0006879;GO:0006826	IPR001519;IPR009040;IPR009078;IPR012347;IPR008331	Apoferritin-2;Binding/ferric iron binding 90.9;C-myc binding protein	172.593	134.05	97.9671	195.827	111.258	191.047	136.753	200.936	166.784
BN1106_s2415B000157		no_uniprot	no_go	no_ipr	Uncharacterized protein	172.566	202.804	234.831	147.681	225.925	187.074	234.339	384.356	406.064
BN1106_s406B000298		no_uniprot	no_go	no_ipr	Uncharacterized protein	172.429	137.694	161.798	188.758	175.661	139.335	139.329	193.87	225.909
BN1106_s855B000404		no_uniprot	no_go	no_ipr	Uncharacterized protein	172.37	158.679	171.733	179.797	210.801	152.392	191.148	133.858	152.085
BN1106_s1793B000159	K09494	G4VQK2;C1L542;H2KRU4;G4VQK1;C1LGW8	GO:0005737;GO:0005524;GO:0006457	IPR012716;IPR017998;IPR002194;IPR002423;IPR027409;IPR027413;IPR027410	Chaperonin containing TCP1, subunit 2 (Beta)	172.31	169.628	176.758	189.608	191.194	187.342	213.075	254.085	231.373
BN1106_s189B000738		no_uniprot	no_go	no_ipr	Uncharacterized protein	172.253	163.658	132.781	148.863	124.032	154.48	120.17	134.94	113.685
BN1106_s1113B000390		no_uniprot	no_go	no_ipr	Uncharacterized protein	171.982	209.797	175.705	170.745	192.394	138.995	165.714	250.352	152.302
BN1106_s4290B000112		no_uniprot	no_go	no_ipr	Uncharacterized protein	171.971	184.591	166.9	146.146	176.678	157.077	174.172	260.7	332.383
BN1106_s916B000198		no_uniprot	no_go	no_ipr	Uncharacterized protein	171.892	202.707	166.581	187.921	169.8	220.043	215.082	481.899	369.455
BN1106_s272B000352		no_uniprot	no_go	no_ipr	Uncharacterized protein	171.559	214.192	189.387	133.601	176.34	304.545	313.613	238.956	244.606
BN1106_s189B000734		no_uniprot	no_go	no_ipr	Uncharacterized protein	171.35	156.021	148.155	151.284	192.786	136.677	148.579	95.2495	154.192
BN1106_s19B000337		G7YFI1;Q5DB51;G4VFX0;B4KCR4;B4KCR3	GO:0016491;GO:0055114;GO:0004316;GO:0008678	IPR002198;IPR002347;IPR016040;IPR020904	Tropomodulin	171.337	177.669	166.18	184.03	160.397	163.29	151.257	132.243	112.61
BN1106_s227B000512		no_uniprot	no_go	no_ipr	Uncharacterized protein	171.323	204.162	218.048	146.556	249.334	133.277	200.527	149.938	180.082
BN1106_s6979B000042		no_uniprot	no_go	no_ipr	Uncharacterized protein	171.32	187.165	193.552	176.095	184.297	177.536	168.835	153.669	139.556
BN1106_s414B000251		no_uniprot	no_go	no_ipr	Uncharacterized protein	170.849	210.226	168.421	192.182	172.302	175.347	201.175	61.1502	35.6635
BN1106_s5304B000041		no_uniprot	no_go	no_ipr	Uncharacterized protein	170.624	152.399	178.698	181.082	234.449	170.868	210.994	201.709	213.071
BN1106_s1465B000300		no_uniprot	no_go	no_ipr	Uncharacterized protein	170.584	168.626	206.896	157.291	236.194	160.68	162.933	132.753	156.314
BN1106_s1149B000166		no_uniprot	no_go	no_ipr	Uncharacterized protein	170.505	196.18	208.604	160.858	218.415	116.972	160.242	106.139	165.625
BN1106_s99B000263		no_uniprot	no_go	no_ipr	Uncharacterized protein	170.146	147.577	190.656	112.689	158.99	172.318	164.124	217.783	234.673
BN1106_s445B000236		no_uniprot	no_go	no_ipr	Uncharacterized protein	170.131	115.791	115.659	160.455	124.328	155.753	131.383	97.459	95.4027
BN1106_s1573B000175		no_uniprot	no_go	no_ipr	Uncharacterized protein	170.009	140.961	148.002	174.786	132.276	167.596	131.381	277.666	184.126
BN1106_s3468B000119		no_uniprot	no_go	no_ipr	Uncharacterized protein	169.577	187.665	179.698	151.735	195.802	134.127	155.694	136.49	166.98
BN1106_s3446B000160		no_uniprot	no_go	no_ipr	Uncharacterized protein	169.323	173.724	215.193	186.568	221.291	166.416	190.434	240.583	264.842
BN1106_s466B000195		no_uniprot	no_go	no_ipr	Uncharacterized protein	169.268	178.232	181.825	155.264	199.298	113.252	133.131	84.2096	110.399
BN1106_s9461B000007		no_uniprot	no_go	no_ipr	Uncharacterized protein	169.084	53.4662	57.1589	195.05	59.2253	151.12	66.1531	19.4052	23.4418
BN1106_s3326B000051		no_uniprot	no_go	no_ipr	Uncharacterized protein	169.02	152.059	182.541	150.397	212.091	103.375	125.166	61.7441	72.5479
BN1106_s3430B000067		no_uniprot	no_go	no_ipr	Uncharacterized protein	168.917	184.932	189.552	175.509	208.38	181.068	246.538	166.369	157.26
BN1106_s444B000276		no_uniprot	no_go	no_ipr	Uncharacterized protein	168.892	200.013	145.343	194.654	168.425	221.057	203.896	141.634	101.294
BN1106_s884B000130		no_uniprot	no_go	no_ipr	Uncharacterized protein	168.867	211.982	244.557	112.773	270.65	159.56	190.754	100.201	166.157
BN1106_s4069B000255		no_uniprot	no_go	no_ipr	Uncharacterized protein	168.867	159.236	159.466	187.978	158.728	189.036	174.196	171.518	135.748
BN1106_s3910B000077		no_uniprot	no_go	no_ipr	Uncharacterized protein	168.867	104.988	105.411	180.838	112.049	201.669	131.081	140.622	124.488
BN1106_s1515B000347		no_uniprot	no_go	no_ipr	Uncharacterized protein	168.716	175.096	219.678	137.35	217.44	117.04	134.09	40.3442	70.0987
BN1106_s5276B000041		no_uniprot	no_go	no_ipr	Uncharacterized protein	168.6	146.043	142.019	165.757	145.145	165.88	130.922	71.6413	61.8055
BN1106_s590B000259		K7F1G6;K7F028;K7EWE8;K7EY84;K7EXH2	GO:0003723;GO:0003964;GO:0006278	IPR000477;IPR003286	Uncharacterized protein	168.39	184.597	225.823	154.669	265.108	127.219	164.124	120.08	171.988
BN1106_s1429B000126		no_uniprot	no_go	no_ipr	Uncharacterized protein	168.363	112.802	135.674	147.973	135.04	146.808	131.966	106.955	95.1776
BN1106_s2274B000225		no_uniprot	no_go	no_ipr	Uncharacterized protein	168.153	24.496	27.7548	178.583	29.4622	173.783	18.9607	13.9261	15.2792
BN1106_s2246B000175		no_uniprot	no_go	no_ipr	Uncharacterized protein	167.827	159.758	173.122	183.485	182.615	183.867	210.593	154.76	119.87
BN1106_s147B000460		no_uniprot	no_go	no_ipr	Uncharacterized protein	167.748	168.078	152.82	195.29	171.444	190.157	186.025	177.133	158.97
BN1106_s885B000253	K10582	G7YDQ4;H3IDP5;H0ZC74;U3JDY1;F1KQX0	GO:0016881	IPR000608;IPR016135	ubiquitin-conjugating enzyme E2 q;ubiquitin conjugating enzyme;Ubiquitin-conjugating enzyme E2 Q1;Macaca fascicularis brain cDNA clone: QtrA-16411, similar to human ubiquitin-conjugating enzyme E2Q (putative) (UBE2Q), mRNA, RefSeq: NM_017582.5;Uncharacterized protein	167.742	202.64	184.628	168.137	194.123	203.808	212.015	169.102	164.651
BN1106_s12041B000006		C1LR60;C1LR57;C1L9P7;Q5DG58;A3F4R2	GO:0005840;GO:0042254;GO:0030529	IPR001921;IPR004038;IPR018492;IPR004037	Ribosomal protein L7a;60s ribosomal protein L7a	167.736	216.657	187.848	162.528	145.956	156.52	150.774	260.95	217.437
BN1106_s2386B000231		no_uniprot	no_go	no_ipr	Uncharacterized protein	167.635	192.575	185.65	176.621	205.651	173.312	208.665	362.587	379.999
BN1106_s3655B000082		no_uniprot	no_go	no_ipr	Uncharacterized protein	167.612	206.509	207.23	170.954	217.672	150.112	223.887	133.146	124.687
BN1106_s639B000779		no_uniprot	no_go	no_ipr	Uncharacterized protein	167.556	118.158	106.899	38.2764	52.0016	55.5322	22.4702	41.8059	23.4308
BN1106_s342B000442		no_uniprot	no_go	no_ipr	Uncharacterized protein	167.48	175.601	248.842	45.3345	195.808	124.82	124.178	66.9543	159.526
BN1106_s711B000240		no_uniprot	no_go	no_ipr	Uncharacterized protein	167.448	177.174	193.876	191.286	202.211	172.206	191.131	165.479	152.225
BN1106_s4672B000098	K12462	C1LGL1;G7YV85;G4LWD4;R7T3R5;C3YDA5	GO:0030117;GO:0006886;GO:0016192	IPR011989;IPR016024;IPR000225;IPR002553;IPR021133	Rho GDP-dissociation inhibitor	167.408	233.192	214.744	180.65	222.908	168.888	202.172	194.298	156.703
BN1106_s8882B000039	K18467	Q5DHF8;M9NKU5;H2KQL2;C4QJB5;U3JE91	GO:0000786;GO:0005634;GO:0003677;GO:0006334	IPR009072;IPR007125;IPR000164	Uncharacterized protein	167.344	182.935	195.185	178.814	183.046	170.891	173.625	160.685	131.373
BN1106_s115B000517		no_uniprot	no_go	no_ipr	Uncharacterized protein	167.228	163.846	174.543	151.501	213.316	149.937	164.296	173.161	213.769
BN1106_s678B000120		G7YYA6;G7YA44;G7YA46;G7YA45;G4VR89	GO:0005509	IPR011992;IPR018247;IPR002048	calmodulin-4 (Calcium-binding protein Dd112);Calcium-binding protein;Calmodulin-like protein;Calmodulin;Calmodulin-4	167.156	210.006	150.57	178.674	120.894	155.12	135.707	33.7131	17.3675
BN1106_s4646B000066	K13646	G7Y674	GO:0000139;GO:0016021;GO:0005338;GO:0005351;GO:0015780	IPR007271;IPR004689	Procollagen-lysine, 2-oxoglutarate 5-dioxygenase 3;Lysyl hydroxylase/galactosyltransferase/ glucosyltransferase	167.098	164.905	132.715	154.848	132.107	149.469	138.333	177.535	185.453
BN1106_s2480B000193		G7Y9Y1;G4LWI7;G4LWI9;B3W654;Q86E47	GO:0016788	IPR024654;IPR000979	Uncharacterized protein	167.02	183.42	155.65	177.664	141.048	156.885	159.094	135.112	108.814
BN1106_s2495B000118		no_uniprot	no_go	no_ipr	Uncharacterized protein	166.921	156.138	147.904	176.677	147.218	174.001	163.613	147.149	129.944
BN1106_s296B000189		no_uniprot	no_go	no_ipr	Uncharacterized protein	166.832	240.692	233.747	128.339	244.271	170.993	213.661	291.232	423.763
BN1106_s1036B000338		no_uniprot	no_go	no_ipr	Uncharacterized protein	166.738	133.684	132.225	163.916	120.145	196.856	181.738	216.9	193.417
BN1106_s746B000284	K09495	G4VJP7;G7YFI0;R7TK70;A7SLL4;H9IIT5	GO:0005737;GO:0005524;GO:0006457	IPR012719;IPR017998;IPR002194;IPR002423;IPR027409;IPR027413;IPR027410	Chaperonin containing t-complex protein 1	166.563	156.097	176.127	154.972	171.842	146.726	170.4	202.327	186.795
BN1106_s303B000440		H2KUH3;G4VRP8;C1LJX8;C1L6N1;C1L6N0	GO:0003676;GO:0000166;GO:0005634;GO:0003723;GO:0006397	IPR012677;IPR000504;IPR006536	Polypyrimidine tract-binding protein 2;Regulator of differentiation 1	166.319	181.41	208.833	161.691	203.362	153.062	184.101	60.1206	60.2955
BN1106_s1040B000361		no_uniprot	no_go	no_ipr	Uncharacterized protein	166.283	129.989	124.896	123.11	135.851	169.121	148.627	243.747	256.461
BN1106_s1986B000162		no_uniprot	no_go	no_ipr	Uncharacterized protein	166.206	157.375	146.721	169.029	174.311	141.267	144.878	101.979	123.698
BN1106_s701B000260		Q5BR86;G4V5Z3;C1L7V6	0	IPR014912;IPR012336	15 kDa selenoprotein	166.155	185.712	179.197	184.788	181.77	199.605	234.721	120.279	90.696
BN1106_s214B000743		H2BPZ2;G7YVB2;I6U578;H2DH28;G4VR24	GO:0005875;GO:0005509;GO:0007017	IPR001372;IPR011992;IPR018247;IPR002048	21.6 kDa tegumental protein;Tegumental calcium-binding EF-hand protein 4	166.098	182.406	155.78	194.297	176.542	190.628	216.478	83.174	69.7511
BN1106_s18594B000005		no_uniprot	no_go	no_ipr	Uncharacterized protein	166.024	163.913	188.476	124.734	192.418	156.939	158.875	194.345	246.242
BN1106_s2100B000131		no_uniprot	no_go	no_ipr	Uncharacterized protein	165.983	173.504	177.272	196.816	174.545	185.764	211.455	231.47	211.331
BN1106_s1864B000115		no_uniprot	no_go	no_ipr	Uncharacterized protein	165.962	141.43	149.64	170.732	182.651	119.132	129.997	81.0415	75.9385
BN1106_s6720B000015		G7YU13;Q5C7E7;G4VTI4	0	0	Uncharacterized protein	165.915	202.72	152.622	183.311	143.324	156.938	177.421	83.8303	52.8679
BN1106_s5413B000058	K02155	G4VHU7;B5B7Q6;Q86FD8;C1LQ14;H2SK47	GO:0016021;GO:0033179;GO:0015078;GO:0015991	IPR002379;IPR000245;IPR011555	ATP synthase;vacuolar ATP synthase proteolipid subunit 1, 2,3;Uncharacterized protein;Clone ZZD1523 mRNA sequence	165.864	202.088	207.573	184.977	187.893	174.234	213.885	149.776	115.937
BN1106_s2303B000143		Q95VA7;B9VXS1;B9VXS2;A8W638;H6WYY7	GO:0008234;GO:0006508	IPR025661;IPR000169;IPR025660;IPR013128;IPR000668;IPR013201	Cathepsin L3	165.848	127.453	128.096	198.461	119.854	204.743	134.493	608.829	561.587
BN1106_s7079B000034		A7XWR1;G7YRV5;C6FWG9;A1Z0K2;A1Z0K4	GO:0005737;GO:0004177;GO:0030145;GO:0008235;GO:0006508	IPR011356;IPR000819	Leucine aminopeptidase	165.709	170.165	189.795	183.789	208.071	153.756	188.863	174.292	169.892
BN1106_s1378B000216		no_uniprot	no_go	no_ipr	Uncharacterized protein	165.581	219.607	172.521	184.59	193.948	196.718	210.755	303.701	261.451
BN1106_s1130B000211		no_uniprot	no_go	no_ipr	Uncharacterized protein	165.232	160.023	174.791	110.607	190.964	156.635	129.118	97.6262	112.302
BN1106_s1295B000511		no_uniprot	no_go	no_ipr	Uncharacterized protein	165.23	160.811	190.814	150.352	189.097	171.981	167.364	178.668	162.251
BN1106_s1483B000137		no_uniprot	no_go	no_ipr	Uncharacterized protein	165.23	116.923	134.201	190.545	157.995	138.83	135.667	90.188	86.2983
BN1106_s4101B000114		no_uniprot	no_go	no_ipr	Uncharacterized protein	165.029	178.543	193.225	179.912	195.619	140.201	165.915	108.269	102.661
BN1106_s376B000623		no_uniprot	no_go	no_ipr	Uncharacterized protein	165.01	185.197	113.485	182.535	114.659	227.315	179.683	204.468	133.714
BN1106_s4369B000107		no_uniprot	no_go	no_ipr	Uncharacterized protein	164.657	177.79	195.904	91.417	213.563	147.654	142.869	145.926	166.744
BN1106_s2947B000161		no_uniprot	no_go	no_ipr	Uncharacterized protein	164.53	172.61	141.168	171.037	143.457	187.01	172.668	64.0684	68.5669
BN1106_s3072B000120		no_uniprot	no_go	no_ipr	Uncharacterized protein	164.527	213.912	197.91	147.672	202.159	216.744	252.314	240.33	222.014
BN1106_s2590B000129		H2KP31;G4VPH8;Q5D9W0;K1PXC3;H9K7Z6	GO:0008270	IPR001478;IPR001781;IPR006643	PDZ and LIM domain protein Zasp	164.493	227.167	190.44	193.027	212.383	230.889	239.063	287.571	248.309
BN1106_s1582B000145		G7YW13;Q86H14;B3GUS8;C5K813;C1BH21	GO:0005875;GO:0007017	IPR019763;IPR001372	Dynein light chain	164.404	185.079	131.082	163.884	119.298	276.967	188.088	713.66	577.326
BN1106_s2349B000191	K05768	G7YBE5;Q5C3W8;C1L4M3;G4VIJ2;C1LDA7	0	IPR007123;IPR007122	Gelsolin;Severin	164.354	193.118	165.062	176.657	159.218	159.859	186.433	234.868	187.661
BN1106_s2475B000091		no_uniprot	no_go	no_ipr	Uncharacterized protein	164.314	167.415	201.284	145.795	214.506	159.853	172.179	171.317	191.941
BN1106_s3695B000088		no_uniprot	no_go	no_ipr	Uncharacterized protein	164.298	152.759	135.78	186.955	165.951	233.616	245.468	118.082	127.525
BN1106_s945B000227		no_uniprot	no_go	no_ipr	Uncharacterized protein	164.206	198.153	191.828	188.942	169.268	199.916	212.71	289.989	186.375
BN1106_s605B000207		no_uniprot	no_go	no_ipr	Uncharacterized protein	164.2	155.446	146.151	185.55	178.51	169.206	192.906	264.044	296.607
BN1106_s1499B000100		no_uniprot	no_go	no_ipr	Uncharacterized protein	163.747	164.812	202.571	108.075	245.563	143.767	184.927	77.6619	126.898
BN1106_s947B000845	K13098	H2KSC4;G4VII2;G4VII3;C7TZR7;C1L574	GO:0003676;GO:0000166;GO:0008270	IPR012677;IPR000504;IPR001876;IPR007087;IPR015880;IPR000467	RNA-binding protein EWS;RNA binding protein, putative;Fusion;RNA-binding protein FUS	163.605	195.159	197.474	113.14	191.507	129.498	130.504	134.16	138.144
BN1106_s758B000570		no_uniprot	no_go	no_ipr	Uncharacterized protein	163.562	176.138	209.817	133.53	208.815	127.724	163.349	145.018	186.412
BN1106_s1419B000173		no_uniprot	no_go	no_ipr	Uncharacterized protein	163.474	172.704	176.306	186.079	167.574	201.43	178.776	248.017	220.919
BN1106_s3171B000156	K12886	H2KQJ1;G4VLD4;G4VLD5;G4VLD3;C1LLM2	GO:0030529;GO:0019013;GO:0003676;GO:0000166	IPR012677;IPR000504	Heterogeneous nuclear ribonucleoprotein K	163.433	137.393	173.297	89.2687	145.288	91.672	97.4295	104.138	122.354
BN1106_s986B000167		no_uniprot	no_go	no_ipr	Uncharacterized protein	163.345	200.671	126.466	159.56	122.886	181.302	138.068	179.494	140.428
BN1106_s3227B000225	K04488	G4LUN6;G4LUN5;G7YT55;R7VCQ6;B3NBM1	GO:0016021	IPR000301;IPR018499;IPR018503;IPR008952	GG17414;GI22712;GJ23436;nitrogen fixation protein nifu;Iron-sulfur cluster assembly enzyme ISCU mitochondrial	163.313	164.99	134.169	171.293	136.796	155.616	147.21	50.0117	35.1426
BN1106_s634B000590	K10082	G7YQK0;G4V9I0;B6VRT1;B3A011;K1PZD5	GO:0016021;GO:0055085	IPR011701;IPR020846;IPR016196	Vesicular integral-membrane protein vip36 (Mannose-binding lectin 2)-related;Lectin mannose-binding 2;SJCHGC01379 protein;Vesicular integral-membrane protein VIP36;AGAP004407-PA	163.174	155.342	150.082	168.916	153.326	150.412	142.876	106.887	89.8282
BN1106_s7649B000026		G7YXB1;Q5DGE3;G4LUB6;F6V7G7;H2Z9Z1	GO:0003743	IPR005874;IPR001950	Translation initiation factor 4G;SJCHGC06482 protein	163.081	161.936	161.434	149.291	164.502	163.108	169.044	103.757	100.306
BN1106_s258B000278	K07950	G4LXZ4;Q8I7X0;G7YY02;B9EL84;I3KK24	GO:0005622;GO:0005525;GO:0007264	IPR027417;IPR005225;IPR024156;IPR006689	ADP-ribosylation factor-like protein 5A;uncharacterized protein;ADP-ribosylation factor-like protein 5B;Uncharacterized protein;IR1 protein	163.053	158.458	153.855	176.877	162.002	151.46	164.998	106.657	95.8558
BN1106_s445B000223	K00573	G7YTW9	GO:0016021;GO:0016740	IPR004299	Protein-L-isoaspartate O-methyltransferase (EC 2.1.1.77)	162.969	207.242	182.341	158.002	174.755	154.903	200.578	139.726	131.586
BN1106_s2104B000158	K02883	Q5DHE6;C1LRY1;C7TZX1;G4VMA5;E3TFY9	GO:0015934;GO:0003735;GO:0006412	IPR001063;IPR018260;IPR005721	Ribosomal protein L18;60S ribosomal protein L18	162.902	198.776	194.494	173.263	161.836	162.224	186.374	311.505	247.592
BN1106_s3031B000101		no_uniprot	no_go	no_ipr	Uncharacterized protein	162.845	159.821	145.443	172.115	152.133	176.437	177.915	250.237	210.908
BN1106_s488B000418		no_uniprot	no_go	no_ipr	Uncharacterized protein	162.78	152.569	188.145	188.79	212.217	186.417	219.29	304.558	316.022
BN1106_s1326B000428		no_uniprot	no_go	no_ipr	Uncharacterized protein	162.764	177.057	171.422	178.804	169.628	186.848	161.42	129.982	123.199
BN1106_s1061B000222		no_uniprot	no_go	no_ipr	Uncharacterized protein	162.642	165.382	174.56	120.345	187.742	139.566	148.216	59.8422	102.472
BN1106_s2345B000222		H2KTP8;G4VF21;C1LM67;C1L7S8;C1LM70	0	IPR008628	golgi reassembly stacking protein 2 (Grasp2);Golgi reassembly-stacking protein 2;Uncharacterized protein;SJCHGC04996 protein	162.635	187.531	187.51	174.631	209.367	177.703	160.202	131.688	133.53
BN1106_s3720B000114		no_uniprot	no_go	no_ipr	Uncharacterized protein	162.601	167.707	168.45	127.271	177.353	145.58	136.466	111.174	157.579
BN1106_s583B000296		no_uniprot	no_go	no_ipr	Uncharacterized protein	162.592	123.334	168.461	183.203	185.554	136.07	127.778	82.8298	144.024
BN1106_s117B000703		no_uniprot	no_go	no_ipr	Uncharacterized protein	162.571	183.12	259.908	15.3601	371.22	166.596	202.33	118.61	221.994
BN1106_s7663B000031		no_uniprot	no_go	no_ipr	Uncharacterized protein	162.511	159.846	111.931	193.387	156.764	182.677	170.09	19.8767	12.6299
BN1106_s1216B000244	K08957	C1L4B0;G7YQM1;B5THN0;E3M8C8;T1KC20	GO:0005524;GO:0004674	IPR011009;IPR000719;IPR017441;IPR008271	Casein kinase 1 protein catalytic subunit;Casein kinase I isoform alpha;CRE-KIN-19 protein;Casein kinase 1 alpha;Uncharacterized protein	162.432	171.902	193.175	172.386	209.307	188.521	209.662	164.528	154.053
BN1106_s4305B000065		no_uniprot	no_go	no_ipr	Uncharacterized protein	162.42	134.511	161.009	144.695	158.493	176.693	171.872	169.102	202.661
BN1106_s1401B000407		no_uniprot	no_go	no_ipr	Uncharacterized protein	162.364	155.065	206.015	137.499	164.3	160.413	146.659	92.7448	135.284
BN1106_s1081B000242	K01830	K7YNB3;K7YEX8;Q86LC0;G4M1D8;C1LI77	GO:0016740;GO:0004364	IPR010987;IPR004045;IPR012336	Glutathione S-transferase sigma class	162.287	85.762	104.985	188.312	100.225	191.546	110.902	237.846	162.618
BN1106_s2783B000077		no_uniprot	no_go	no_ipr	Uncharacterized protein	162.245	171.952	197.974	137.758	184.655	141.312	144.218	106.738	91.6151
BN1106_s1680B000247	K10752	G7Y9Y0;G4VSS0;G4VSR9;C1LH54;C7TZR6	GO:0005634;GO:0003676;GO:0008270;GO:0016874	IPR014891;IPR001878;IPR001841;IPR013083	Retinoblastoma-binding protein, putative;retinoblastoma-binding protein 4 (Rbbp4);histone-binding protein RBBP4;SJCHGC09312 protein;Uncharacterized protein	162.202	200.807	206.517	168.767	214.165	200.487	215.691	205.267	183.733
BN1106_s6067B000092		no_uniprot	no_go	no_ipr	Uncharacterized protein	162.185	194.558	232.732	151.477	288.351	120.568	174.985	173.635	260.382
BN1106_s647B000411		no_uniprot	no_go	no_ipr	Uncharacterized protein	162.055	146.081	144.859	179.909	191.809	153.487	153.036	204.956	187.402
BN1106_s376B000624		no_uniprot	no_go	no_ipr	Uncharacterized protein	161.888	153.079	137.066	196.348	179.753	233.064	216	163.899	207.138
BN1106_s341B000238		no_uniprot	no_go	no_ipr	Uncharacterized protein	161.73	157.237	118.652	163.749	95.9748	291.729	181.001	199.416	127.464
BN1106_s12832B000006		H2KQD4;H2KVS2;A7RPP2;G7Y740;G3MJG6	0	IPR011705;IPR000210;IPR011333;IPR013069;IPR015916;IPR017096;IPR006652;IPR001870;IPR008985;IPR003877;IPR015915	RING finger domain protein, putative;E3 ubiquitin-protein ligase RNF12-B;Ring finger domain-containing protein	161.721	139.184	100.511	208.321	145.872	324.481	322.185	70.0716	52.8028
BN1106_s29B000553		no_uniprot	no_go	no_ipr	Uncharacterized protein	161.665	167.494	165.488	168.891	187.452	142.94	176.848	127.165	102.667
BN1106_s2018B000301	K12751	G7YFW2;G4VEU1	GO:0016459;GO:0005524;GO:0003774	IPR008491;IPR000048;IPR001609;IPR000857;IPR027417;IPR019749;IPR000299	Myosin-2 essential light chain	161.578	183.312	149.401	169.904	134.769	163.691	158.204	179.267	125.822
BN1106_s414B000255		no_uniprot	no_go	no_ipr	Uncharacterized protein	161.574	161.821	133.113	166.145	119.791	155.373	146.958	111.964	96.9083
BN1106_s837B000191		no_uniprot	no_go	no_ipr	Uncharacterized protein	161.417	144.683	189.575	137.299	184.114	123.077	145.59	34.5107	42.9132
BN1106_s8328B000023		no_uniprot	no_go	no_ipr	Uncharacterized protein	161.226	161.28	189.918	162.112	220.473	168.244	172.575	102.576	158.373
BN1106_s204B000253		no_uniprot	no_go	no_ipr	Uncharacterized protein	161.062	121.387	126.171	171.034	156.172	114.691	116.32	103.762	160.176
BN1106_s4043B000109		no_uniprot	no_go	no_ipr	Uncharacterized protein	160.84	191.298	218.253	116.56	214.102	180.227	157.503	204.289	215.563
BN1106_s1896B000199		no_uniprot	no_go	no_ipr	Uncharacterized protein	160.765	191.946	161.435	160.753	136.613	173.686	166.771	105.299	82.0434
BN1106_s1575B000264	K12881	Q5C1E9;G4VH00;G7YKJ6;C1LGJ5;G7YKQ5	0	IPR006628	Transcriptional coactivator;THO complex subunit 4;RNA and export factor binding protein, putative;SJCHGC01511 protein	160.674	167.213	197.867	119.375	174.953	141.576	142.876	62.1075	96.6952
BN1106_s1699B000185		no_uniprot	no_go	no_ipr	Uncharacterized protein	160.628	180.491	199.447	170.223	212.143	170.471	214.071	151.537	137.502
BN1106_s888B000334		no_uniprot	no_go	no_ipr	Uncharacterized protein	160.549	194.419	204.353	119.337	181.038	195.852	146.501	103.111	175.364
BN1106_s676B000141		no_uniprot	no_go	no_ipr	Uncharacterized protein	160.489	157.125	120.166	159.283	102.635	147.076	124.114	232.302	299.427
BN1106_s1168B000108		G7YUM0;G4V643;F8WQS6;E0VH62;E0YCK8	GO:0005634;GO:0043565;GO:0003700;GO:0016740;GO:0008270	IPR017970;IPR001356;IPR009057;IPR001781	LIMPETin;four and A half lim domains;Four and a half LIM domains protein 2;four and a half lim protein 2;Uncharacterized protein	160.218	185.503	156.09	164.542	170.26	139.374	141.951	144.503	145.19
BN1106_s3149B000119	K00236	G7YQG7;G4LY63;A7SCJ3;R0KW04;I3JJX8	GO:0050660;GO:0016627;GO:0022900;GO:0006099;GO:0005739;GO:0000104;GO:0007399;GO:0022904;GO:0006105	IPR003953;IPR003952;IPR015939;IPR027477;IPR011281;IPR014006	Succinate dehydrogenase (Ubiquinone) cytochrome b subunit	160.15	193.725	156.091	170.799	146.217	168.479	171.147	272.507	214.088
BN1106_s3727B000153		no_uniprot	no_go	no_ipr	Uncharacterized protein	160	160.279	185.873	160.954	180.422	115.658	154.513	143.427	172.487
BN1106_s3324B000219	K09497	G4VF75;C1LMS0;C1L857;C1LMS2;C1L858	GO:0005737;GO:0005524;GO:0006457	IPR012718;IPR017998;IPR002194;IPR002423;IPR027409;IPR027413;IPR027410	Chaperonin containing TCP1, subunit 5 (Epsilon)	159.835	151.545	156.354	173.776	153.611	152.413	162.512	192.5	175.185
BN1106_s2205B000303		no_uniprot	no_go	no_ipr	Uncharacterized protein	159.779	173.363	210.154	117.063	231.823	156.672	167.562	140.079	146.994
BN1106_s3513B000032		no_uniprot	no_go	no_ipr	Uncharacterized protein	159.669	168.497	247.866	104.982	250.581	141.915	200.596	139.457	220.324
BN1106_s1220B000218		no_uniprot	no_go	no_ipr	Uncharacterized protein	159.57	177.742	229.297	64.2401	226.238	101.154	131.889	21.3329	68.7166
BN1106_s176B000289		no_uniprot	no_go	no_ipr	Uncharacterized protein	159.398	214.52	187.892	78.5997	187.695	180.236	164.265	509.483	558.957
BN1106_s8355B000033		no_uniprot	no_go	no_ipr	Uncharacterized protein	159.298	0	0	154.743	0	242.57	0	0	0
BN1106_s6772B000016	K02153	Q5BS29;F6XV54;M3Y7E3;F1P345;B5G3Z9	GO:0033179;GO:0015078;GO:0015991;GO:0016787	IPR008389;IPR017385	ATPase H+ transporting V0 subunit;Uncharacterized protein;SJCHGC06597 protein;V-type H+-transporting ATPase subunit H	159.203	175.141	157.675	167.913	159.497	153.631	195.385	187.16	144.056
BN1106_s937B000531		no_uniprot	no_go	no_ipr	Uncharacterized protein	159.062	186.458	123.602	202.506	198.463	169.186	151.322	127.396	66.0571
BN1106_s3001B000137		no_uniprot	no_go	no_ipr	Uncharacterized protein	159.009	218.365	152.158	164.73	138.166	179.789	201.064	2541.34	1892.17
BN1106_s368B000160	K00411	B3GUZ5;C1LMN4;G4VNI0;Q86DZ7;G7Y965	GO:0005739;GO:0070469;GO:0051537;GO:0046872;GO:0008121	IPR017941;IPR014349;IPR005805;IPR006317;IPR004192	Cytochrome b-c1 complex subunit Rieske, mitochondrial (EC 1.10.2.2)	159.001	171.768	182.826	163.812	175.873	162.98	172.124	78.9991	81.5954
BN1106_s4130B000082		no_uniprot	no_go	no_ipr	Uncharacterized protein	158.934	124.715	124.419	121.809	104.939	161.667	113.569	81.9629	78.2028
BN1106_s423B000377		no_uniprot	no_go	no_ipr	Uncharacterized protein	158.909	136.354	154.071	152.436	174.292	124.358	139.048	102.145	127.804
BN1106_s2184B000175		no_uniprot	no_go	no_ipr	Uncharacterized protein	158.811	215.791	193.32	183.763	157.677	175.029	180.795	118.58	78.5489
BN1106_s7273B000046		no_uniprot	no_go	no_ipr	Uncharacterized protein	158.756	196.634	212.037	149.329	179.464	169.146	208.636	315.945	280.473
BN1106_s11453B000013		no_uniprot	no_go	no_ipr	Uncharacterized protein	158.485	77.0938	89.0922	113.784	75.5646	168.006	60.4699	48.4172	88.005
BN1106_s5594B000074	K11253	no_uniprot	no_go	no_ipr	Uncharacterized protein	158.354	208.041	180.583	168.459	164.515	157.192	193.969	153.221	102.558
BN1106_s195B000219		no_uniprot	no_go	no_ipr	Uncharacterized protein	158.236	184.661	190.72	158.686	214.9	137.42	185.458	146.616	192.151
BN1106_s510B000516		no_uniprot	no_go	no_ipr	Uncharacterized protein	158.162	139.715	127.323	136.989	137.073	166.424	133.834	146.848	150.346
BN1106_s983B000200		no_uniprot	no_go	no_ipr	Uncharacterized protein	158.031	132.334	164.321	141.817	178.647	146.291	135.432	77.2064	89.747
BN1106_s853B000243		no_uniprot	no_go	no_ipr	Uncharacterized protein	157.869	192.065	190.531	143.314	186.502	186.656	208.494	161.338	138.576
BN1106_s3590B000078		H2KUF2;G4LV54;G7YHB9;G9KC95;H9F7H4	GO:0016021;GO:0005901;GO:0031410;GO:0070062;GO:0043231;GO:0005543;GO:0034605;GO:0001778;GO:0030947	IPR000008;IPR012968;IPR012560;IPR012561;IPR010482;IPR006614	FERM domain-containing protein	157.753	148.24	142.575	158.868	143.048	135.098	130.261	80.9837	90.3869
BN1106_s2692B000111		no_uniprot	no_go	no_ipr	Uncharacterized protein	157.679	123.623	151.39	173.574	162.225	116.449	129.609	55.6842	43.3317
BN1106_s3865B000066		G7YRI0;C1LFA3;G4VBW9;G4VBW8;Q5DHL6	GO:0005885;GO:0005524;GO:0034314	IPR004000;IPR020902;IPR027306	Actin-like protein	157.382	119.244	137.721	173.691	162.456	160.944	175.5	155.212	164.326
BN1106_s6064B000093		no_uniprot	no_go	no_ipr	Uncharacterized protein	157.337	175.82	167.591	135.344	165.263	157.757	107.022	206.029	132.428
BN1106_s5876B000016		no_uniprot	no_go	no_ipr	Uncharacterized protein	157.268	145.423	129.334	168.995	122.415	140.728	136.468	79.9747	75.8264
BN1106_s896B000287		no_uniprot	no_go	no_ipr	Uncharacterized protein	157.068	164.826	186.711	118.049	211.313	130.064	131.116	59.7438	85.0237
BN1106_s14968B000006		no_uniprot	no_go	no_ipr	Uncharacterized protein	157.04	129.296	124.896	157.865	102.078	160.384	86.5189	120.665	93.9501
BN1106_s3530B000089		D7PD35;L7M2D4;E3TEC0;G1MUY9;G3UP51	GO:0070403;GO:0036054;GO:0036055;GO:0036047;GO:0036049;GO:0003950;GO:0005758;GO:0005759;GO:0008270;GO:0006476	IPR003000;IPR026591;IPR027546;IPR026590	sj-Ts1;Sj-Ts1	156.889	188.133	115.503	169.864	113.309	173.596	127.047	143.922	101.748
BN1106_s757B000453		no_uniprot	no_go	no_ipr	Uncharacterized protein	156.726	195.318	235.09	167.024	261.05	174.882	225.219	202.923	235.137
BN1106_s833B000430		no_uniprot	no_go	no_ipr	Uncharacterized protein	156.45	149.252	168.387	133.69	181.601	129.367	154.698	127.517	183.826
BN1106_s1356B000119		no_uniprot	no_go	no_ipr	Uncharacterized protein	156.45	115.08	167.79	101.971	179.766	133.95	159.475	67.641	106.138
BN1106_s4400B000102		A6Y9U8;H2KQN5;Q711M2;A6Y9U9;Q9NFY9	GO:0004197;GO:0006508	IPR001096	Legumain-6	156.254	140.804	165.429	160.277	170.01	142.33	155.68	107.97	83.214
BN1106_s3518B000134		no_uniprot	no_go	no_ipr	Uncharacterized protein	156.099	216.424	188.291	188.609	165.833	182.078	195.681	213.855	163.103
BN1106_s351B000329		no_uniprot	no_go	no_ipr	Uncharacterized protein	155.924	162.653	108.181	179.082	113.085	214.388	147.641	121.959	93.8449
BN1106_s2055B000211		no_uniprot	no_go	no_ipr	Uncharacterized protein	155.918	181.573	177.786	177.601	176.825	178.666	195.258	285.058	231.289
BN1106_s1246B000440		no_uniprot	no_go	no_ipr	Uncharacterized protein	155.874	155.276	140.413	162.804	172.975	142.374	134.253	82.4111	83.6571
BN1106_s1326B000433		no_uniprot	no_go	no_ipr	Uncharacterized protein	155.748	190.293	158.801	165.089	155.88	171.981	151.022	144.335	142.897
BN1106_s3927B000093		no_uniprot	no_go	no_ipr	Uncharacterized protein	155.741	214.402	163.767	170.984	163.755	163.197	171.634	195.331	149.028
BN1106_s4773B000106		no_uniprot	no_go	no_ipr	Uncharacterized protein	155.651	198.812	160.786	162.789	136.327	141.894	143.478	184.846	152.219
BN1106_s1199B000311		no_uniprot	no_go	no_ipr	Uncharacterized protein	155.592	184.672	218.569	141.734	223.059	156.313	150.49	101.67	125.708
BN1106_s1869B000304		no_uniprot	no_go	no_ipr	Uncharacterized protein	155.572	164.831	185.61	126.385	203.279	166.765	177.789	198.482	214.346
BN1106_s29B000555		no_uniprot	no_go	no_ipr	Uncharacterized protein	155.547	185.865	182.276	159.241	162.509	196.887	155.953	147.8	145.227
BN1106_s2659B000118		no_uniprot	no_go	no_ipr	Uncharacterized protein	155.523	161.856	135.096	149.339	113.309	147.938	130.172	162.113	119.055
BN1106_s425B000537		G7YL34	0	0	Uncharacterized protein	155.397	160.978	193.495	143.653	206.887	118.469	158.912	118.884	145.088
BN1106_s201B000474		no_uniprot	no_go	no_ipr	Uncharacterized protein	155.221	202.856	185.768	164.494	176.407	159.024	219.631	179.693	149.957
BN1106_s4738B000035		no_uniprot	no_go	no_ipr	Uncharacterized protein	155.221	186.44	172.363	171.341	151.402	145.225	178.212	183.792	149.957
BN1106_s5087B000047		no_uniprot	no_go	no_ipr	Uncharacterized protein	155.202	126.255	161.813	170.498	184.13	148.004	150.72	82.2156	81.8876
BN1106_s2110B000162		no_uniprot	no_go	no_ipr	Uncharacterized protein	155.056	147.39	180.332	173.539	182.306	142.899	172.138	224.083	212.52
BN1106_s369B000212		no_uniprot	no_go	no_ipr	Uncharacterized protein	155.031	133.684	132.065	162.563	121.654	193.966	170.922	132.521	141.159
BN1106_s1988B000134		no_uniprot	no_go	no_ipr	Uncharacterized protein	154.991	208.118	194.257	160.199	174.683	169.14	175.03	231.58	172.013
BN1106_s4216B000102	K06268	G7YG40;G4LWK8;G7YS46;Q8MW52;Q5DF76	GO:0003824;GO:0008152;GO:0006520	IPR001932;IPR015655;IPR020827	Protein phosphatase 3, regulatory subunit;Calcineurin B	154.964	156.548	140.06	178.467	164.693	158.96	154.178	168.018	152.549
BN1106_s5586B000061		no_uniprot	no_go	no_ipr	Uncharacterized protein	154.95	131.49	167.849	106.229	185.18	147.992	151.506	109.53	163.686
BN1106_s3182B000123		no_uniprot	no_go	no_ipr	Uncharacterized protein	154.925	128.402	154.66	118.417	162.343	114.572	115.817	146.358	222.962
BN1106_s229B000890		no_uniprot	no_go	no_ipr	Uncharacterized protein	154.828	146.599	163.198	132.833	202.97	103.956	135.937	59.7495	111.504
BN1106_s1029B000154		I6LB49;E3UTT4;B5AK46;Q25595;Q9XYL9	GO:0004364;GO:0016740;GO:0046872	IPR010987;IPR004045;IPR004046;IPR012336	Glutathione S-transferase omega class	154.731	103.427	100.35	127.965	88.6181	139.22	88.7988	106.55	100.333
BN1106_s4911B000036		no_uniprot	no_go	no_ipr	Uncharacterized protein	154.694	151.765	187.187	75.6224	169.316	180.564	185.82	89.8464	134.621
BN1106_s5319B000050		C1LBB1;G4VHK8;C6FDX2;B0RZ78;C4QIC0	GO:0005737;GO:0005874;GO:0005525;GO:0003924;GO:0005200;GO:0007017;GO:0051258	IPR013838;IPR002453;IPR008280;IPR000217;IPR018316;IPR023123;IPR017975;IPR003008	Tubulin beta-3	154.476	152.796	164.356	160.042	158.651	122.089	135.656	264.535	243.151
BN1106_s5214B000067		no_uniprot	no_go	no_ipr	Uncharacterized protein	154.429	172.521	138.935	142.576	119.725	123.462	131.902	278.691	199.528
BN1106_s1951B000174		no_uniprot	no_go	no_ipr	Uncharacterized protein	154.421	112.129	131.87	146.327	154.921	155.095	144.992	143.007	152.798
BN1106_s961B000157		no_uniprot	no_go	no_ipr	Uncharacterized protein	154.4	126.716	129.38	137.096	139.583	118.924	106.14	65.3863	69.211
BN1106_s138B000291		no_uniprot	no_go	no_ipr	Uncharacterized protein	154.343	172.871	153.124	171.192	168.818	188.304	171.872	119.055	111.981
BN1106_s617B000570		no_uniprot	no_go	no_ipr	Uncharacterized protein	154.255	176.31	208.38	179.642	197.836	163.966	193.937	462.273	520.565
BN1106_s2723B000150	K16795	H2KTH1;G4VE99;G7YEN8;Q5BYW4;H9KKV7	GO:0003676;GO:0000166	IPR012677;IPR000504;IPR012921;IPR016194;IPR010912	Platelet-activating factor acetylhydrolase ib;Ubiquitin-activating enzyme E1 C	154.123	162.963	158.743	170.738	184.258	169.482	209.096	161.113	133.595
BN1106_s1055B000515		no_uniprot	no_go	no_ipr	Uncharacterized protein	153.915	164.281	122.457	159.656	100.454	140.566	119.276	101.814	65.5225
BN1106_s3773B000082		no_uniprot	no_go	no_ipr	Uncharacterized protein	153.767	164.946	126.992	152.122	135.395	151.838	147.52	265.797	238.738
BN1106_s1239B000136		no_uniprot	no_go	no_ipr	Uncharacterized protein	153.626	141.997	164.707	154.743	160.418	145.772	168.933	183.688	164.183
BN1106_s6995B000052		no_uniprot	no_go	no_ipr	Uncharacterized protein	153.599	125.298	124.566	173.73	127.723	254.39	202.49	743.156	747.745
BN1106_s1203B000220		no_uniprot	no_go	no_ipr	Uncharacterized protein	153.583	189.258	192.495	132.941	181.06	145.128	157.156	204.143	246.468
BN1106_s1585B000160	K02923	G4VMB4;C1LPZ4;Q5BTL2;C1LPY8;G7Y702	GO:0005840;GO:0046872;GO:0019843;GO:0003735;GO:0006412	IPR011331;IPR001569;IPR018267;IPR011332	Ribosomal protein L38;60S ribosomal protein L38	153.565	175.84	191.959	143.973	180.155	151.353	175.721	178.345	196.705
BN1106_s810B000533		no_uniprot	no_go	no_ipr	Uncharacterized protein	153.465	174.882	259.412	139.336	255.156	75.5574	132.99	103.511	183.186
BN1106_s5586B000060		no_uniprot	no_go	no_ipr	Uncharacterized protein	153.427	143.124	152.727	121.744	164.662	158.086	157.51	112.49	178.787
BN1106_s485B000236		no_uniprot	no_go	no_ipr	Uncharacterized protein	153.114	138.364	160.852	152.733	168.818	108.204	121.156	92.0669	107.234
BN1106_s5058B000038		no_uniprot	no_go	no_ipr	Uncharacterized protein	152.939	167.009	180.721	143.057	176.905	206.479	214.981	107.098	95.9141
BN1106_s4694B000073		no_uniprot	no_go	no_ipr	Uncharacterized protein	152.895	122.116	151.508	167.303	175.645	153.155	167.998	145.659	143.643
BN1106_s1292B000099		no_uniprot	no_go	no_ipr	Uncharacterized protein	152.763	163.993	160.694	154.966	147.048	139.335	145.669	99.7534	81.3079
BN1106_s10535B000039		no_uniprot	no_go	no_ipr	Uncharacterized protein	152.763	136.354	169.683	152.287	175.91	141.018	151.304	105.048	126.465
BN1106_s4676B000097		no_uniprot	no_go	no_ipr	Uncharacterized protein	152.648	148.907	136.118	156.125	111.872	172.15	151.238	160.119	103.932
BN1106_s3378B000146		no_uniprot	no_go	no_ipr	Uncharacterized protein	152.587	175.887	205.165	101.673	221.691	105.175	135.948	55.6842	105.773
BN1106_s3991B000079	K12670	H2KUS6;H3A8T8;H3JM91;F1Q7R4;T2MFI6	GO:0005789;GO:0004579;GO:0018279	IPR005013	Dolichyl-diphosphooligosaccharide-protein glycosyltransferase;Oligosaccharyltransferase complex subunit beta	152.547	171.969	163.102	171.788	148.445	161.379	169.522	189.65	149.49
BN1106_s4747B000095	K13978	G7YM94;G7YS34;C7TY25;Q5C7Y4;G4LZ72	GO:0005509	IPR011992;IPR018247;IPR002048;IPR001125	Sorcin;Programmed cell death protein	152.486	165.254	151.312	159.842	138.431	166.012	151.759	216.899	139.011
BN1106_s195B000216		no_uniprot	no_go	no_ipr	Uncharacterized protein	152.48	202.707	183.699	143.185	174.052	147.146	172.462	157.943	162.707
BN1106_s53B000518		G7YEL4;Q5BVT9;G4VJI1;Q5C794	0	0	Uncharacterized protein	152.48	146.979	132.504	118.049	113.034	194.842	137.913	123.436	127.719
BN1106_s741B000218		no_uniprot	no_go	no_ipr	Uncharacterized protein	152.474	155.647	135.713	167.795	118.654	224.96	163.9	31.831	28.8258
BN1106_s104B000467		H2KNY1;G4VEH3;Q16968;K1RLC2;R7UCH6	GO:0008076;GO:0005249;GO:0051260	IPR000210;IPR011333;IPR027359;IPR005821;IPR003091;IPR003968;IPR003972;IPR003131;IPR028325	von Hippel-lindau disease tumor supressor	152.415	213.81	180.514	178.56	195.189	197.238	224.771	254.258	207.972
BN1106_s2985B000117		no_uniprot	no_go	no_ipr	Uncharacterized protein	152.408	150.602	161.385	159.199	179.73	151.293	178.392	146.49	131.15
BN1106_s2049B000111		no_uniprot	no_go	no_ipr	Uncharacterized protein	152.303	156.576	181.639	161.139	204.061	122.96	170.479	118.114	116.586
BN1106_s1147B000258		G4VNF0;Q5DDY9;T2MI74;K1Q6P4;F6R6Z9	GO:0006950	IPR013026;IPR011990;IPR001440;IPR019734	heat shock protein 70 (Hsp70);78 kDa glucose-regulated protein;HSP70;78kDa glucose regulated protein	152.236	130.721	151.567	157.59	165.895	122.36	173.07	75.3915	111.829
BN1106_s2832B000120		G7Y7G8;G4VRJ9;Q5DBD1;D6W8K0;E3WQP5	GO:0003723	IPR004087;IPR004088	Helicase	152.214	122.403	106.617	141.306	100.254	101.078	83.2524	38.4151	65.9213
BN1106_s917B000270	K00522	H2KPH9;A2VCJ5;G4VBG6;G4VBG5;G4VBG4	GO:0008199;GO:0006879;GO:0006826	IPR001519;IPR009040;IPR009078;IPR012347;IPR014034;IPR008331	Ferritin (EC 1.16.3.1)	152.162	164.758	132.148	157.554	111.038	144.785	122.821	186.237	128.129
BN1106_s2937B000235		no_uniprot	no_go	no_ipr	Uncharacterized protein	152.082	110.557	112.087	159.467	134.783	146.776	120.159	104.236	129.153
BN1106_s366B000449		no_uniprot	no_go	no_ipr	Uncharacterized protein	152.04	152.718	125.596	183.448	153.492	128.801	141.552	33.3157	36.5101
BN1106_s969B000462		no_uniprot	no_go	no_ipr	Uncharacterized protein	151.958	141.985	150.507	174.862	187.648	302.12	327.834	113.242	148.393
BN1106_s1270B000090		no_uniprot	no_go	no_ipr	Uncharacterized protein	151.955	133.353	156.143	136.757	129.663	144.71	124.712	109.786	131.147
BN1106_s50B000686		no_uniprot	no_go	no_ipr	Uncharacterized protein	151.953	140.091	146.513	148.199	161.057	200.615	173.997	151.837	170.724
BN1106_s2407B000106		no_uniprot	no_go	no_ipr	Uncharacterized protein	151.944	163.204	151.33	162.97	177.639	155.843	176.072	177.155	160.541
BN1106_s2576B000080		no_uniprot	no_go	no_ipr	Uncharacterized protein	151.777	150.322	155.113	138.817	164.083	135.964	135.721	148.556	179.197
BN1106_s4826B000079	K12900	H2KPR1;C1LGX4;C1LGX3;G4LVG5;C0N7P0	GO:0045239;GO:0004333;GO:0006106;GO:0006099;GO:0016829	IPR005677;IPR024083;IPR018951;IPR020557;IPR000362;IPR022761;IPR008948	FUS-interacting serine-arginine-rich protein 1	151.771	148.889	218.007	56.4359	145.789	103.165	90.0118	48.5343	87.5944
BN1106_s986B000164	K03873	H2KVQ1;Q86E49;G4VPE5;C7TZ55;H0V3P0	GO:0016592;GO:0001104;GO:0045944;GO:0019827	IPR019145	RNA polymerase ii transcription elongation factor elongin/siii subunit elongin b	151.66	175.603	156.612	160.928	135.381	160.982	139.822	226.091	180.505
BN1106_s5880B000098		G7Y6Z9;Q5DBL8;G4VKT0;C1L435;G7YUQ4	GO:0016021;GO:0016020	IPR008253	Mastin	151.633	157.519	85.9912	176.887	104.866	168.916	112.42	310.248	306.624
BN1106_s2573B000237		no_uniprot	no_go	no_ipr	Uncharacterized protein	151.547	157.332	140.909	165.059	130.109	142.504	158.782	304.384	221.599
BN1106_s1628B000104	K02901	Q5DC44;C1LT23;Q15ET4;G4LWB3;G7YTV0	GO:0015934;GO:0003735;GO:0006412	IPR005824;IPR014722;IPR005756;IPR008991	Ribosomal protein L27;60s ribosomal protein L27e	151.479	192.605	155.328	153.06	141.042	144.045	158.963	336.088	228.035
BN1106_s7612B000037		no_uniprot	no_go	no_ipr	Uncharacterized protein	151.432	42.7412	135.197	39.1985	59.4223	27.8233	40.1157	31.5542	66.8347
BN1106_s6076B000083		no_uniprot	no_go	no_ipr	Uncharacterized protein	151.306	207.126	214.905	130.983	295.462	137.867	219.168	53.319	108.574
BN1106_s1205B000225		no_uniprot	no_go	no_ipr	Uncharacterized protein	151.306	163.975	160.74	144.517	198.19	99.9579	133.635	49.868	75.1288
BN1106_s1834B000188		no_uniprot	no_go	no_ipr	Uncharacterized protein	151.288	153.775	121.49	184.709	182.727	150.038	181.396	501.363	591.551
BN1106_s3727B000152		no_uniprot	no_go	no_ipr	Uncharacterized protein	151.244	163.479	153.426	135.405	153.546	128.034	154.338	168.587	150.229
BN1106_s2351B000184		no_uniprot	no_go	no_ipr	Uncharacterized protein	151.191	133.859	213.445	118.806	202.743	99.4453	146.909	103.369	169.567
BN1106_s1396B000329		G4V8R4;C1L7Y9;G7YP14;C3XWS9;C3XWP2	GO:0016787;GO:0015031	IPR003226;IPR005024	Metallo-beta-lactamase domain-containing protein 1;Clone ZZD485 mRNA sequence	151.071	158.165	161.867	169.937	161.715	167.465	176.723	217.354	166.543
BN1106_s1483B000138		no_uniprot	no_go	no_ipr	Uncharacterized protein	151.045	122.356	126.996	146.136	142.412	123.757	131.735	95.4931	87.895
BN1106_s19975B000004		B3TM67;A8W638;B9VXS2;B9VXS1;B3TM68	GO:0008234;GO:0006508	IPR025661;IPR000169;IPR025660;IPR013128;IPR000668;IPR013201	Cathepsin L3	150.852	97.8151	78.4692	166.358	74.5422	200.172	131.777	1123.95	1441.74
BN1106_s1437B000141	K12196	G7YSG2;G4VE17;G4VE16;K1PEQ8;T1IVH9	GO:0046872;GO:0016021;GO:0003676;GO:0055085	IPR007087;IPR015880;IPR025252;IPR011701;IPR020846;IPR016196;IPR018782;IPR013087	Suppressor of K(+) transport growth defect 1;Vacuolar protein sorting-associated protein 4B	150.648	159.347	195.687	128.069	212.829	150.03	169.203	143.796	168.651
BN1106_s1071B000108	K14016	G4LVL0;Q5DG41;Q86F29;C1LHI9;D6WHD2	0	IPR000626	Ubiquitin fusion degradation protein 1 homolog	150.599	141.352	151.45	164.053	156.646	142.975	140.423	132.477	113.016
BN1106_s891B000447		no_uniprot	no_go	no_ipr	Uncharacterized protein	150.597	126.238	157.554	153.991	216.664	101.998	131.501	93.6966	195.138
BN1106_s4339B000145		no_uniprot	no_go	no_ipr	Uncharacterized protein	150.461	176.357	119.878	177.407	110.069	152.177	128.424	390.996	208.371
BN1106_s1004B000209		no_uniprot	no_go	no_ipr	Uncharacterized protein	149.954	157.46	162.902	157.199	171.929	151.788	151.304	100.949	114.415
BN1106_s1752B000131		no_uniprot	no_go	no_ipr	Uncharacterized protein	149.924	149.437	185.139	162.276	183.873	188.025	205.524	180.921	222.188
BN1106_s2219B000187		no_uniprot	no_go	no_ipr	Uncharacterized protein	149.828	160.111	201.47	90.3545	219.345	119.394	132.995	106.293	200.118
BN1106_s7353B000025		no_uniprot	no_go	no_ipr	Uncharacterized protein	149.71	172.943	154.05	144.517	147.417	145.857	166.795	1332.46	695.341
BN1106_s352B000511		no_uniprot	no_go	no_ipr	Uncharacterized protein	149.602	139.537	176.779	126.682	180.264	127.724	118.62	78.9145	102.243
BN1106_s4384B000142		G7Y2K3;K9IPV7;G4V9F0;K1QV17;H9HBE1	GO:0003950	IPR002110;IPR020683;IPR012317;IPR001660;IPR013761;IPR011510;IPR021129	Tar DNA-binding protein	149.47	146.893	134.124	129.132	131.411	184.087	162.181	208.693	213.664
BN1106_s9961B000008		no_uniprot	no_go	no_ipr	Uncharacterized protein	149.427	169.186	183.56	145.439	169.565	142.869	157.925	231.277	188.785
BN1106_s1404B000632		G7YPP8;G4VHE4;A7RGQ3;R7UDG2;S4R474	GO:0005634;GO:0005524;GO:0003677;GO:0004386;GO:0016568	IPR010003;IPR014001;IPR001650;IPR027417;IPR000330;IPR000555;IPR024969	Headcase Uncharacterized protein	149.285	129.388	139.917	150.889	141.703	132.651	127.929	23.5738	20.0949
BN1106_s2247B000155		no_uniprot	no_go	no_ipr	Uncharacterized protein	149.251	139.034	111.492	192.033	146.052	146.74	147.078	8.71134	7.42482
BN1106_s886B000188	K15410	Q640D9;B1WA65;H2LTT6;A6BMG2;M3X705	GO:0005737;GO:0005525;GO:0003924;GO:0003746;GO:0006184	IPR000795;IPR027417;IPR009000;IPR009001;IPR004539;IPR004161;IPR004160	Elongation factor 1-beta	149.21	160.364	153.985	170.385	144.647	158.853	158.356	245.148	203.034
BN1106_s48B000386	K02978	C1LRT7;G4VN01;Q5BT69;Q70MM7;Q4H449	GO:0005840;GO:0003735;GO:0006412;GO:0046872	IPR000592;IPR023407;IPR011332	40s ribosomal protein S27	149.154	195.453	174.063	141.812	140.3	145.572	151.964	247.699	158.111
BN1106_s5715B000051		no_uniprot	no_go	no_ipr	Uncharacterized protein	149.103	174.213	178.653	174.266	212.295	155.605	187.782	85.9459	95.7798
BN1106_s527B000393	K12757	Q5DCQ8;C1L8B8;Q9Y1U7;E5Q336;G7YHJ8	GO:0005509	IPR011992;IPR002048	Myosin regulatory light chain	149.094	145.492	143.918	154.458	183.803	155.629	154.219	233.633	384.848
BN1106_s6306B000033		no_uniprot	no_go	no_ipr	Uncharacterized protein	149	121.839	95.1061	139.555	94.2563	190.736	129.65	231.912	226.001
BN1106_s730B000108		no_uniprot	no_go	no_ipr	Uncharacterized protein	148.888	139.183	122.801	163.641	137.56	138.651	133.143	38.8231	37.1989
BN1106_s2073B000158		no_uniprot	no_go	no_ipr	Uncharacterized protein	148.875	145.445	117.911	175.76	105.143	161.216	121.073	121.267	92.8844
BN1106_s1951B000170	K13044	H2KSN5;C1L9G6;Q86ER1;G4VHQ4;C7TZV9	GO:0030529;GO:0019013;GO:0003676;GO:0000166	IPR012677;IPR000504	Heterogeneous nuclear ribonucleoprotein D0;Heterogeneous nuclear ribonucleoprotein,putative;SJCHGC06087 protein	148.702	132.956	149.289	146.434	160.458	174.979	147.289	139.536	169.383
BN1106_s1105B000133		no_uniprot	no_go	no_ipr	Uncharacterized protein	148.644	166.982	185.94	113.612	194.248	144.136	151.921	70.1929	97.9346
BN1106_s4361B000046	K00873	G4VF74;G7YA29;G7YNG7;Q75UA2;T1PF84	GO:0005634;GO:0000287;GO:0030955;GO:0004743;GO:0043565;GO:0003700;GO:0006096	IPR017970;IPR001356;IPR020479;IPR009057;IPR001697;IPR015813;IPR011037;IPR015794;IPR015793;IPR015795;IPR015806;IPR018209	Pyruvate kinase (EC 2.7.1.40)	148.609	211.858	182.595	147.709	198.037	145.14	166.464	99.5546	101.631
BN1106_s13B000589		no_uniprot	no_go	no_ipr	Uncharacterized protein	148.5	169.178	166.105	110.645	133.521	113.453	117.577	63.7084	68.0038
BN1106_s912B000169	K12191	G7YBN0;H3EJM8;E3MVD7;E9H4H5;Q9U2F6	GO:0015031;GO:0005737	IPR005024	CRE-VPS-2 protein;Charged multivesicular body protein 2A	148.435	151.678	154.037	157.006	149.985	178.453	199.1	155.881	142.148
BN1106_s4249B000068		no_uniprot	no_go	no_ipr	Uncharacterized protein	148.42	100.175	105.56	187.173	128.413	164.736	146.975	70.7312	92.6085
BN1106_s1987B000235		no_uniprot	no_go	no_ipr	Uncharacterized protein	148.373	186.942	265.405	104.948	217.337	108.035	103.123	21.5221	59.8855
BN1106_s1783B000131		H2KQ58;C1LIQ7;C1LIQ9;Q5DAM5;Q5DEV4	0	IPR000557;IPR001715;IPR003096	Myosin	148.291	175.538	173.538	126.258	168.122	122.865	136.019	60.6957	89.218
BN1106_s495B000232		G0S1X9;T1EFB5;G2RGA3;N4UAP7;F9G0N9	GO:0005524;GO:0006950	IPR013126;IPR018181	Heat shock protein 70;Heat shock protein Hsp70	147.962	117.533	141.603	161.55	178.243	119.671	156.351	45.2604	48.2598
BN1106_s1692B000139		no_uniprot	no_go	no_ipr	Uncharacterized protein	147.691	134.211	143.534	129.552	125.262	160.139	143.146	155.732	133.953
BN1106_s672B000295		no_uniprot	no_go	no_ipr	Uncharacterized protein	147.665	169.402	148.566	149.118	138.789	199.199	184.611	136.918	130.867
BN1106_s823B000223		no_uniprot	no_go	no_ipr	Uncharacterized protein	147.633	159.587	123.313	168.306	115.308	170.701	136.034	205.619	189.658
BN1106_s3054B000077		no_uniprot	no_go	no_ipr	Uncharacterized protein	147.595	107.637	116.845	132.915	103.952	124.476	85.612	115.5	85.9424
BN1106_s709B000645		no_uniprot	no_go	no_ipr	Uncharacterized protein	147.574	149.429	150.141	142.671	164.041	136.645	137.838	100.382	106.015
BN1106_s855B000405		no_uniprot	no_go	no_ipr	Uncharacterized protein	147.533	139.886	163.886	120.038	200.505	124.645	156.669	59.5801	95.9015
BN1106_s987B000263		no_uniprot	no_go	no_ipr	Uncharacterized protein	147.484	108.055	109.449	130	123.032	155.548	114.953	46.1027	52.1326
BN1106_s185B000213		no_uniprot	no_go	no_ipr	Uncharacterized protein	147.466	152.047	132.615	141.413	128.005	196.359	177.864	142.502	126.323
BN1106_s571B000492		no_uniprot	no_go	no_ipr	Uncharacterized protein	147.372	134.88	153.692	142.626	176.532	122.911	139.935	98.2673	191.865
[truncated: 15,902 more rows]
