# Supplementary material for: Infection by the Helminth Parasite Fasciola hepatica Requires Rapid Regulation of Metabolic, Virulence, and Invasive Factors to Adjust to Its Mammalian Host
Source: Mol Cell Proteomics. 2018 Jan 10;17(4):792–809. doi: 10.1074/mcp.RA117.000445 (PMC5880117; doi:10.1074/mcp.RA117.000445)
Supplement: Supplemental Data [file supp_RA117.000445_133638_1_supp_37262_p0wvwz.xlsx]

## Sheet: Sheet1
Supplemental Table S5. Gene Ontology analysis of the gene clusters determined using the Biolayout network analysis software.
GO term	GO description	F. hepatica timepoint	No. of hits
GO:0046847	filopodium assembly	Metacercariae	4
GO:0043314	negative regulation of neutrophil degranulation	Metacercariae	1
GO:0050728	negative regulation of inflammatory response	Metacercariae	1
GO:0030336	negative regulation of cell migration	Metacercariae	2
GO:0050766	positive regulation of phagocytosis	Metacercariae	1
GO:0007050	cell cycle arrest	Metacercariae	2
GO:0006887	exocytosis	Metacercariae	8
GO:0007420	brain development	Metacercariae	2
GO:0043401	steroid hormone mediated signaling pathway	Metacercariae	1
GO:0006505	GPI anchor metabolic process	Metacercariae	1
GO:0006801	superoxide metabolic process	Metacercariae	3
GO:0000186	activation of MAPKK activity	Metacercariae	2
GO:0000910	cytokinesis	Metacercariae	3
GO:0000956	nuclear-transcribed mRNA catabolic process	Metacercariae	1
GO:0001539	cilium or flagellum-dependent cell motility	Metacercariae	1
GO:0001678	cellular glucose homeostasis	Metacercariae	1
GO:0001780	neutrophil homeostasis	Metacercariae	1
GO:0002052	positive regulation of neuroblast proliferation	Metacercariae	1
GO:0006289	nucleotide-excision repair	Metacercariae	6
GO:0006434	seryl-tRNA aminoacylation	Metacercariae	1
GO:0006476	protein deacetylation	Metacercariae	2
GO:0006556	S-adenosylmethionine biosynthetic process	Metacercariae	2
GO:0006606	protein import into nucleus	Metacercariae	2
GO:0006939	smooth muscle contraction	Metacercariae	2
GO:0006974	cellular response to DNA damage stimulus	Metacercariae	4
GO:0007034	vacuolar transport	Metacercariae	1
GO:0007141	male meiosis I	Metacercariae	2
GO:0007163	establishment or maintenance of cell polarity	Metacercariae	1
GO:0007169	transmembrane receptor protein tyrosine kinase signaling pathway	Metacercariae	5
GO:0007269	neurotransmitter secretion	Metacercariae	2
GO:0007406	negative regulation of neuroblast proliferation	Metacercariae	1
GO:0007417	central nervous system development	Metacercariae	1
GO:0007568	aging	Metacercariae	1
GO:0008104	protein localization	Metacercariae	2
GO:0008610	lipid biosynthetic process	Metacercariae	1
GO:0009190	cyclic nucleotide biosynthetic process	Metacercariae	1
GO:0009887	organ morphogenesis	Metacercariae	1
GO:0010389	regulation of G2/M transition of mitotic cell cycle	Metacercariae	1
GO:0010989	negative regulation of low-density lipoprotein particle clearance	Metacercariae	1
GO:0016573	histone acetylation	Metacercariae	4
GO:0018345	protein palmitoylation	Metacercariae	1
GO:0019233	sensory perception of pain	Metacercariae	1
GO:0030001	metal ion transport	Metacercariae	2
GO:0030307	positive regulation of cell growth	Metacercariae	1
GO:0030593	neutrophil chemotaxis	Metacercariae	1
GO:0031032	actomyosin structure organization	Metacercariae	1
GO:0031648	protein destabilization	Metacercariae	1
GO:0031663	lipopolysaccharide-mediated signaling pathway	Metacercariae	1
GO:0032307	negative regulation of prostaglandin secretion	Metacercariae	1
GO:0032803	regulation of low-density lipoprotein particle receptor catabolic process	Metacercariae	1
GO:0035264	multicellular organism growth	Metacercariae	2
GO:0035690	cellular response to drug	Metacercariae	3
GO:0038084	vascular endothelial growth factor signaling pathway	Metacercariae	1
GO:0042221	response to chemical	Metacercariae	1
GO:0042787	protein ubiquitination involved in ubiquitin-dependent protein catabolic process	Metacercariae	1
GO:0043297	apical junction assembly	Metacercariae	1
GO:0043330	response to exogenous dsRNA	Metacercariae	1
GO:0045732	positive regulation of protein catabolic process	Metacercariae	1
GO:0045746	negative regulation of Notch signaling pathway	Metacercariae	1
GO:0045860	positive regulation of protein kinase activity	Metacercariae	1
GO:0045880	positive regulation of smoothened signaling pathway	Metacercariae	1
GO:0046832	negative regulation of RNA export from nucleus	Metacercariae	2
GO:0048010	vascular endothelial growth factor receptor signaling pathway	Metacercariae	1
GO:0048488	synaptic vesicle endocytosis	Metacercariae	2
GO:0051090	regulation of sequence-specific DNA binding transcription factor activity	Metacercariae	1
GO:0051124	synaptic growth at neuromuscular junction	Metacercariae	2
GO:0051292	nuclear pore complex assembly	Metacercariae	1
GO:0051353	positive regulation of oxidoreductase activity	Metacercariae	1
GO:0060003	copper ion export	Metacercariae	2
GO:0060136	embryonic process involved in female pregnancy	Metacercariae	1
GO:0060361	flight	Metacercariae	1
GO:0071222	cellular response to lipopolysaccharide	Metacercariae	1
GO:0071320	cellular response to cAMP	Metacercariae	1
GO:0071681	cellular response to indole-3-methanol	Metacercariae	1
GO:2000657	negative regulation of apolipoprotein binding	Metacercariae	1
GO:2000767	positive regulation of cytoplasmic translation	Metacercariae	1
GO:0000055	ribosomal large subunit export from nucleus	Metacercariae	1
GO:0000189	MAPK import into nucleus	Metacercariae	1
GO:0000460	maturation of 5.8S rRNA	Metacercariae	2
GO:0001666	response to hypoxia	Metacercariae	1
GO:0001737	establishment of imaginal disc-derived wing hair orientation	Metacercariae	1
GO:0006357	regulation of transcription from RNA polymerase II promoter	Metacercariae	5
GO:0006404	RNA import into nucleus	Metacercariae	1
GO:0006423	cysteinyl-tRNA aminoacylation	Metacercariae	1
GO:0006614	SRP-dependent cotranslational protein targeting to membrane	Metacercariae	7
GO:0006999	nuclear pore organization	Metacercariae	1
GO:0007094	mitotic spindle assembly checkpoint	Metacercariae	2
GO:0007253	cytoplasmic sequestering of NF-kappaB	Metacercariae	1
GO:0007294	germarium-derived oocyte fate determination	Metacercariae	1
GO:0007298	border follicle cell migration	Metacercariae	1
GO:0007317	regulation of pole plasm oskar mRNA localization	Metacercariae	1
GO:0007318	pole plasm protein localization	Metacercariae	1
GO:0008203	cholesterol metabolic process	Metacercariae	2
GO:0008219	cell death	Metacercariae	1
GO:0009060	aerobic respiration	Metacercariae	1
GO:0010965	regulation of mitotic sister chromatid separation	Metacercariae	1
GO:0016325	oocyte microtubule cytoskeleton organization	Metacercariae	1
GO:0019730	antimicrobial humoral response	Metacercariae	1
GO:0030111	regulation of Wnt signaling pathway	Metacercariae	1
GO:0030155	regulation of cell adhesion	Metacercariae	2
GO:0030334	regulation of cell migration	Metacercariae	1
GO:0030709	border follicle cell delamination	Metacercariae	1
GO:0031334	positive regulation of protein complex assembly	Metacercariae	1
GO:0031453	positive regulation of heterochromatin assembly	Metacercariae	1
GO:0031532	actin cytoskeleton reorganization	Metacercariae	2
GO:0031990	mRNA export from nucleus in response to heat stress	Metacercariae	1
GO:0032007	negative regulation of TOR signaling	Metacercariae	1
GO:0032008	positive regulation of TOR signaling	Metacercariae	1
GO:0032933	SREBP signaling pathway	Metacercariae	1
GO:0032956	regulation of actin cytoskeleton organization	Metacercariae	1
GO:0032967	positive regulation of collagen biosynthetic process	Metacercariae	1
GO:0034983	peptidyl-lysine deacetylation	Metacercariae	2
GO:0042176	regulation of protein catabolic process	Metacercariae	1
GO:0042273	ribosomal large subunit biogenesis	Metacercariae	1
GO:0042304	regulation of fatty acid biosynthetic process	Metacercariae	1
GO:0042307	positive regulation of protein import into nucleus	Metacercariae	1
GO:0045185	maintenance of protein location	Metacercariae	1
GO:0045292	mRNA cis splicing, via spliceosome	Metacercariae	1
GO:0045451	pole plasm oskar mRNA localization	Metacercariae	1
GO:0045540	regulation of cholesterol biosynthetic process	Metacercariae	1
GO:0045669	positive regulation of osteoblast differentiation	Metacercariae	3
GO:0046850	regulation of bone remodeling	Metacercariae	1
GO:0046901	tetrahydrofolylpolyglutamate biosynthetic process	Metacercariae	1
GO:0048312	intracellular distribution of mitochondria	Metacercariae	1
GO:0050731	positive regulation of peptidyl-tyrosine phosphorylation	Metacercariae	1
GO:0051663	oocyte nucleus localization involved in oocyte dorsal/ventral axis specification	Metacercariae	1
GO:0051896	regulation of protein kinase B signaling	Metacercariae	1
GO:0051974	negative regulation of telomerase activity	Metacercariae	1
GO:0070849	response to epidermal growth factor	Metacercariae	1
GO:0071233	cellular response to leucine	Metacercariae	1
GO:0090176	microtubule cytoskeleton organization involved in establishment of planar polarity	Metacercariae	1
GO:0090267	positive regulation of mitotic cell cycle spindle assembly checkpoint	Metacercariae	1
GO:1901673	regulation of mitotic spindle assembly	Metacercariae	1
GO:0032784	regulation of DNA-templated transcription, elongation	Metacercariae	1
GO:0043087	regulation of GTPase activity	Metacercariae	1
GO:0007015	actin filament organization	NEJ 1hr	4
GO:0050821	protein stabilization	NEJ 1hr	2
GO:0000132	establishment of mitotic spindle orientation	NEJ 1hr	1
GO:0006367	transcription initiation from RNA polymerase II promoter	NEJ 1hr	6
GO:0002026	regulation of the force of heart contraction	NEJ 1hr	1
GO:0002029	desensitization of G-protein coupled receptor protein signaling pathway	NEJ 1hr	1
GO:0006221	pyrimidine nucleotide biosynthetic process	NEJ 1hr	1
GO:0006302	double-strand break repair	NEJ 1hr	2
GO:0006406	mRNA export from nucleus	NEJ 1hr	1
GO:0006543	glutamine catabolic process	NEJ 1hr	1
GO:0007507	heart development	NEJ 1hr	1
GO:0018105	peptidyl-serine phosphorylation	NEJ 1hr	1
GO:0018107	peptidyl-threonine phosphorylation	NEJ 1hr	1
GO:0042325	regulation of phosphorylation	NEJ 1hr	1
GO:0048172	regulation of short-term neuronal synaptic plasticity	NEJ 1hr	1
GO:0070212	protein poly-ADP-ribosylation	NEJ 1hr	1
GO:0070409	carbamoyl phosphate biosynthetic process	NEJ 1hr	1
GO:2000377	regulation of reactive oxygen species metabolic process	NEJ 1hr	1
GO:0006419	alanyl-tRNA aminoacylation	NEJ 1hr	1
GO:0006665	sphingolipid metabolic process	NEJ 1hr	3
GO:0016024	CDP-diacylglycerol biosynthetic process	NEJ 1hr	1
GO:0031204	posttranslational protein targeting to membrane, translocation	NEJ 1hr	1
GO:0034453	microtubule anchoring	NEJ 1hr	1
GO:2000601	positive regulation of Arp2/3 complex-mediated actin nucleation	NEJ 1hr	1
GO:0007179	transforming growth factor beta receptor signaling pathway	NEJ 3hr	3
GO:0007210	serotonin receptor signaling pathway	NEJ 3hr	2
GO:0007212	dopamine receptor signaling pathway	NEJ 3hr	1
GO:0035590	purinergic nucleotide receptor signaling pathway	NEJ 3hr	4
GO:0051262	protein tetramerization	NEJ 3hr	1
GO:0032508	DNA duplex unwinding	NEJ 24hr	3
GO:0042254	ribosome biogenesis	NEJ 24hr	10
GO:0030041	actin filament polymerization	NEJ 24hr	2
GO:0032981	mitochondrial respiratory chain complex I assembly	NEJ 24hr	2
GO:0043524	negative regulation of neuron apoptotic process	NEJ 24hr	1
GO:0008543	fibroblast growth factor receptor signaling pathway	NEJ 24hr	2
GO:0035235	ionotropic glutamate receptor signaling pathway	NEJ 24hr	3
GO:0045454	cell redox homeostasis	NEJ 24hr	20
GO:0006979	response to oxidative stress	NEJ 24hr	5
GO:0030218	erythrocyte differentiation	NEJ 24hr	2
GO:0001501	skeletal system development	NEJ 24hr	2
GO:0015986	ATP synthesis coupled proton transport	NEJ 24hr	4
GO:0002943	tRNA dihydrouridine synthesis	NEJ 24hr	2
GO:0007059	chromosome segregation	NEJ 24hr	1
GO:0022900	electron transport chain	NEJ 24hr	2
GO:0008299	isoprenoid biosynthetic process	NEJ 24hr	4
GO:0044267	cellular protein metabolic process	NEJ 24hr	2
GO:0045944	positive regulation of transcription from RNA polymerase II promoter	NEJ 24hr	5
GO:0001522	pseudouridine synthesis	NEJ 24hr	6
GO:0001731	formation of translation preinitiation complex	NEJ 24hr	8
GO:0006259	DNA metabolic process	NEJ 24hr	9
GO:0006310	DNA recombination	NEJ 24hr	6
GO:0006364	rRNA processing	NEJ 24hr	8
GO:0006465	signal peptide processing	NEJ 24hr	1
GO:0006506	GPI anchor biosynthetic process	NEJ 24hr	7
GO:0006662	glycerol ether metabolic process	NEJ 24hr	4
GO:0006744	ubiquinone biosynthetic process	NEJ 24hr	2
GO:0006807	nitrogen compound metabolic process	NEJ 24hr	5
GO:0009058	biosynthetic process	NEJ 24hr	14
GO:0009165	nucleotide biosynthetic process	NEJ 24hr	2
GO:0016180	snRNA processing	NEJ 24hr	2
GO:0016311	dephosphorylation	NEJ 24hr	6
GO:0043631	RNA polyadenylation	NEJ 24hr	2
GO:0000082	G1/S transition of mitotic cell cycle	NEJ 24hr	1
GO:0000103	sulfate assimilation	NEJ 24hr	1
GO:0000187	activation of MAPK activity	NEJ 24hr	1
GO:0000244	spliceosomal tri-snRNP complex assembly	NEJ 24hr	1
GO:0000245	spliceosomal complex assembly	NEJ 24hr	1
GO:0000272	polysaccharide catabolic process	NEJ 24hr	1
GO:0000394	RNA splicing, via endonucleolytic cleavage and ligation	NEJ 24hr	2
GO:0000413	protein peptidyl-prolyl isomerization	NEJ 24hr	11
GO:0000712	resolution of meiotic recombination intermediates	NEJ 24hr	1
GO:0000902	cell morphogenesis	NEJ 24hr	2
GO:0001510	RNA methylation	NEJ 24hr	3
GO:0001558	regulation of cell growth	NEJ 24hr	2
GO:0001570	vasculogenesis	NEJ 24hr	1
GO:0001649	osteoblast differentiation	NEJ 24hr	2
GO:0001656	metanephros development	NEJ 24hr	1
GO:0001696	gastric acid secretion	NEJ 24hr	1
GO:0001816	cytokine production	NEJ 24hr	1
GO:0001843	neural tube closure	NEJ 24hr	1
GO:0001889	liver development	NEJ 24hr	3
GO:0001947	heart looping	NEJ 24hr	3
GO:0003143	embryonic heart tube morphogenesis	NEJ 24hr	1
GO:0003341	cilium movement	NEJ 24hr	1
GO:0003351	epithelial cilium movement	NEJ 24hr	1
GO:0005978	glycogen biosynthetic process	NEJ 24hr	1
GO:0006000	fructose metabolic process	NEJ 24hr	1
GO:0006003	fructose 2,6-bisphosphate metabolic process	NEJ 24hr	1
GO:0006006	glucose metabolic process	NEJ 24hr	1
GO:0006012	galactose metabolic process	NEJ 24hr	1
GO:0006024	glycosaminoglycan biosynthetic process	NEJ 24hr	2
GO:0006030	chitin metabolic process	NEJ 24hr	2
GO:0006044	N-acetylglucosamine metabolic process	NEJ 24hr	2
GO:0006081	cellular aldehyde metabolic process	NEJ 24hr	2
GO:0006085	acetyl-CoA biosynthetic process	NEJ 24hr	1
GO:0006090	pyruvate metabolic process	NEJ 24hr	1
GO:0006091	generation of precursor metabolites and energy	NEJ 24hr	1
GO:0006094	gluconeogenesis	NEJ 24hr	3
GO:0006098	pentose-phosphate shunt	NEJ 24hr	6
GO:0006099	tricarboxylic acid cycle	NEJ 24hr	3
GO:0006102	isocitrate metabolic process	NEJ 24hr	2
GO:0006103	2-oxoglutarate metabolic process	NEJ 24hr	1
GO:0006106	fumarate metabolic process	NEJ 24hr	1
GO:0006108	malate metabolic process	NEJ 24hr	1
GO:0006163	purine nucleotide metabolic process	NEJ 24hr	2
GO:0006166	purine ribonucleoside salvage	NEJ 24hr	1
GO:0006168	adenine salvage	NEJ 24hr	1
GO:0006208	pyrimidine nucleobase catabolic process	NEJ 24hr	3
GO:0006222	UMP biosynthetic process	NEJ 24hr	1
GO:0006231	dTMP biosynthetic process	NEJ 24hr	1
GO:0006235	dTTP biosynthetic process	NEJ 24hr	1
GO:0006264	mitochondrial DNA replication	NEJ 24hr	2
GO:0006268	DNA unwinding involved in DNA replication	NEJ 24hr	2
GO:0006270	DNA replication initiation	NEJ 24hr	3
GO:0006275	regulation of DNA replication	NEJ 24hr	3
GO:0006284	base-excision repair	NEJ 24hr	5
GO:0006298	mismatch repair	NEJ 24hr	3
GO:0006303	double-strand break repair via nonhomologous end joining	NEJ 24hr	2
GO:0006308	DNA catabolic process	NEJ 24hr	1
GO:0006366	transcription from RNA polymerase II promoter	NEJ 24hr	3
GO:0006390	transcription from mitochondrial promoter	NEJ 24hr	1
GO:0006420	arginyl-tRNA aminoacylation	NEJ 24hr	1
GO:0006421	asparaginyl-tRNA aminoacylation	NEJ 24hr	5
GO:0006432	phenylalanyl-tRNA aminoacylation	NEJ 24hr	6
GO:0006436	tryptophanyl-tRNA aminoacylation	NEJ 24hr	4
GO:0006437	tyrosyl-tRNA aminoacylation	NEJ 24hr	2
GO:0006450	regulation of translational fidelity	NEJ 24hr	4
GO:0006487	protein N-linked glycosylation	NEJ 24hr	1
GO:0006491	N-glycan processing	NEJ 24hr	1
GO:0006518	peptide metabolic process	NEJ 24hr	1
GO:0006525	arginine metabolic process	NEJ 24hr	1
GO:0006534	cysteine metabolic process	NEJ 24hr	2
GO:0006535	cysteine biosynthetic process from serine	NEJ 24hr	1
GO:0006536	glutamate metabolic process	NEJ 24hr	1
GO:0006541	glutamine metabolic process	NEJ 24hr	2
GO:0006542	glutamine biosynthetic process	NEJ 24hr	2
GO:0006567	threonine catabolic process	NEJ 24hr	1
GO:0006569	tryptophan catabolic process	NEJ 24hr	1
GO:0006621	protein retention in ER lumen	NEJ 24hr	2
GO:0006622	protein targeting to lysosome	NEJ 24hr	1
GO:0006626	protein targeting to mitochondrion	NEJ 24hr	2
GO:0006627	protein processing involved in protein targeting to mitochondrion	NEJ 24hr	1
GO:0006633	fatty acid biosynthetic process	NEJ 24hr	3
GO:0006637	acyl-CoA metabolic process	NEJ 24hr	1
GO:0006656	phosphatidylcholine biosynthetic process	NEJ 24hr	2
GO:0006657	CDP-choline pathway	NEJ 24hr	1
GO:0006659	phosphatidylserine biosynthetic process	NEJ 24hr	3
GO:0006689	ganglioside catabolic process	NEJ 24hr	1
GO:0006695	cholesterol biosynthetic process	NEJ 24hr	1
GO:0006729	tetrahydrobiopterin biosynthetic process	NEJ 24hr	2
GO:0006734	NADH metabolic process	NEJ 24hr	1
GO:0006750	glutathione biosynthetic process	NEJ 24hr	3
GO:0006772	thiamine metabolic process	NEJ 24hr	1
GO:0006782	protoporphyrinogen IX biosynthetic process	NEJ 24hr	1
GO:0006783	heme biosynthetic process	NEJ 24hr	2
GO:0006784	heme a biosynthetic process	NEJ 24hr	1
GO:0006796	phosphate-containing compound metabolic process	NEJ 24hr	1
GO:0006813	potassium ion transport	NEJ 24hr	3
GO:0006817	phosphate ion transport	NEJ 24hr	1
GO:0006821	chloride transport	NEJ 24hr	1
GO:0006826	iron ion transport	NEJ 24hr	2
GO:0006836	neurotransmitter transport	NEJ 24hr	2
GO:0006839	mitochondrial transport	NEJ 24hr	3
GO:0006850	mitochondrial pyruvate transport	NEJ 24hr	2
GO:0006874	cellular calcium ion homeostasis	NEJ 24hr	1
GO:0006879	cellular iron ion homeostasis	NEJ 24hr	1
GO:0006897	endocytosis	NEJ 24hr	3
GO:0006898	receptor-mediated endocytosis	NEJ 24hr	2
GO:0006904	vesicle docking involved in exocytosis	NEJ 24hr	6
GO:0006954	inflammatory response	NEJ 24hr	1
GO:0007029	endoplasmic reticulum organization	NEJ 24hr	1
GO:0007040	lysosome organization	NEJ 24hr	1
GO:0007060	male meiosis chromosome segregation	NEJ 24hr	1
GO:0007062	sister chromatid cohesion	NEJ 24hr	3
GO:0007113	endomitotic cell cycle	NEJ 24hr	1
GO:0007129	synapsis	NEJ 24hr	2
GO:0007140	male meiosis	NEJ 24hr	2
GO:0007160	cell-matrix adhesion	NEJ 24hr	2
GO:0007213	G-protein coupled acetylcholine receptor signaling pathway	NEJ 24hr	3
GO:0007265	Ras protein signal transduction	NEJ 24hr	2
GO:0007341	penetration of zona pellucida	NEJ 24hr	1
GO:0007368	determination of left/right symmetry	NEJ 24hr	2
GO:0007517	muscle organ development	NEJ 24hr	1
GO:0007601	visual perception	NEJ 24hr	1
GO:0007605	sensory perception of sound	NEJ 24hr	4
GO:0007613	memory	NEJ 24hr	2
GO:0007626	locomotory behavior	NEJ 24hr	1
GO:0008049	male courtship behavior	NEJ 24hr	1
GO:0008272	sulfate transport	NEJ 24hr	4
GO:0008283	cell proliferation	NEJ 24hr	3
GO:0008284	positive regulation of cell proliferation	NEJ 24hr	4
GO:0008380	RNA splicing	NEJ 24hr	3
GO:0008535	respiratory chain complex IV assembly	NEJ 24hr	2
GO:0008612	peptidyl-lysine modification to peptidyl-hypusine	NEJ 24hr	1
GO:0008616	queuosine biosynthetic process	NEJ 24hr	2
GO:0008630	intrinsic apoptotic signaling pathway in response to DNA damage	NEJ 24hr	1
GO:0009072	aromatic amino acid family metabolic process	NEJ 24hr	3
GO:0009081	branched-chain amino acid metabolic process	NEJ 24hr	2
GO:0009082	branched-chain amino acid biosynthetic process	NEJ 24hr	1
GO:0009086	methionine biosynthetic process	NEJ 24hr	1
GO:0009103	lipopolysaccharide biosynthetic process	NEJ 24hr	1
GO:0009116	nucleoside metabolic process	NEJ 24hr	7
GO:0009117	nucleotide metabolic process	NEJ 24hr	1
GO:0009143	nucleoside triphosphate catabolic process	NEJ 24hr	1
GO:0009152	purine ribonucleotide biosynthetic process	NEJ 24hr	2
GO:0009156	ribonucleoside monophosphate biosynthetic process	NEJ 24hr	1
GO:0009166	nucleotide catabolic process	NEJ 24hr	2
GO:0009168	purine ribonucleoside monophosphate biosynthetic process	NEJ 24hr	2
GO:0009186	deoxyribonucleoside diphosphate metabolic process	NEJ 24hr	2
GO:0009204	deoxyribonucleoside triphosphate catabolic process	NEJ 24hr	1
GO:0009229	thiamine diphosphate biosynthetic process	NEJ 24hr	1
GO:0009235	cobalamin metabolic process	NEJ 24hr	2
GO:0009253	peptidoglycan catabolic process	NEJ 24hr	1
GO:0009262	deoxyribonucleotide metabolic process	NEJ 24hr	1
GO:0009264	deoxyribonucleotide catabolic process	NEJ 24hr	1
GO:0009298	GDP-mannose biosynthetic process	NEJ 24hr	1
GO:0009308	amine metabolic process	NEJ 24hr	3
GO:0009313	oligosaccharide catabolic process	NEJ 24hr	1
GO:0009396	folic acid-containing compound biosynthetic process	NEJ 24hr	2
GO:0009408	response to heat	NEJ 24hr	2
GO:0009409	response to cold	NEJ 24hr	1
GO:0009410	response to xenobiotic stimulus	NEJ 24hr	1
GO:0009450	gamma-aminobutyric acid catabolic process	NEJ 24hr	1
GO:0009725	response to hormone	NEJ 24hr	1
GO:0009987	cellular process	NEJ 24hr	5
GO:0010038	response to metal ion	NEJ 24hr	2
GO:0010212	response to ionizing radiation	NEJ 24hr	3
GO:0010842	retina layer formation	NEJ 24hr	1
GO:0010951	negative regulation of endopeptidase activity	NEJ 24hr	1
GO:0014916	regulation of lung blood pressure	NEJ 24hr	1
GO:0015758	glucose transport	NEJ 24hr	1
GO:0015760	glucose-6-phosphate transport	NEJ 24hr	1
GO:0015780	nucleotide-sugar transport	NEJ 24hr	3
GO:0015893	drug transport	NEJ 24hr	1
GO:0015937	coenzyme A biosynthetic process	NEJ 24hr	2
GO:0015979	photosynthesis	NEJ 24hr	2
GO:0016075	rRNA catabolic process	NEJ 24hr	1
GO:0016079	synaptic vesicle exocytosis	NEJ 24hr	1
GO:0016255	attachment of GPI anchor to protein	NEJ 24hr	3
GO:0016266	O-glycan processing	NEJ 24hr	4
GO:0016310	phosphorylation	NEJ 24hr	2
GO:0016446	somatic hypermutation of immunoglobulin genes	NEJ 24hr	1
GO:0016539	intein-mediated protein splicing	NEJ 24hr	1
GO:0016578	histone deubiquitination	NEJ 24hr	1
GO:0017148	negative regulation of translation	NEJ 24hr	1
GO:0017156	calcium ion-dependent exocytosis	NEJ 24hr	1
GO:0017157	regulation of exocytosis	NEJ 24hr	1
GO:0018160	peptidyl-pyrromethane cofactor linkage	NEJ 24hr	1
GO:0018342	protein prenylation	NEJ 24hr	3
GO:0018344	protein geranylgeranylation	NEJ 24hr	1
GO:0019221	cytokine-mediated signaling pathway	NEJ 24hr	1
GO:0019236	response to pheromone	NEJ 24hr	2
GO:0019318	hexose metabolic process	NEJ 24hr	1
GO:0019343	cysteine biosynthetic process via cystathionine	NEJ 24hr	2
GO:0019370	leukotriene biosynthetic process	NEJ 24hr	1
GO:0019388	galactose catabolic process	NEJ 24hr	1
GO:0019464	glycine decarboxylation via glycine cleavage system	NEJ 24hr	1
GO:0019477	L-lysine catabolic process	NEJ 24hr	1
GO:0019478	D-amino acid catabolic process	NEJ 24hr	1
GO:0019852	L-ascorbic acid metabolic process	NEJ 24hr	1
GO:0019915	lipid storage	NEJ 24hr	1
GO:0021670	lateral ventricle development	NEJ 24hr	1
GO:0021678	third ventricle development	NEJ 24hr	1
GO:0021915	neural tube development	NEJ 24hr	1
GO:0030030	cell projection organization	NEJ 24hr	1
GO:0030042	actin filament depolymerization	NEJ 24hr	2
GO:0030150	protein import into mitochondrial matrix	NEJ 24hr	2
GO:0030166	proteoglycan biosynthetic process	NEJ 24hr	1
GO:0030198	extracellular matrix organization	NEJ 24hr	2
GO:0030203	glycosaminoglycan metabolic process	NEJ 24hr	1
GO:0030317	sperm motility	NEJ 24hr	1
GO:0030324	lung development	NEJ 24hr	2
GO:0030511	positive regulation of transforming growth factor beta receptor signaling pathway	NEJ 24hr	1
GO:0030538	embryonic genitalia morphogenesis	NEJ 24hr	1
GO:0030818	negative regulation of cAMP biosynthetic process	NEJ 24hr	1
GO:0030833	regulation of actin filament polymerization	NEJ 24hr	2
GO:0030903	notochord development	NEJ 24hr	1
GO:0031101	fin regeneration	NEJ 24hr	1
GO:0031167	rRNA methylation	NEJ 24hr	2
GO:0031290	retinal ganglion cell axon guidance	NEJ 24hr	1
GO:0031397	negative regulation of protein ubiquitination	NEJ 24hr	2
GO:0031571	mitotic G1 DNA damage checkpoint	NEJ 24hr	1
GO:0032436	positive regulation of proteasomal ubiquitin-dependent protein catabolic process	NEJ 24hr	1
GO:0033014	tetrapyrrole biosynthetic process	NEJ 24hr	2
GO:0033153	T cell receptor V(D)J recombination	NEJ 24hr	1
GO:0034214	protein hexamerization	NEJ 24hr	1
GO:0034244	negative regulation of transcription elongation from RNA polymerase II promoter	NEJ 24hr	2
GO:0034341	response to interferon-gamma	NEJ 24hr	1
GO:0034421	post-translational protein acetylation	NEJ 24hr	1
GO:0034612	response to tumor necrosis factor	NEJ 24hr	1
GO:0035329	hippo signaling	NEJ 24hr	2
GO:0036158	outer dynein arm assembly	NEJ 24hr	1
GO:0036159	inner dynein arm assembly	NEJ 24hr	2
GO:0036265	RNA (guanine-N7)-methylation	NEJ 24hr	3
GO:0036372	opsin transport	NEJ 24hr	1
GO:0042073	intraciliary transport	NEJ 24hr	2
GO:0042127	regulation of cell proliferation	NEJ 24hr	1
GO:0042350	GDP-L-fucose biosynthetic process	NEJ 24hr	1
GO:0042391	regulation of membrane potential	NEJ 24hr	3
GO:0042416	dopamine biosynthetic process	NEJ 24hr	1
GO:0042423	catecholamine biosynthetic process	NEJ 24hr	1
GO:0042462	eye photoreceptor cell development	NEJ 24hr	1
GO:0042476	odontogenesis	NEJ 24hr	1
GO:0042552	myelination	NEJ 24hr	2
GO:0042780	tRNA 3'-end processing	NEJ 24hr	1
GO:0042953	lipoprotein transport	NEJ 24hr	1
GO:0042981	regulation of apoptotic process	NEJ 24hr	1
GO:0043001	Golgi to plasma membrane protein transport	NEJ 24hr	2
GO:0043060	meiotic metaphase I plate congression	NEJ 24hr	2
GO:0043123	positive regulation of I-kappaB kinase/NF-kappaB signaling	NEJ 24hr	3
GO:0043171	peptide catabolic process	NEJ 24hr	1
GO:0043523	regulation of neuron apoptotic process	NEJ 24hr	1
GO:0043615	astrocyte cell migration	NEJ 24hr	1
GO:0045048	protein insertion into ER membrane	NEJ 24hr	1
GO:0045116	protein neddylation	NEJ 24hr	1
GO:0045184	establishment of protein localization	NEJ 24hr	1
GO:0045190	isotype switching	NEJ 24hr	1
GO:0045214	sarcomere organization	NEJ 24hr	1
GO:0045596	negative regulation of cell differentiation	NEJ 24hr	3
GO:0045737	positive regulation of cyclin-dependent protein serine/threonine kinase activity	NEJ 24hr	1
GO:0045907	positive regulation of vasoconstriction	NEJ 24hr	1
GO:0045950	negative regulation of mitotic recombination	NEJ 24hr	1
GO:0046080	dUTP metabolic process	NEJ 24hr	2
GO:0046092	deoxycytidine metabolic process	NEJ 24hr	1
GO:0046104	thymidine metabolic process	NEJ 24hr	1
GO:0046168	glycerol-3-phosphate catabolic process	NEJ 24hr	3
GO:0046386	deoxyribose phosphate catabolic process	NEJ 24hr	1
GO:0046474	glycerophospholipid biosynthetic process	NEJ 24hr	1
GO:0046579	positive regulation of Ras protein signal transduction	NEJ 24hr	1
GO:0046632	alpha-beta T cell differentiation	NEJ 24hr	1
GO:0046654	tetrahydrofolate biosynthetic process	NEJ 24hr	1
GO:0046685	response to arsenic-containing substance	NEJ 24hr	1
GO:0046856	phosphatidylinositol dephosphorylation	NEJ 24hr	7
GO:0046907	intracellular transport	NEJ 24hr	3
GO:0046938	phytochelatin biosynthetic process	NEJ 24hr	1
GO:0046949	fatty-acyl-CoA biosynthetic process	NEJ 24hr	1
GO:0046963	3'-phosphoadenosine 5'-phosphosulfate transport	NEJ 24hr	1
GO:0048339	paraxial mesoderm development	NEJ 24hr	1
GO:0048368	lateral mesoderm development	NEJ 24hr	1
GO:0048477	oogenesis	NEJ 24hr	2
GO:0048557	embryonic digestive tract morphogenesis	NEJ 24hr	1
GO:0048619	embryonic hindgut morphogenesis	NEJ 24hr	1
GO:0048675	axon extension	NEJ 24hr	2
GO:0048701	embryonic cranial skeleton morphogenesis	NEJ 24hr	1
GO:0048745	smooth muscle tissue development	NEJ 24hr	1
GO:0048771	tissue remodeling	NEJ 24hr	1
GO:0048873	homeostasis of number of cells within a tissue	NEJ 24hr	1
GO:0050709	negative regulation of protein secretion	NEJ 24hr	2
GO:0050880	regulation of blood vessel size	NEJ 24hr	2
GO:0050884	neuromuscular process controlling posture	NEJ 24hr	1
GO:0050906	detection of stimulus involved in sensory perception	NEJ 24hr	1
GO:0050983	deoxyhypusine biosynthetic process from spermidine	NEJ 24hr	1
GO:0051000	positive regulation of nitric-oxide synthase activity	NEJ 24hr	1
GO:0051257	meiotic spindle midzone assembly	NEJ 24hr	1
GO:0051409	response to nitrosative stress	NEJ 24hr	1
GO:0051900	regulation of mitochondrial depolarization	NEJ 24hr	1
GO:0055123	digestive system development	NEJ 24hr	1
GO:0060041	retina development in camera-type eye	NEJ 24hr	1
GO:0060356	leucine import	NEJ 24hr	1
GO:0060972	left/right pattern formation	NEJ 24hr	2
GO:0070050	neuron cellular homeostasis	NEJ 24hr	1
GO:0070278	extracellular matrix constituent secretion	NEJ 24hr	1
GO:0070814	hydrogen sulfide biosynthetic process	NEJ 24hr	1
GO:0071346	cellular response to interferon-gamma	NEJ 24hr	1
GO:0071585	detoxification of cadmium ion	NEJ 24hr	1
GO:0071907	determination of digestive tract left/right asymmetry	NEJ 24hr	1
GO:0090263	positive regulation of canonical Wnt signaling pathway	NEJ 24hr	1
GO:0090316	positive regulation of intracellular protein transport	NEJ 24hr	1
GO:0097053	L-kynurenine catabolic process	NEJ 24hr	1
GO:0097056	selenocysteinyl-tRNA(Sec) biosynthetic process	NEJ 24hr	1
GO:0097194	execution phase of apoptosis	NEJ 24hr	2
GO:1900074	negative regulation of neuromuscular synaptic transmission	NEJ 24hr	1
GO:1902041	regulation of extrinsic apoptotic signaling pathway via death domain receptors	NEJ 24hr	1
GO:2000721	positive regulation of transcription from RNA polymerase II promoter involved in smooth muscle cell differentiation	NEJ 24hr	1
GO:0001579	medium-chain fatty acid transport	NEJ 24hr	1
GO:0006069	ethanol oxidation	NEJ 24hr	1
GO:0006071	glycerol metabolic process	NEJ 24hr	3
GO:0006084	acetyl-CoA metabolic process	NEJ 24hr	2
GO:0006086	acetyl-CoA biosynthetic process from pyruvate	NEJ 24hr	1
GO:0006105	succinate metabolic process	NEJ 24hr	1
GO:0006348	chromatin silencing at telomere	NEJ 24hr	1
GO:0006378	mRNA polyadenylation	NEJ 24hr	2
GO:0006379	mRNA cleavage	NEJ 24hr	2
GO:0006383	transcription from RNA polymerase III promoter	NEJ 24hr	1
GO:0006388	tRNA splicing, via endonucleolytic cleavage and ligation	NEJ 24hr	1
GO:0006428	isoleucyl-tRNA aminoacylation	NEJ 24hr	1
GO:0006499	N-terminal protein myristoylation	NEJ 24hr	1
GO:0006573	valine metabolic process	NEJ 24hr	1
GO:0006644	phospholipid metabolic process	NEJ 24hr	1
GO:0006646	phosphatidylethanolamine biosynthetic process	NEJ 24hr	1
GO:0006654	phosphatidic acid biosynthetic process	NEJ 24hr	1
GO:0006741	NADP biosynthetic process	NEJ 24hr	2
GO:0006890	retrograde vesicle-mediated transport, Golgi to ER	NEJ 24hr	3
GO:0006914	autophagy	NEJ 24hr	5
GO:0007030	Golgi organization	NEJ 24hr	1
GO:0007076	mitotic chromosome condensation	NEJ 24hr	3
GO:0008286	insulin receptor signaling pathway	NEJ 24hr	1
GO:0009443	pyridoxal 5'-phosphate salvage	NEJ 24hr	1
GO:0009452	7-methylguanosine RNA capping	NEJ 24hr	1
GO:0010886	positive regulation of cholesterol storage	NEJ 24hr	1
GO:0015909	long-chain fatty acid transport	NEJ 24hr	1
GO:0019307	mannose biosynthetic process	NEJ 24hr	1
GO:0019674	NAD metabolic process	NEJ 24hr	1
GO:0022618	ribonucleoprotein complex assembly	NEJ 24hr	1
GO:0022904	respiratory electron transport chain	NEJ 24hr	1
GO:0030866	cortical actin cytoskeleton organization	NEJ 24hr	2
GO:0031145	anaphase-promoting complex-dependent catabolic process	NEJ 24hr	1
GO:0031529	ruffle organization	NEJ 24hr	1
GO:0031652	positive regulation of heat generation	NEJ 24hr	1
GO:0031915	positive regulation of synaptic plasticity	NEJ 24hr	1
GO:0032006	regulation of TOR signaling	NEJ 24hr	1
GO:0032049	cardiolipin biosynthetic process	NEJ 24hr	1
GO:0032456	endocytic recycling	NEJ 24hr	1
GO:0033028	myeloid cell apoptotic process	NEJ 24hr	1
GO:0033211	adiponectin-activated signaling pathway	NEJ 24hr	1
GO:0034314	Arp2/3 complex-mediated actin nucleation	NEJ 24hr	1
GO:0034383	low-density lipoprotein particle clearance	NEJ 24hr	1
GO:0035020	regulation of Rac protein signal transduction	NEJ 24hr	1
GO:0035176	social behavior	NEJ 24hr	1
GO:0040020	regulation of meiotic nuclear division	NEJ 24hr	1
GO:0042026	protein refolding	NEJ 24hr	1
GO:0043039	tRNA aminoacylation	NEJ 24hr	1
GO:0043044	ATP-dependent chromatin remodeling	NEJ 24hr	1
GO:0046470	phosphatidylcholine metabolic process	NEJ 24hr	1
GO:0051205	protein insertion into membrane	NEJ 24hr	3
GO:0051489	regulation of filopodium assembly	NEJ 24hr	1
GO:0060998	regulation of dendritic spine development	NEJ 24hr	1
GO:0071072	negative regulation of phospholipid biosynthetic process	NEJ 24hr	1
GO:0071902	positive regulation of protein serine/threonine kinase activity	NEJ 24hr	1
GO:0090129	positive regulation of synapse maturation	NEJ 24hr	3
GO:0090162	establishment of epithelial cell polarity	NEJ 24hr	1
GO:0097284	hepatocyte apoptotic process	NEJ 24hr	1
GO:2000233	negative regulation of rRNA processing	NEJ 24hr	1
