# Supplementary material for: Infection by the Helminth Parasite Fasciola hepatica Requires Rapid Regulation of Metabolic, Virulence, and Invasive Factors to Adjust to Its Mammalian Host
Source: Mol Cell Proteomics. 2018 Jan 10;17(4):792–809. doi: 10.1074/mcp.RA117.000445 (PMC5880117; doi:10.1074/mcp.RA117.000445)
Supplement: Supplemental Data [file supp_RA117.000445_133638_1_supp_37271_p0bvbz.xlsx]

## Sheet: Sheet1
Supplemental Table S6: Identification of proteins within the somatic proteome of F. hepatica metacercariae and NEJ at 3hr, 24hr and 48hr post-excystment by LC-MS/MS
		Met				Met				Met				NEJ 3hr				NEJ 3hr				NEJ 3hr				NEJ 24hr				NEJ 24hr				NEJ 24hr				NEJ 48hr				NEJ 48hr
Identifier	Description	Unique Peptide	emPAI	% cover	Scaffold probability score %	Unique Peptide	emPAI	% cover	Scaffold probability score %	Unique Peptide	emPAI	% cover	Scaffold probability score %	Unique Peptide	emPAI	% cover	Scaffold probability score %	Unique Peptide	emPAI	% cover	Scaffold probability score %	Unique Peptide	emPAI	% cover	Scaffold probability score %	Unique Peptide	emPAI	% cover	Scaffold probability score %	Unique Peptide	emPAI	% cover	Scaffold probability score %	Unique Peptide	emPAI	% cover	Scaffold probability score %	Unique Peptide	emPAI	% cover	Scaffold probability score %	Unique Peptide	emPAI	% cover	Scaffold probability score %
BN1106_s323B000258	Myosin heavy chain	99	98.449	0.464	1	135	28.411	0.503	1	127	20.31	0.49	1	120	351.55	0.477	1	107	16.411	0.481	1	101	15.943	0.442	1	59	43.125	0.329	1	98	13.21	0.431	1	85	9.5732	0.424	1	88	12.698	0.439	1	97	16.089	0.461	1
BN1106_s1251B000300	Actin	27	134.47	0.383	1	25	23.961	0.439	1	27	23.324	0.447	1	26	161.21	0.399	1	27	44.024	0.447	1	26	39.576	0.439	1	22	173.52	0.372	1	28	23.418	0.447	1	26	28.039	0.447	1	25	28.027	0.457	1	26	38.145	0.463	1
BN1106_s6570B000051	Cathepsin B3	21	89.815	0.235	1	14	1.7079	0.192	1	20	2.89	0.235	1	19	48.641	0.233	1	21	4.9428	0.233	1	16	4.4284	0.219	1	19	39.687	0.206	1	19	2.9925	0.233	1	14	5.0788	0.153	1	13	2.1432	0.136	1	14	2.1277	0.122	1
BN1106_s246B000252	Phosphoenolpyruvate carboxykinase (GTP)	27	35.156	0.174	1	26	3.6082	0.186	1	32	2.7059	0.137	1	26	32.266	0.158	1	25	2.7036	0.204	1	25	3.7451	0.207	1	20	36.348	0.102	1	23	1.8823	0.162	1	25	3.1945	0.137	1	19	1.176	0.102	1	23	3.591	0.184	1
BN1106_s1922B000122	Paramyosin	62	66.986	0.309	1	78	23.383	0.386	1	78	18.073	0.36	1	70	122.51	0.313	1	57	6.1876	0.347	1	59	11.497	0.355	1	55	78.842	0.326	1	65	12.298	0.386	1	63	13.78	0.347	1	63	13.056	0.378	1	69	26.569	0.377	1
BN1106_s10139B000014	Cathepsin L3	13	72.442	0.203	1	10	3.1805	0.166	1	15	6.8708	0.252	1	14	116.44	0.362	1	13	7.3842	0.203	1	11	10.229	0.19	1	10	47.214	0.203	1	10	5.0489	0.166	1	9	6.1003	0.166	1	9	2.2902	0.203	1	9	3.352	0.166	1
BN1106_s309B000234	Heat shock protein 70	33	39.51	0.38	1	40	5.5443	0.425	1	42	6.6567	0.402	1	31	35.811	0.383	1	33	3.5446	0.357	1	32	6.8324	0.34	1	24	30.195	0.219	1	31	3.5645	0.36	1	26	3.8211	0.31	1	20	1.4779	0.25	1	29	4.0055	0.309	1
BN1106_s4255B000066	Spectrin beta chain, brain 4 (Spectrin, non-erythroid beta chain 4)	99	7.5025	0.321	1	69	0.61309	0.269	1	79	0.49375	0.296	1	91	6.5341	0.225	1	58	0.39398	0.243	1	68	0.76213	0.253	1	34	3.0076	0.0727	1	52	0.37038	0.22	1	35	0.39779	0.153	1	58	0.62878	0.239	1	57	0.73545	0.223	1
BN1106_s323B000257	Myosin heavy chain	36	24.872	0.304	1	36	2.5696	0.34	1	35	1.5389	0.338	1	39	41.285	0.315	1	32	1.8516	0.343	1	30	1.8534	0.315	1	25	25.564	0.284	1	35	2.0752	0.329	1	24	1.5083	0.302	1	27	1.7564	0.288	1	29	2.2461	0.315	1
BN1106_s4252B000085	Elongation factor 1-alpha	21	37.358	0.23	1	22	4.3942	0.282	1	26	2.7712	0.299	1	20	42.486	0.241	1	27	4.6605	0.395	1	23	4.387	0.362	1	19	67.794	0.239	1	26	4.9563	0.362	1	22	4.1526	0.269	1	19	2.492	0.258	1	21	3.9619	0.332	1
BN1106_s2351B000181	Spectrin, non-erythroid beta chain 3	61	4.6821	0.2	1	58	0.5809	0.224	1	61	0.41128	0.218	1	54	6.0656	0.18	1	51	0.37125	0.181	1	50	0.5855	0.178	1	34	3.3206	0.0731	1	49	0.39482	0.172	1	37	0.44226	0.15	1	47	0.52936	0.182	1	52	0.72307	0.196	1
BN1106_s7307B000022	Uncharacterized protein	15	9.0829	0.116	1	17	1.1245	0.124	1	14	0.54182	0.118	1	17	9.6304	0.122	1	17	1.0102	0.131	1	15	1.3993	0.118	1	14	17.918	0.118	1	20	1.8448	0.147	1	14	1.4	0.118	1	14	0.74858	0.118	1	14	0.99576	0.118	1
BN1106_s7612B000030	Legumain-1	10	98.166	0.396	1	7	5.0369	0.288	1	8	1.9668	0.288	1	7	64.207	0.377	1	8	6.7404	0.288	1	7	3.6392	0.288	1	8	54.334	0.288	1	7	3.286	0.288	1	7	6.5422	0.288	1	7	2.6115	0.288	1	6	6.7383	0.283	1
BN1106_s1612B000138	Multi domain cystatin (Cys1)	38	4.6427	0.183	1	53	1.0565	0.223	1	51	0.85593	0.223	1	38	4.5074	0.18	1	46	0.79179	0.21	1	43	0.85655	0.201	1	39	9.9234	0.199	1	41	0.70087	0.206	1	29	0.62696	0.171	1	42	0.83119	0.209	1	46	1.1139	0.216	1
BN1106_s521B000167	Sodium potassium transporting ATPase alpha subunit	30	9.3643	0.187	1	26	0.9828	0.196	1	28	0.94768	0.196	1	32	16.816	0.206	1	24	0.86998	0.187	1	25	1.1469	0.191	1	17	14.812	0.163	1	28	1.1742	0.196	1	18	1.2163	0.163	1	20	1.0388	0.168	1	22	1.6737	0.175	1
BN1106_s3227B000227	Enolase	24	29.657	0.239	1	23	2.8099	0.235	1	24	1.8962	0.275	1	24	21.704	0.246	1	22	2.2108	0.26	1	25	3.7525	0.268	1	27	35.947	0.246	1	25	4.0042	0.266	1	21	2.8064	0.222	1	25	4.0208	0.284	1	21	3.0567	0.217	1
BN1106_s3182B000117	Myosin heavy chain	88	9.3327	0.269	1	91	1.9091	0.299	1	88	1.2549	0.266	1	98	14.37	0.274	1	53	0.57586	0.207	1	44	0.61645	0.169	1	29	3.5176	0.0993	1	51	0.62925	0.182	1	25	0.32619	0.133	1	24	0.28896	0.11	1	35	0.47527	0.147	1
BN1106_s98B000745	Titin;Twitchin;UNC-22	105	1.7236	0.193	1	53	0.14938	0.112	1	60	0.11735	0.11	1	153	2.8626	0.227	1	89	0.23492	0.148	1	66	0.25007	0.112	1	76	2.7194	0.127	1	58	0.15149	0.107	1	28	0.11723	0.0619	1	72	0.25489	0.127	1	102	0.48041	0.162	1
BN1106_s1501B000239	Succinate dehydrogenase	22	16.137	0.32	1	24	1.2382	0.312	1	27	1.1456	0.343	1	23	15.043	0.33	1	26	1.6267	0.343	1	21	1.1767	0.307	1	22	21.62	0.332	1	25	1.437	0.339	1	20	1.1424	0.289	1	23	1.2646	0.341	1	23	1.349	0.32	1
BN1106_s4332B000087	ATP synthase subunit alpha	22	17.725	0.361	1	25	1.8112	0.325	1	25	1.4122	0.341	1	24	20.519	0.325	1	26	2.1649	0.346	1	24	2.1135	0.334	1	21	25.636	0.325	1	27	2.464	0.346	1	22	2.5612	0.307	1	20	1.1455	0.32	1	22	1.9432	0.33	1
BN1106_s233B000262	Malic enzyme	19	12.95	0.227	1	23	1.7577	0.239	1	23	1.3497	0.247	1	20	11.021	0.285	1	18	0.90513	0.232	1	19	1.4515	0.254	1	21	18.02	0.247	1	19	1.1967	0.247	1	18	1.515	0.206	1	17	0.84615	0.232	1	22	2.3514	0.254	1
BN1106_s1866B000129	ATP synthase subunit beta (EC 3.6.3.14)	19	23.201	0.312	1	20	2.3103	0.282	1	18	1.2522	0.259	1	25	27.827	0.312	1	19	2.257	0.305	1	18	2.5004	0.305	1	20	27.192	0.242	1	18	2.5821	0.265	1	16	1.7123	0.242	1	16	1.6939	0.242	1	17	3.0907	0.265	1
BN1106_s3313B000078	ATP:ADP antiporter	17	38.019	0.283	1	15	2.5056	0.232	1	16	1.3985	0.289	1	16	32.624	0.264	1	16	2.3802	0.296	1	15	2.9238	0.267	1	14	62.426	0.267	1	15	1.7541	0.267	1	13	2.6215	0.26	1	12	2.0167	0.267	1	13	2.3066	0.26	1
BN1106_s1252B000359	Propionyl-CoA carboxylase	27	9.3769	0.241	1	17	0.46862	0.144	1	22	0.4768	0.165	1	33	16.572	0.264	1	25	0.76385	0.154	1	24	0.93848	0.177	1	20	16.672	0.141	1	26	0.96494	0.21	1	17	0.88463	0.141	1	21	1.0606	0.163	1	22	1.0759	0.154	1
BN1106_s2487B000188	Heat shock protein 70 (Hsp70);Molecular chaperone DnaK	27	14.015	0.302	1	31	3.3664	0.368	1	33	2.2445	0.346	1	28	17.85	0.289	1	29	2.8359	0.411	1	28	3.1337	0.37	1	24	16.847	0.232	1	30	3.3698	0.379	1	22	2.2413	0.277	1	22	1.5162	0.28	1	26	2.5254	0.328	1
BN1106_s223B000273	Ca2+ transporting ATPase sarcoplasmic/endoplasmic reticulum	28	5.3466	0.168	1	20	0.34019	0.129	1	24	0.30925	0.146	1	28	7.6078	0.169	1	20	0.30608	0.133	1	19	0.45183	0.134	1	16	7.8705	0.103	1	22	0.43931	0.117	1	15	0.3567	0.103	1	15	0.34621	0.113	1	16	0.36775	0.112	1
BN1106_s1518B000071	Fructose-bisphosphate aldolase (EC 4.1.2.13)	18	11.133	0.309	1	12	0.81017	0.289	1	17	1.7413	0.379	1	20	26.421	0.334	1	18	2.9868	0.363	1	17	3.5049	0.314	1	20	26.157	0.289	1	22	4.0533	0.42	1	20	4.5667	0.363	1	20	3.8184	0.339	1	22	5.5835	0.359	1
BN1106_s6031B000032	Alpha crystallin-containing small heat shock protein	10	16.135	0.306	1	9	1.0645	0.247	1	16	1.5158	0.473	1	10	20.723	0.36	1	14	1.3699	0.378	1	11	1.3867	0.324	1	9	27.627	0.283	1	13	1.3154	0.357	1	9	1.2849	0.247	1	10	0.87495	0.247	1	9	0.77065	0.247	1
BN1106_s2906B000293	Lamin	31	17.209	0.262	1	28	1.5102	0.247	1	35	1.4832	0.287	1	29	12.713	0.255	1	31	1.5447	0.233	1	30	2.1398	0.273	1	20	8.3866	0.166	1	33	2.107	0.292	1	22	1.6296	0.203	1	25	1.7665	0.205	1	21	1.1488	0.193	1
BN1106_s4074B000042	Protein CBR-FTT-2;Tyrosine 3-monooxygenase/tryptophan 5-monooxygenase activation protein;14-3-3 protein	21	47.759	0.361	1	15	3.3039	0.262	1	18	6.0332	0.341	1	16	54.38	0.357	1	15	3.6593	0.397	1	18	7.5569	0.421	1	15	71.289	0.409	1	18	6.6131	0.532	1	14	4.3681	0.317	1	13	3.3604	0.317	1	13	6.647	0.456	1
BN1106_s7612B000032	Legumain-1	11	426.08	0.197	1	9	64.539	0.212	1	11	99.029	0.212	1	7	71.274	0.146	1	10	27.822	0.212	1	7	19.611	0.212	1	5	29.799	0.146	1	7	9.5418	0.212	1	5	4.9471	0.146	1	4	0.94555	0.146	1	4	5.5637	0.146	1
BN1106_s204B000249	Calpain	20	7.4212	0.172	1	22	0.79447	0.184	1	28	0.99627	0.216	1	26	9.7401	0.172	1	21	0.58803	0.194	1	21	0.86963	0.185	1	17	12.53	0.135	1	24	0.85583	0.197	1	12	0.48777	0.135	1	14	0.48869	0.136	1	18	0.75954	0.147	1
BN1106_s3033B000087	Phosphoglycerate kinase (EC 2.7.2.3)	22	27.267	0.347	1	19	1.9729	0.335	1	20	1.3704	0.325	1	23	34.295	0.299	1	16	1.5065	0.289	1	18	2.0868	0.34	1	19	32	0.27	1	15	1.309	0.316	1	14	1.6114	0.275	1	15	1.2396	0.258	1	16	1.9547	0.318	1
BN1106_s1403B000129	Lymphocyte cytosolic protein 1;Fimbrin, putative;Plastin-2;Fimbrin	16	11.192	0.15	1	14	1.1639	0.15	1	17	0.73403	0.181	1	19	11.979	0.181	1	14	0.84429	0.15	1	12	0.84867	0.15	1	10	12.307	0.107	1	11	0.96833	0.107	1	11	1.0148	0.15	1	11	0.6516	0.15	1	9	0.61292	0.107	1
BN1106_s25B000189	Basement membrane-specific heparan sulfate proteoglycan core protein	87	0.98482	0.132	1	19	0.041027	0.0329	1	20	0.027307	0.0305	1	104	1.4825	0.143	1	67	0.15092	0.0862	1	42	0.11845	0.0599	1	47	1.3589	0.0733	1	18	0.03473	0.0318	1	22	0.072799	0.0421	1	62	0.19576	0.0889	1	17	0.051861	0.0283	1
BN1106_s1320B000236	Heat shock protein 90	17	11.762	0.236	1	24	2.0579	0.331	1	21	1.2978	0.305	1	20	12.227	0.221	1	21	1.1795	0.287	1	17	1.331	0.238	1	8	12.263	0.148	1	19	1.1728	0.268	1	10	0.71557	0.169	1	11	0.72197	0.212	1	15	1.2288	0.26	1
BN1106_s2907B000133	Actin	10	56.495	0.293	1	8	4.2669	0.333	1	11	4.4143	0.324	1	7	68.894	0.314	1	11	6.3943	0.383	1	11	7.5294	0.314	1	6	80.038	0.29	1	9	6.8002	0.383	1	8	6.4876	0.34	1	11	10.431	0.35	1	11	12.925	0.398	1
BN1106_s4703B000071	Chaperonin GroEL;Heat shock protein HSP60	20	12.884	0.22	1	21	0.95199	0.246	1	27	1.1214	0.257	1	21	13.417	0.201	1	21	1.1474	0.241	1	18	1.0295	0.235	1	19	16.713	0.176	1	21	0.91878	0.228	1	16	1.0549	0.193	1	17	0.81154	0.181	1	17	0.92818	0.209	1
BN1106_s4261B000116	Arginine kinase;Taurocyamine kinase	22	8.753	0.23	1	24	1.1358	0.215	1	31	1.2648	0.223	1	25	11.883	0.23	1	25	0.95678	0.214	1	20	1.1715	0.179	1	24	14.274	0.258	1	22	0.84424	0.201	1	18	0.95115	0.166	1	20	0.90452	0.193	1	21	1.1065	0.189	1
BN1106_s1139B000359	Cell division cycle and apoptosis regulator protein 1	20	5.1846	0.219	1	25	0.73952	0.226	1	37	0.89712	0.306	1	24	7.1028	0.255	1	29	0.77221	0.3	1	20	0.5293	0.219	1	21	7.3283	0.201	1	25	0.70008	0.228	1	15	0.47528	0.165	1	18	0.56726	0.187	1	20	0.69233	0.212	1
BN1106_s1277B000102	Endoplasmin	34	1.415	0.0607	1	26	0.15241	0.0548	1	28	0.11002	0.061	1	33	1.4029	0.0724	1	24	0.10617	0.061	1	25	0.1592	0.0682	1	19	1.9615	0.0416	1	25	0.11291	0.058	1	11	0.082463	0.0302	1	12	0.079261	0.0332	1	13	0.084562	0.0332	1
BN1106_s2087B000065	Legumain-2/7	11	8.4978	0.103	1	14	1.7564	0.127	1	13	1.0074	0.103	1	10	7.3924	0.103	1	12	0.9015	0.103	1	11	1.2488	0.103	1	8	8.0778	0.103	1	11	1.0636	0.103	1	9	0.80348	0.103	1	7	0.46389	0.103	1	6	0.61538	0.103	1
BN1106_s4860B000047	Tubulin beta-3	13	17.525	0.108	1	8	0.50918	0.108	1	13	0.76686	0.108	1	12	19.244	0.108	1	13	1.0244	0.118	1	11	1.2702	0.108	1	11	20.205	0.103	1	12	0.77308	0.108	1	10	1.312	0.108	1	11	1.1358	0.108	1	13	1.4562	0.118	1
BN1106_s495B000230	Heat shock protein 70	13	16.999	0.264	1	13	2.0207	0.282	1	15	1.5077	0.248	1	11	17.102	0.261	1	13	1.6079	0.26	1	12	2.1025	0.26	1	10	22.634	0.176	1	13	1.7099	0.294	1	10	1.7942	0.223	1	10	1.0611	0.206	1	14	2.0199	0.197	1
BN1106_s1459B000183	Cytosolic malate dehydrogenase	14	31.003	0.162	1	10	0.91189	0.0976	1	13	1.5751	0.128	1	15	31.986	0.216	1	13	1.8738	0.223	1	14	2.5956	0.165	1	12	41.171	0.128	1	12	2.508	0.189	1	11	1.8234	0.125	1	10	1.2264	0.125	1	12	2.9757	0.128	1
BN1106_s1614B000280	Peroxiredoxin	4	23.285	0.199	1	4	1.5753	0.199	1	5	1.2689	0.212	1	4	32.798	0.199	1	5	2.6928	0.212	1	3	1.4209	0.186	1	4	37.568	0.199	1	3	0.61367	0.186	1	3	1.8514	0.186	1	3	1.4242	0.186	1	4	1.2372	0.199	1
BN1106_s395B000721	Phosphoenolpyruvate carboxykinase (GTP)	25	8.971	0.326	1	26	1.7076	0.343	1	27	1.0769	0.293	1	25	11.84	0.331	1	25	1.0431	0.298	1	24	1.5437	0.324	1	22	14.714	0.301	1	24	1.1851	0.298	1	16	0.89692	0.223	1	23	1.2646	0.298	1	24	1.5488	0.326	1
BN1106_s2763B000063	ER calcistorin;Protein disulfide-isomerase	20	15.043	0.265	1	22	2.643	0.246	1	20	1.0592	0.2	1	20	14.326	0.261	1	22	1.7822	0.24	1	20	1.96	0.232	1	21	22.157	0.281	1	20	2.0429	0.238	1	19	2.177	0.196	1	17	1.3034	0.19	1	16	1.6235	0.184	1
BN1106_s1739B000159	Elongation factor 2	25	8.6246	0.185	1	27	0.95528	0.173	1	33	0.8481	0.222	1	29	9.4645	0.203	1	25	0.6278	0.173	1	20	0.71108	0.147	1	25	14.405	0.194	1	26	0.85583	0.194	1	16	0.63525	0.124	1	20	0.71275	0.124	1	21	0.8152	0.134	1
BN1106_s5174B000030	Glyceraldehyde 3-phosphate dehydrogenase	8	36.309	0.344	1	5	0.66813	0.135	1	9	1.8684	0.38	1	9	62.74	0.479	1	9	2.4958	0.38	1	6	2.3607	0.24	1	6	36.331	0.188	1	9	2.1989	0.38	1	6	1.6454	0.135	1	6	1.5744	0.135	1	7	1.4477	0.188	1
BN1106_s666B000200	Lysosomal alpha-mannosidase	24	3.4184	0.162	1	29	0.71212	0.156	1	37	0.77339	0.185	1	27	5.8007	0.162	1	27	0.54671	0.146	1	24	0.62224	0.133	1	15	3.181	0.0593	1	18	0.28436	0.135	1	12	0.3072	0.0695	1	12	0.23633	0.0695	1	12	0.2703	0.0871	1
BN1106_s470B000292	Major egg antigen	18	35.443	0.335	1	21	3.3522	0.481	1	21	2.1141	0.413	1	17	19.885	0.322	1	18	2.3566	0.408	1	14	1.8422	0.358	1	9	15.147	0.108	1	16	1.7218	0.388	1	14	2.169	0.343	1	11	0.8544	0.277	1	14	1.9085	0.322	1
BN1106_s7273B000042	Major vault protein	35	9.7168	0.268	1	27	0.75024	0.284	1	37	0.85484	0.309	1	31	8.5659	0.258	1	28	0.63201	0.257	1	28	1.0786	0.27	1	0	0	0	0	24	0.5367	0.243	1	22	0.96531	0.212	1	25	1.0275	0.243	1	30	1.3001	0.269	1
BN1106_s577B000267	Uncharacterized protein	15	5.0834	0.159	1	13	0.56862	0.124	1	15	0.49135	0.161	1	17	7.7224	0.159	1	12	0.52013	0.124	1	11	0.50856	0.123	1	14	8.8472	0.147	1	13	0.46779	0.135	1	7	0.33811	0.088	1	9	0.29677	0.123	1	10	0.38347	0.123	1
BN1106_s916B000192	Glycogen phosphorylase;Starch phosphorylase	25	6.5838	0.223	1	22	0.79615	0.168	1	21	0.41249	0.168	1	21	7.5175	0.176	1	15	0.29686	0.144	1	19	0.66381	0.179	1	10	4.6782	0.0781	1	19	0.50963	0.179	1	14	0.5358	0.143	1	14	0.45006	0.144	1	14	0.55994	0.144	1
BN1106_s3452B000178	Mut protein	23	9.3158	0.239	1	17	0.49843	0.216	1	21	0.48988	0.209	1	21	8.3112	0.203	1	17	0.3866	0.18	1	19	0.78829	0.24	1	14	7.1623	0.158	1	19	0.56282	0.199	1	11	0.38894	0.155	1	11	0.33449	0.15	1	19	0.77993	0.229	1
BN1106_s6840B000044	Uncharacterized protein	3	28.62	0.231	1	3	2.0558	0.477	1	3	0.73142	0.477	1	3	31.437	0.446	1	1	0.19329	0.2	1	1	0.68939	0.2	1	2	37.46	0.2	1	2	0.52927	0.446	1	1	0.34887	0.2	0.99	1	0.26838	0.2	1	1	0.79034	0.2	0.99
BN1106_s1515B000336	Filamin-C	26	1.3583	0.105	1	21	0.14563	0.0886	1	26	0.12226	0.101	1	30	1.5686	0.142	1	29	0.18496	0.108	1	26	0.21651	0.105	1	15	1.7043	0.0585	1	26	0.16622	0.107	1	19	0.2098	0.0786	1	26	0.22676	0.102	1	25	0.2821	0.0961	1
BN1106_s296B000186	Filamin	50	3.4816	0.148	1	28	0.19126	0.0934	1	28	0.12062	0.103	1	40	2.5502	0.112	1	22	0.11627	0.0934	1	21	0.16106	0.103	1	2	0.13466	0.00362	1	12	0.062883	0.0793	1	36	0.40676	0.128	1	24	0.1963	0.114	1	21	0.19441	0.103	1
BN1106_s8822B000019	Histone H2B	6	50.554	0.254	1	5	3.4559	0.246	1	6	2.8761	0.254	1	8	106.85	0.426	1	6	5.0391	0.254	1	5	4.0327	0.246	1	6	37.931	0.254	1	6	9.1045	0.254	1	6	6.9341	0.254	1	6	5.3343	0.254	1	5	2.5818	0.164	1
BN1106_s645B000322	Aldehyde dehydrogenase;Retinal dehydrogenase 1	18	7.0053	0.147	1	15	0.63855	0.142	1	18	0.61991	0.142	1	18	5.6552	0.147	1	20	1.0075	0.153	1	18	1.0718	0.153	1	18	7.6856	0.147	1	18	1.0048	0.165	1	16	1.214	0.153	1	15	0.6363	0.124	1	18	1.0681	0.147	1
BN1106_s444B000268	Citrate synthase	16	11.033	0.272	1	17	1.3507	0.311	1	19	1.2313	0.313	1	16	9.0803	0.251	1	18	1.2509	0.308	1	18	1.7328	0.29	1	18	10.891	0.279	1	18	1.9108	0.29	1	15	1.2318	0.256	1	19	2.2837	0.306	1	16	1.6402	0.288	1
BN1106_s1551B000468	Propionyl-CoA carboxylase	14	8.9772	0.187	1	10	0.55099	0.187	1	10	0.3057	0.187	1	14	11.434	0.187	1	10	0.46416	0.187	1	10	0.72605	0.187	1	9	11.405	0.156	1	10	0.55742	0.187	1	10	0.83775	0.187	1	10	0.8173	0.187	1	10	0.93477	0.187	1
BN1106_s4069B000247	Alpha-actinin sarcomeric	25	5.735	0.234	1	24	0.69351	0.251	1	27	0.67693	0.256	1	19	4.7886	0.173	1	16	0.27446	0.16	1	17	0.63256	0.176	1	15	4.9866	0.0864	1	17	0.34218	0.176	1	11	0.3426	0.116	1	13	0.32013	0.169	1	20	0.67909	0.221	1
BN1106_s2641B000139	Aconitate hydratase	16	3.8325	0.164	1	16	0.49489	0.202	1	18	0.3353	0.185	1	15	3.7907	0.133	1	14	0.3311	0.134	1	12	0.35332	0.135	1	13	5.4626	0.119	1	13	0.35212	0.162	1	10	0.37768	0.109	1	11	0.29055	0.113	1	14	0.5694	0.182	1
BN1106_s500B000161	Annexin	6	2.6023	0.179	1	5	0.22344	0.134	1	12	0.54788	0.282	1	9	4.9173	0.236	1	14	1.8389	0.336	1	11	1.466	0.214	1	18	25.562	0.33	1	14	1.9556	0.282	1	13	2.985	0.282	1	13	1.8462	0.282	1	15	4.3953	0.305	1
BN1106_s4999B000041	Protein disulfide isomerase	17	10.768	0.343	1	23	1.523	0.401	1	25	1.544	0.413	1	19	10.098	0.432	1	23	1.5096	0.401	1	17	0.95241	0.3	1	18	15.189	0.337	1	18	0.88357	0.32	1	16	1.2409	0.318	1	13	0.86454	0.283	1	19	1.5788	0.343	1
BN1106_s1081B000242	Glutathione S-transferase sigma class	13	22.939	0.197	1	10	1.8123	0.197	1	12	3.7479	0.235	1	11	16.566	0.162	1	11	1.789	0.235	1	12	4.5195	0.197	1	9	19.693	0.162	1	11	1.6237	0.179	1	9	1.977	0.137	1	8	1.2756	0.171	1	11	2.841	0.137	1
BN1106_s686B000273	14-3-3 epsilon;Tyrosine 3-monooxygenase/tryptophan 5-monooxygenase activation protein	16	82.119	0.54	1	15	6.5504	0.516	1	15	4.7107	0.472	1	14	44.705	0.429	1	15	9.2858	0.512	1	12	5.121	0.381	1	13	47.6	0.337	1	14	5.1412	0.492	1	11	3.8221	0.468	1	11	3.3909	0.425	1	10	2.9077	0.421	1
BN1106_s1314B000437	Dynein heavy chain	71	1.262	0.141	1	16	0.050061	0.0255	1	32	0.067101	0.0503	1	65	1.1793	0.0978	1	16	0.042172	0.0183	1	20	0.074132	0.0345	1	4	0.12151	0.0044	1	4	0.010721	0.00811	1	3	0.013595	0.00811	1	2	0.0069467	0	1	9	0.036696	0.0185	1
BN1106_s2349B000188	Gelsolin;Severin	9	13.836	0.319	1	8	0.75077	0.288	1	8	0.47348	0.288	1	10	14.042	0.319	1	8	0.5352	0.319	1	9	0.87609	0.288	1	8	19.344	0.319	1	9	1.0575	0.288	1	9	1.3366	0.319	1	7	0.74311	0.24	1	9	1.0044	0.271	1
BN1106_s9461B000006	Heat shock protein 70	9	28.049	0.291	1	9	4.3384	0.301	1	10	2.937	0.295	1	8	26.922	0.269	1	11	4.5155	0.333	1	11	5.0625	0.337	1	8	33.907	0.198	1	11	3.8867	0.317	1	8	2.9129	0.291	1	9	2.6175	0.242	1	10	4.6794	0.255	1
BN1106_s4083B000032	Glycogen debranching enzyme	20	2.1374	0.108	1	23	0.26162	0.123	1	28	0.22095	0.153	1	22	2.3201	0.102	1	18	0.1649	0.0867	1	18	0.214	0.1	1	9	1.0957	0.0372	1	21	0.19823	0.0997	1	11	0.15773	0.0574	1	20	0.24373	0.114	1	14	0.18254	0.0834	1
BN1106_s214B000742	Tegumental calcium-binding EF-hand protein	5	22.608	0.156	1	5	1.518	0.185	1	5	1.7882	0.185	1	4	32.755	0.156	1	4	1.2788	0.156	1	4	3.3088	0.156	1	4	20.803	0.104	1	4	2.5403	0.104	1	4	6.3633	0.156	1	4	3.3166	0.156	1	4	3.7934	0.104	1
BN1106_s17622B000002	Uncharacterized protein	5	4.4297	0.152	1	5	0.74301	0.181	1	8	0.63712	0.227	1	5	4.4063	0.181	1	6	0.73258	0.239	1	7	1.3612	0.282	1	6	11.737	0.21	1	6	0.90508	0.194	1	5	0.8004	0.236	1	6	0.86907	0.194	1	6	0.70425	0.194	1
BN1106_s168B000275	200-kDa GPI-anchored surface glycoprotein	20	2.2486	0.138	1	21	0.32213	0.136	1	22	0.22717	0.151	1	26	1.7944	0.185	1	20	0.22624	0.129	1	17	0.33369	0.131	1	14	2.8679	0.109	1	18	0.2406	0.146	1	11	0.2858	0.1	1	14	0.23776	0.117	1	16	0.31448	0.12	1
BN1106_s925B000543	Alpha-tubulin	13	11.155	0.294	1	8	0.35757	0.208	1	9	0.29063	0.168	1	11	9.1159	0.253	1	10	0.38822	0.204	1	11	0.91597	0.285	1	7	9.7344	0.202	1	10	0.46375	0.271	1	7	0.47238	0.202	1	7	0.41824	0.202	1	8	0.61651	0.229	1
BN1106_s214B000741	Tegumental calcium-binding EF-hand protein	7	9.5214	0.0476	1	3	0.81044	0.0476	1	6	1.4323	0.0476	1	8	14.08	0.0476	1	4	0.53347	0.0476	1	4	1.1879	0.0476	1	6	12.258	0	1	7	2.4451	0	1	4	1.9176	0.0476	1	5	1.8085	0.0476	1	5	2.0684	0	1
BN1106_s71B000363	Ankyrin	20	1.6951	0.136	1	20	0.21501	0.131	1	21	0.14326	0.14	1	25	2.3659	0.171	1	17	0.17109	0.112	1	16	0.21	0.117	1	7	0.71307	0.0159	1	15	0.16122	0.112	1	16	0.25654	0.112	1	18	0.25149	0.115	1	20	0.30389	0.12	1
BN1106_s4026B000080	Thioredoxin	13	289.4	0.538	1	12	17.456	0.548	1	13	26.815	0.577	1	11	81.193	0.5	1	9	4.3348	0.356	1	11	11.145	0.5	1	13	173	0.51	1	12	38.093	0.644	1	12	86.808	0.644	1	12	120.21	0.644	1	11	17.297	0.5	1
BN1106_s746B000284	Chaperonin containing t-complex protein 1	15	9.1641	0.217	1	17	0.7951	0.272	1	20	0.72297	0.303	1	19	12.79	0.299	1	20	1.0524	0.274	1	15	0.84082	0.274	1	13	11.76	0.159	1	17	0.78356	0.29	1	11	0.70859	0.19	1	5	0.2205	0.0665	1	12	0.70054	0.207	1
BN1106_s1026B000543	Universal stress protein	9	42.416	0.373	1	9	2.7705	0.325	1	10	3.2656	0.367	1	9	32.114	0.385	1	9	2.3339	0.414	1	9	3.9996	0.266	1	8	48.82	0.225	1	8	3.0706	0.391	1	8	2.6997	0.225	1	8	3.2406	0.225	1	9	3.7064	0.266	1
BN1106_s444B000267	Peroxiredoxin (Alkyl hydroperoxide reductase subunit C)	6	14.557	0.291	1	10	4.2324	0.291	1	11	2.6691	0.306	1	6	15.367	0.291	1	10	3.5654	0.306	1	7	2.0467	0.262	1	6	16.646	0.291	1	9	2.2628	0.306	1	8	2.2017	0.291	1	7	1.6938	0.248	1	7	2.8232	0.248	1
BN1106_s551B000321	Uncharacterized protein	14	9.8239	0.183	1	8	0.45873	0.164	1	9	0.54142	0.183	1	14	10.73	0.176	1	8	0.72323	0.176	1	7	0.63577	0.136	1	8	8.4333	0.176	1	9	0.76913	0.176	1	12	1.7084	0.18	1	11	1.3143	0.204	1	11	1.9326	0.204	1
BN1106_s844B000259	Ras-related protein Rab-11B	11	18.299	0.395	1	10	1.3375	0.34	1	12	1.4506	0.377	1	10	15.091	0.395	1	9	0.92666	0.34	1	9	1.2836	0.34	1	9	37.511	0.326	1	9	1.1982	0.34	1	8	1.3608	0.298	1	6	0.66123	0.284	1	9	1.4716	0.34	1
BN1106_s561B000223	ATP-dependent 6-phosphofructokinase (ATP-PFK) (Phosphofructokinase) (EC 2.7.1.11)	12	2.9596	0.0775	1	11	0.25086	0.112	1	17	0.32282	0.113	1	13	3.7454	0.0948	1	12	0.19117	0.112	1	14	0.38308	0.117	1	9	3.6382	0.0694	1	14	0.31901	0.134	1	8	0.27623	0.0578	1	7	0.18749	0.0578	1	11	0.30358	0.0809	1
BN1106_s4565B000032	Estrogen-regulated protein EP45	16	1.9643	0.276	1	14	0.66075	0.23	1	13	0.46167	0.198	1	17	6.9707	0.216	1	13	0.50035	0.169	1	12	0.55161	0.15	1	11	6.1289	0.171	1	12	0.53211	0.119	1	11	0.63517	0.173	1	13	0.77287	0.13	1	13	0.79458	0.214	1
BN1106_s664B000642	Eukaryotic initiation factor 4A;DEAD box ATP-dependent RNA helicase	13	9.0115	0.21	1	12	0.7164	0.21	1	18	0.79286	0.312	1	18	12.168	0.315	1	13	0.95303	0.268	1	12	0.94307	0.237	1	12	17.873	0.195	1	12	0.81301	0.198	1	10	0.8412	0.198	1	10	0.73877	0.237	1	11	0.84496	0.237	1
BN1106_s945B000218	Annexin	3	0.8496	0.0571	1	11	0.55411	0.145	1	12	0.43561	0.145	1	8	2.35	0.145	1	12	0.52241	0.145	1	13	0.80602	0.145	1	10	13.89	0.145	1	13	0.75874	0.145	1	11	0.94288	0.145	1	8	0.50837	0.127	1	10	0.82961	0.159	1
BN1106_s149B000360	Talin	41	1.6916	0.213	1	12	0.083014	0.0683	1	20	0.11559	0.113	1	37	1.8189	0.178	1	15	0.12446	0.0864	1	20	0.22467	0.105	1	5	0.24784	0.0116	1	15	0.1247	0.0734	1	13	0.16168	0.0706	1	18	0.18296	0.0901	1	25	0.29586	0.14	1
BN1106_s6570B000050	Cathepsin B1	7	11.913	0.234	1	4	0.256	0.1	1	6	0.36245	0.191	1	7	10.132	0.194	1	7	0.56962	0.131	1	6	0.78905	0.191	1	7	7.9464	0.106	1	5	0.35802	0.0594	1	5	0.60761	0.075	1	3	0.29944	0.0688	1	3	0.25979	0.0344	1
BN1106_s3553B000143	Heterogeneous nuclear ribonucleoprotein A1, A2/B1 homolog	13	14.394	0.314	1	7	0.43406	0.232	1	10	0.54843	0.252	1	10	9.7369	0.291	1	13	1.2913	0.317	1	12	1.5637	0.314	1	10	15.781	0.291	1	8	0.47162	0.229	1	8	0.8004	0.232	1	7	0.61574	0.229	1	9	0.99399	0.232	1
BN1106_s584B000348	Solute carrier family 2 facilitated glucose transporter	7	3.1697	0.101	1	5	0.17797	0.0746	1	7	0.15983	0.103	1	5	3.0658	0.0634	1	5	0.12095	0.0746	1	3	0.094296	0.0373	1	4	4.4978	0.0634	1	5	0.22706	0.0746	1	3	0.16912	0.0373	1	3	0.094518	0.0373	1	3	0.1488	0.0373	1
BN1106_s115B000512	Phosphate carrier protein	9	8.3398	0.141	1	6	0.46112	0.0862	1	8	0.4239	0.141	1	7	8.3311	0.141	1	7	0.47248	0.0862	1	6	0.53809	0.0862	1	5	11.469	0.0862	1	7	0.50247	0.141	1	4	0.44344	0.0586	1	3	0.25719	0.031	1	6	0.61689	0.0862	1
BN1106_s771B000469	Alpha-aminoadipic semialdehyde synthase	20	3.7259	0.207	1	10	0.20884	0.0843	1	13	0.17424	0.111	1	18	3.7105	0.162	1	15	0.25305	0.153	1	11	0.26901	0.102	1	8	1.8832	0.0416	1	13	0.24752	0.12	1	6	0.16886	0.0548	1	8	0.1961	0.0745	1	12	0.30841	0.0942	1
BN1106_s999B000190	Protein FAM82B;Regulator of microtubule dynamics protein 1	9	21.381	0.418	1	8	1.217	0.418	1	9	1.139	0.459	1	8	16.029	0.403	1	8	1.0252	0.418	1	8	1.7372	0.418	1	7	24.658	0.362	1	9	1.618	0.418	1	6	1.194	0.362	1	5	1.1515	0.362	1	8	1.9916	0.418	1
BN1106_s647B000405	Tropomyosin	14	8.0392	0.261	1	10	0.50918	0.248	1	16	1.0518	0.325	1	9	5.2399	0.203	1	18	1.5542	0.354	1	12	1.1332	0.303	1	16	15.612	0.23	1	20	1.8252	0.388	1	19	2.5358	0.317	1	17	1.76	0.319	1	15	1.8119	0.306	1
BN1106_s527B000393	Myosin regulatory light chain	14	32.243	0.265	1	7	0.83139	0.112	1	7	0.52432	0.161	1	13	34.801	0.229	1	9	1.0373	0.184	1	6	0.78167	0.148	1	13	39.211	0.229	1	12	2.2072	0.278	1	8	1.2641	0.184	1	6	0.97246	0.117	1	6	1.361	0.117	1
BN1106_s1793B000159	Chaperonin containing TCP1, subunit 2 (Beta)	19	10.25	0.349	1	18	0.82256	0.22	1	21	0.86692	0.297	1	20	7.7823	0.265	1	17	0.69294	0.278	1	20	1.252	0.282	1	16	7.5888	0.132	1	18	0.73692	0.256	1	8	0.39091	0.108	1	14	0.64761	0.196	1	13	0.74069	0.209	1
BN1106_s4479B000057	Glutathione S-transferase Mu 26	10	4.6597	0.0837	1	7	0.34049	0.0717	1	8	0.21473	0.0339	1	7	4.4043	0.0538	1	9	0.46119	0.0339	1	9	0.45224	0.0498	1	6	6.9779	0.0359	1	7	0.39204	0.0677	1	6	0.5177	0.0538	1	6	0.34651	0.0717	1	6	0.45551	0.0677	1
BN1106_s2053B000154	Uncharacterized protein	8	0.35653	0.0153	1	6	0.039053	0.0185	1	13	0.059867	0.0361	1	11	0.83534	0.0277	1	13	0.069016	0.0365	1	10	0.073587	0.0329	1	5	0.33925	0.0108	1	11	0.073396	0.0369	1	5	0.050552	0.0185	1	15	0.1427	0.0373	1	15	0.14486	0.0329	1
BN1106_s4560B000072	CD63 antigen;Tetraspanin 2B;Tetraspanin 2A	4	7.2995	0.0818	1	4	0.32537	0.0818	1	4	0.20519	0.0818	1	3	6.121	0.0364	1	4	0.2741	0.0818	1	3	0.26261	0.0364	1	3	12.981	0.0364	1	3	0.20162	0.0364	1	3	0.34218	0.0818	1	3	0.26323	0.0364	1	4	0.43528	0.0818	1
BN1106_s3172B000053	Tyrosine 3-monooxygenase;14-3-3 protein	14	30.042	0.339	1	9	1.2079	0.135	1	9	0.89858	0.167	1	11	27.366	0.335	1	9	1.2003	0.224	1	9	1.95	0.188	1	9	40.543	0.188	1	8	0.91094	0.224	1	7	1.8366	0.224	1	8	1.4129	0.224	1	9	1.9062	0.265	1
BN1106_s4290B000110	Adenylyl cyclase-associated protein	14	10.829	0.218	1	12	0.67507	0.172	1	14	0.6472	0.211	1	12	5.2149	0.179	1	10	0.44935	0.192	1	10	0.70218	0.209	1	7	4.4443	0.0893	1	10	0.36769	0.2	1	5	0.25742	0.0697	1	5	0.19803	0.0697	1	7	0.34203	0.161	1
BN1106_s3595B000059	Glutathione S-transferase mu 29 class	13	4.5626	0.123	1	10	0.53962	0.14	1	10	0.38818	0.123	1	10	4.6252	0.108	1	11	0.66233	0.152	1	10	0.6297	0.132	1	9	8.7128	0.108	1	11	0.48344	0.167	1	7	0.43897	0.108	1	7	0.40275	0.13	1	11	0.93319	0.152	1
BN1106_s487B000135	Uncharacterized protein	13	3.6135	0.123	1	14	0.6885	0.257	1	19	0.84332	0.345	1	14	5.0139	0.142	1	16	0.71102	0.292	1	11	0.80342	0.197	1	15	7.1821	0.123	1	13	0.68416	0.22	1	8	0.65893	0.123	1	8	0.38508	0.127	1	10	0.73903	0.14	1
BN1106_s2316B000078	cAMP-dependent protein kinase regulatory subunit	17	6.257	0.222	1	8	0.33166	0.12	1	13	0.47368	0.278	1	14	10.049	0.22	1	12	0.70883	0.222	1	11	0.68813	0.232	1	12	14.904	0.163	1	16	1.0368	0.287	1	13	1.142	0.254	1	13	0.87855	0.227	1	14	1.0048	0.254	1
BN1106_s10667B000018	Uncharacterized protein	9	50.894	0.427	1	8	4.0145	0.427	1	10	9.0037	0.437	1	11	306.19	0.553	1	13	55.176	0.602	1	9	6.4892	0.398	1	5	10.949	0.291	1	12	32.018	0.573	1	7	8.4552	0.33	1	12	41.802	0.447	1	7	5.3706	0.33	1
BN1106_s617B000566	Leucine amino peptidase	13	9.7483	0.191	1	19	2.6378	0.232	1	22	2.0164	0.232	1	18	8.781	0.222	1	18	2.2222	0.242	1	15	1.6681	0.202	1	16	13.153	0.222	1	19	1.7536	0.253	1	13	1.3756	0.219	1	13	1.1928	0.219	1	13	1.2104	0.219	1
BN1106_s819B000364	Annexin	7	1.9646	0.107	1	5	0.22495	0.107	1	13	0.89877	0.281	1	5	1.3273	0.107	1	17	2.0666	0.419	1	14	2.3177	0.354	1	16	26.959	0.317	1	20	3.296	0.424	1	15	2.7098	0.362	1	16	2.5841	0.404	1	17	3.2818	0.396	1
BN1106_s5276B000036	Ubiquitin-activating enzyme	21	2.2781	0.173	1	20	0.38692	0.145	1	25	0.35756	0.148	1	22	2.5584	0.181	1	15	0.20253	0.102	1	14	0.30287	0.0947	1	15	3.3053	0.102	1	19	0.36769	0.113	1	8	0.16133	0.071	1	10	0.17873	0.0729	1	16	0.32163	0.108	1
BN1106_s3747B000111	Myophilin;Calponin-related	12	34.577	0.216	1	12	3.0734	0.216	1	10	1.9382	0.216	1	9	14.357	0.189	1	11	2.5891	0.142	1	10	1.994	0.1	1	7	17.258	0.1	1	15	8.0855	0.216	1	7	1.6908	0.1	1	9	1.9987	0.1	1	8	1.8537	0.1	1
BN1106_s3867B000081	Chaperonin containing t-complex protein	8	4.0357	0.1	1	6	0.20601	0.109	1	7	0.15329	0.1	1	10	4.9174	0.109	1	7	0.17354	0.0858	1	5	0.16123	0.0858	1	9	7.4135	0.0766	1	7	0.18456	0.1	1	4	0.16292	0.0858	1	4	0.12534	0.0858	1	4	0.14335	0.0858	1
BN1106_s2937B000224	Transketolase	13	3.3526	0.197	1	14	0.48271	0.175	1	15	0.3346	0.204	1	16	5.3236	0.212	1	15	0.40664	0.19	1	13	0.51031	0.183	1	16	8.3656	0.201	1	14	0.39179	0.172	1	13	0.59946	0.171	1	13	0.46116	0.175	1	16	0.77728	0.205	1
BN1106_s175B000200	Hexokinase	8	4.4314	0.131	1	14	0.63611	0.246	1	9	0.24553	0.171	1	9	4.1765	0.137	1	12	0.47848	0.202	1	10	0.51914	0.183	1	12	11.575	0.229	1	16	0.86015	0.274	1	12	0.86359	0.198	1	19	1.6206	0.282	1	17	1.1648	0.297	1
BN1106_s1300B000145	Merlin/moesin/ezrin/radixin	14	3.0625	0.146	1	14	0.52149	0.158	1	24	0.70689	0.202	1	15	4.4446	0.206	1	16	0.53073	0.128	1	13	0.49526	0.124	1	12	4.2066	0.0984	1	16	0.51446	0.148	1	10	0.45257	0.109	1	12	0.49643	0.113	1	14	0.63091	0.122	1
BN1106_s214B000744	Tegumental calcium-binding EF-hand protein	8	13.82	0.204	1	6	1.2612	0.162	1	8	1.7212	0.162	1	9	10.948	0.204	1	6	1.0625	0.23	1	5	1.4717	0.178	1	8	31.642	0.157	1	8	2.9261	0.23	1	6	1.5478	0.115	1	7	2.1989	0.204	1	6	2.0684	0.162	1
BN1106_s1153B000359	Beta-tubulin 4	8	44.233	0.119	1	7	1.5838	0.119	1	7	1.9883	0.119	1	8	51.425	0.119	1	7	1.8995	0.0524	1	7	5.0814	0.119	1	7	40.148	0.119	1	7	2.393	0.0524	1	8	5.6408	0.119	1	7	3.1243	0.119	1	8	3.5734	0.119	1
BN1106_s449B000179	Uncharacterized protein	36	3.4221	0.179	1	3	0.025522	0.0214	1	11	0.064228	0.0609	1	27	2.959	0.148	1	9	0.068712	0.0356	1	13	0.1435	0.0706	1	9	0.82441	0.0227	1	5	0.038914	0.0415	1	5	0.066043	0.0194	1	4	0.040221	0.0233	1	10	0.12254	0.0602	1
BN1106_s2505B000147	6-phosphogluconate dehydrogenase, decarboxylating (EC 1.1.1.44)	15	10.178	0.249	1	10	0.33459	0.169	1	11	0.27093	0.18	1	13	6.4106	0.216	1	10	0.32067	0.167	1	9	0.39044	0.134	1	8	9.7836	0.126	1	12	0.53365	0.214	1	8	0.44284	0.115	1	7	0.29298	0.115	1	8	0.44762	0.115	1
BN1106_s1959B000206	Uncharacterized protein	10	18.507	0.267	1	13	5.2025	0.361	1	15	4.5684	0.351	1	10	10.186	0.312	1	13	3.1222	0.351	1	10	1.7372	0.272	1	10	19.908	0.312	1	12	3.9387	0.277	1	10	2.2635	0.267	1	10	1.7413	0.267	1	11	4.1679	0.351	1
BN1106_s26B000447	Collagen type XV alpha	32	1.9637	0.157	1	7	0.076825	0.0347	1	10	0.064727	0.0484	1	30	2.3043	0.111	1	15	0.1173	0.0774	1	13	0.15152	0.0605	1	13	1.2464	0.0589	1	3	0.026086	0.00895	1	8	0.11681	0.0511	1	12	0.13047	0.0626	1	7	0.091665	0.0416	1
BN1106_s244B000349	UTP-glucose-1-phosphate uridylyltransferase	10	9.1874	0.174	1	14	0.99386	0.28	1	18	1.2661	0.256	1	14	8.5093	0.233	1	13	0.74906	0.243	1	11	0.92464	0.206	1	15	11.123	0.233	1	12	0.55548	0.206	1	9	0.82629	0.159	1	8	0.47619	0.174	1	10	0.72703	0.213	1
BN1106_s1242B000159	Chaperonin containing t-complex protein	15	6.9516	0.201	1	13	0.67774	0.203	1	15	0.51712	0.221	1	11	4.1507	0.182	1	12	0.4169	0.203	1	10	0.45578	0.201	1	9	5.304	0.159	1	14	0.66892	0.203	1	9	0.45376	0.146	1	5	0.25388	0.118	1	7	0.29037	0.12	1
BN1106_s425B000529	2-oxoglutarate dehydrogenase	13	1.1316	0.129	1	18	0.2891	0.156	1	19	0.21928	0.145	1	15	1.874	0.13	1	17	0.22797	0.134	1	16	0.29478	0.132	1	13	2.6627	0.136	1	17	0.25901	0.132	1	7	0.14778	0.0635	1	12	0.21677	0.112	1	14	0.31451	0.118	1
BN1106_s103B000723	Ankyrin	11	1.802	0.065	1	11	0.14503	0.0802	1	13	0.13241	0.118	1	14	1.8836	0.0566	1	11	0.13528	0.0819	1	8	0.16924	0.0785	1	8	1.0133	0.0625	1	7	0.077967	0.0633	1	8	0.15345	0.0633	1	6	0.085995	0.0481	1	9	0.15413	0.0752	1
BN1106_s1119B000202	Titin	10	1.1205	0.0577	1	8	0.21489	0.0656	1	11	0.18893	0.118	1	13	1.7038	0.0696	1	11	0.22756	0.0997	1	9	0.25076	0.084	1	12	3.0561	0.136	1	11	0.24201	0.0958	1	5	0.17897	0.0499	1	10	0.25135	0.152	1	8	0.25285	0.0971	1
BN1106_s3430B000064	Succinate dehydrogenase iron-sulfur protein	11	9.9839	0.191	1	7	0.52918	0.175	1	10	0.69658	0.214	1	7	9.2615	0.132	1	7	0.7866	0.132	1	7	0.61751	0.175	1	8	12.453	0.175	1	9	0.83653	0.179	1	8	1.1895	0.175	1	5	0.3863	0.132	1	7	0.70794	0.136	1
BN1106_s3441B000084	Lon protease homolog, mitochondrial (EC 3.4.21.-)	17	2.0864	0.087	1	10	0.14162	0.0645	1	11	0.11067	0.0645	1	21	3.0095	0.0917	1	11	0.13335	0.0795	1	8	0.12808	0.0645	1	14	2.4888	0.043	1	10	0.14181	0.0898	1	4	0.078379	0.0449	1	5	0.076549	0.0449	1	7	0.14683	0.0627	1
BN1106_s3585B000136	Fer-1-related;Myoferlin;Dysferlin isoform 12	16	2.4347	0.115	1	12	0.19754	0.0682	1	14	0.14682	0.0637	1	25	2.2901	0.159	1	12	0.15218	0.061	1	14	0.2508	0.0737	1	14	4.9267	0.0637	1	14	0.22507	0.071	1	10	0.24971	0.0537	1	12	0.2113	0.0619	1	13	0.28752	0.0637	1
BN1106_s4130B000080	Tropomyosin	21	2.3966	0.196	1	6	0.15908	0.114	1	16	0.47644	0.212	1	18	5.6195	0.196	1	10	0.28568	0.173	1	11	0.44526	0.155	1	22	7.0403	0.207	1	14	0.51711	0.201	1	8	0.39687	0.139	1	13	0.67514	0.196	1	6	0.25576	0.127	1
BN1106_s5172B000090	Uncharacterized protein	5	5.1036	0.121	1	3	0.35018	0.113	1	3	0.31912	0.115	1	4	3.902	0.121	1	4	0.37974	0.156	1	4	0.52601	0.138	1	5	10.043	0.121	1	3	0.40384	0.113	1	3	0.53243	0.103	1	3	0.3561	0.113	1	3	0.40728	0.113	1
BN1106_s1110B000106	Uncharacterized protein	6	5.9557	0.104	1	7	1.3342	0.181	1	8	0.60411	0.139	1	6	3.853	0.104	1	7	0.80697	0.181	1	4	0.50488	0.116	1	6	7.6993	0.104	1	3	0.22583	0.116	1	7	1.2188	0.181	1	4	0.50607	0.116	1	7	1.2815	0.181	1
BN1106_s7612B000031	Legumain-1	4	28.82	0	1	2	1.1812	0	1	3	1.0607	0	1	4	25.02	0	1	3	1.4169	0.0917	1	3	1.9627	0.0917	1	3	28.513	0	1	2	0.71763	0	1	2	1.2179	0	1	2	0.5992	0	1	2	1.0716	0	1
BN1106_s5369B000082	Cell division control protein 48 aaa family protein (Transitional endoplasmic reticulum atpase)	15	5.3791	0.128	1	9	0.27968	0.136	1	10	0.19973	0.117	1	14	5.5347	0.143	1	8	0.20603	0.087	1	10	0.41512	0.136	1	7	5.9173	0.0575	1	11	0.52436	0.153	1	3	0.14363	0.0361	1	5	0.2102	0.0657	1	8	0.32719	0.0772	1
BN1106_s1106B000091	Lamin;Myosin-1	18	0.28978	0.0159	1	7	0.012693	0.00919	1	7	0.0080046	0.0074	1	24	0.37734	0.0262	1	7	0.010692	0.0096	1	8	0.016965	0.0115	1	1	0.0068265	0.00137	1	0	0	0	1	10	0.030601	0.014	1	0	0	0	1	2	0.0047973	0.00233	1
BN1106_s2684B000094	Calpain B	14	2.6333	0.0789	1	14	0.33058	0.103	1	16	0.2675	0.106	1	16	3.3687	0.12	1	13	0.25425	0.0967	1	14	0.35219	0.109	1	12	2.3311	0.0941	1	14	0.32299	0.0941	1	7	0.19736	0.0573	1	11	0.25982	0.0598	1	9	0.23293	0.0623	1
BN1106_s5767B000030	Glutamate dehydrogenase	6	3.4043	0.116	1	9	0.8249	0.226	1	11	0.60301	0.267	1	8	4.7238	0.182	1	11	0.92792	0.267	1	10	0.96259	0.252	1	10	15.098	0.214	1	14	2.3853	0.274	1	12	2.1904	0.261	1	13	3.1142	0.261	1	14	3.5619	0.302	1
BN1106_s1855B000093	Adenylate kinase	12	20.845	0.437	1	10	1.5461	0.337	1	14	2.4565	0.352	1	10	11.804	0.377	1	12	1.9132	0.392	1	10	2.1938	0.327	1	7	19.391	0.276	1	12	2.4451	0.291	1	5	0.73292	0.216	1	8	1.1907	0.216	1	7	1.6872	0.317	1
BN1106_s2286B000106	NAD(P) transhydrogenase	22	2.4114	0.154	1	9	0.12625	0.068	1	18	0.25635	0.14	1	17	2.5788	0.135	1	10	0.12007	0.0839	1	7	0.12888	0.0733	1	15	4.2109	0.0813	1	10	0.14274	0.0954	1	5	0.1001	0.0504	1	6	0.093874	0.0601	1	10	0.21315	0.113	1
BN1106_s2277B000049	Retinol dehydrogenase	9	5.4417	0.127	1	4	0.18409	0.163	1	9	0.53358	0.186	1	7	8.4508	0.163	1	6	0.38167	0.163	1	7	0.52869	0.163	1	7	12.478	0.163	1	8	0.5653	0.163	1	6	0.68886	0.163	1	5	0.35776	0.163	1	5	0.84414	0.163	1
BN1106_s1210B000478	Glycerol-3-phosphate dehydrogenase	14	2.9431	0.16	1	13	0.35548	0.13	1	22	0.41667	0.186	1	15	2.8691	0.139	1	15	0.32703	0.166	1	10	0.3095	0.114	1	15	3.8075	0.109	1	13	0.26343	0.135	1	11	0.40327	0.131	1	10	0.31023	0.0832	1	13	0.43359	0.122	1
BN1106_s2349B000191	Gelsolin;Severin	14	4.4927	0.341	1	15	1.0613	0.375	1	15	0.74231	0.361	1	17	6.7014	0.375	1	11	0.44211	0.291	1	14	0.99722	0.332	1	12	9.433	0.286	1	12	0.60664	0.296	1	11	0.90934	0.305	1	10	0.61386	0.233	1	14	1.4197	0.337	1
BN1106_s2096B000232	14-3-3 epsilon-like	13	27.929	0.292	1	12	2.3682	0.327	1	12	2.2573	0.241	1	11	24.929	0.21	1	10	2.2949	0.249	1	9	2.0693	0.179	1	7	30.186	0.206	1	11	2.8005	0.28	1	6	1.9862	0.218	1	4	0.92062	0.179	1	5	1.4875	0.218	1
BN1106_s3948B000057	KH-type splicing regulatory protein (FUSE binding protein 2)	12	9.0987	0.193	1	13	0.88256	0.25	1	17	0.91214	0.328	1	14	4.5767	0.133	1	10	0.41363	0.165	1	6	0.3102	0.1	1	12	3.2111	0.117	1	10	0.43989	0.141	1	3	0.20553	0.0935	1	9	0.5011	0.141	1	3	0.13057	0.0239	1
BN1106_s1303B000672	Ribosomal protein S3;40S ribosomal protein S3	18	15.657	0.409	1	13	1.9942	0.404	1	12	1.0634	0.287	1	15	24.677	0.435	1	14	2.7119	0.404	1	12	1.9676	0.283	1	13	26.827	0.309	1	11	1.5106	0.365	1	5	0.78031	0.148	1	9	1.3848	0.261	1	12	2.2558	0.37	1
BN1106_s2333B000156	Troponin	7	7.0655	0.102	1	5	0.37516	0.102	1	8	0.5965	0.182	1	7	6.4191	0.102	1	8	0.57226	0.19	1	5	0.79269	0.146	1	7	8.2474	0.102	1	8	0.84737	0.226	1	5	0.70789	0.102	1	6	0.79456	0.146	1	5	0.62285	0.146	1
BN1106_s3864B000104	Serpin	10	6.1834	0.304	1	3	0.17791	0.063	1	6	0.22809	0.172	1	13	12.582	0.324	1	9	0.50877	0.229	1	10	0.81774	0.287	1	5	7.0006	0.0831	1	8	0.54107	0.178	1	10	1.0655	0.287	1	5	0.3447	0.126	1	8	0.68982	0.232	1
BN1106_s4651B000094	Cystatin-1	7	34.294	0.384	1	7	4.2167	0.364	1	7	2.6593	0.444	1	7	28.849	0.384	1	5	1.2166	0.232	1	7	4.9206	0.384	1	6	62.364	0.263	1	7	9.9976	0.384	1	7	6.4113	0.384	1	6	3.509	0.364	1	7	4.0134	0.384	1
BN1106_s3549B000112	Voltage-dependent anion-selective channel protein	7	10.534	0.164	1	4	0.23857	0.164	1	9	0.56043	0.164	1	5	8.3373	0.145	1	9	0.62871	0.164	1	6	0.72314	0.115	1	5	14.248	0.115	1	9	0.9395	0.164	1	7	0.94223	0.115	1	5	0.47596	0.115	1	9	1.6436	0.164	1
BN1106_s3904B000042	14-3-3 protein beta/alpha-1;Tyrosine 3-monooxygenase/tryptophan 5-monooxygenase activation protein	8	28.089	0.251	1	6	1.6244	0.189	1	9	1.8789	0.189	1	7	31.412	0.232	1	6	1.8664	0.26	1	8	3.8282	0.243	1	7	40.222	0.216	1	7	2.4213	0.32	1	6	3.043	0.175	1	6	1.9	0.205	1	6	3.2758	0.27	1
BN1106_s1096B000199	Ankyrin repeat domain-containing protein	18	3.388	0.252	1	14	0.38944	0.208	1	18	0.31815	0.252	1	19	3.2031	0.161	1	12	0.2435	0.166	1	6	0.14582	0.0996	1	18	3.6612	0.108	1	12	0.28758	0.161	1	6	0.19	0.0612	1	11	0.33809	0.164	1	11	0.34582	0.144	1
BN1106_s280B000159	Calcium-binding protein;Troponin C	10	18.276	0.309	1	7	1.1542	0.271	1	9	1.1242	0.287	1	9	11.925	0.287	1	7	0.97234	0.26	1	6	0.82481	0.265	1	7	23.91	0.271	1	7	0.81667	0.271	1	5	0.81202	0.204	1	6	1.0662	0.254	1	7	1.5441	0.271	1
BN1106_s2907B000132	Actin	7	19.294	0.147	1	7	1.6664	0.173	1	7	1.7761	0.149	1	5	22.897	0.169	1	7	2.2065	0.185	1	6	3.0565	0.175	1	4	27.82	0.122	1	6	2.0254	0.21	1	5	2.7387	0.149	1	6	2.4538	0.183	1	6	3.0244	0.224	1
BN1106_s2693B000132	ATP synthase gamma subunit	8	8.3637	0.283	1	6	0.46112	0.191	1	7	0.35371	0.133	1	8	12.054	0.191	1	7	0.47248	0.191	1	5	0.43379	0.191	1	6	7.5786	0.109	1	7	0.41311	0.191	1	4	0.44344	0.0956	1	7	0.65602	0.191	1	8	0.89922	0.191	1
BN1106_s397B000172	Heterogeneous nuclear ribonucleoprotein	5	5.0475	0.12	1	5	0.24083	0.0907	1	6	0.25932	0.12	1	4	4.7261	0.0907	1	6	0.24701	0.0907	1	5	0.22452	0.0907	1	4	6.4687	0.0907	1	6	0.36839	0.0907	1	5	0.29254	0.116	1	5	0.34296	0.116	1	5	0.39226	0.0907	1
BN1106_s2970B000126	Deoxyribonuclease	6	3.1749	0.15	1	4	0.20232	0.15	1	6	0.26417	0.213	1	7	7.2612	0.216	1	8	0.50967	0.222	1	6	0.3958	0.213	1	7	9.3986	0.184	1	8	0.54203	0.222	1	6	0.63689	0.213	1	6	0.59324	0.162	1	6	0.67851	0.194	1
BN1106_s8173B000028	Trifunctional enzyme subunit alpha, mitochondrial;Enoyl-CoA hydratase / long-chain 3-hydroxyacyl-CoA dehydrogenase	20	4.2411	0.172	1	14	0.32522	0.135	1	13	0.18606	0.155	1	23	4.1716	0.157	1	19	0.41871	0.155	1	14	0.41627	0.125	1	17	4.6608	0.157	1	17	0.37976	0.154	1	7	0.21068	0.11	1	14	0.41725	0.172	1	19	0.71706	0.182	1
BN1106_s1317B000170	Prohibitin	12	8.1221	0.423	1	11	0.93497	0.385	1	14	1.2043	0.509	1	11	9.6883	0.416	1	12	1.2256	0.481	1	10	1.091	0.344	1	11	8.9778	0.385	1	11	0.9762	0.44	1	11	1.6568	0.405	1	10	1.0936	0.357	1	10	1.0654	0.409	1
BN1106_s3213B000041	Triosephosphate isomerase (EC 5.3.1.1)	10	10.047	0.344	1	10	1.0308	0.336	1	8	0.65008	0.308	1	7	5.6844	0.304	1	10	1.2186	0.308	1	8	1.2029	0.372	1	12	18.323	0.344	1	11	1.2959	0.253	1	7	1.5673	0.308	1	6	0.67373	0.253	1	10	1.9351	0.304	1
BN1106_s16222B000004	Legumain like	2	14.7	0.0833	1	3	3.0135	0.0833	1	3	1.2052	0.0833	1	2	13.637	0.0833	1	2	1.6099	0.0833	1	2	1.7523	0.0833	1	2	11.205	0.0833	1	2	0.59088	0.0833	1	2	2.9057	0.0833	1	1	0.77145	0.0833	0.99	1	0.63131	0.0833	0.99
BN1106_s214B000747	Tegumental calcium-binding EF-hand protein	9	10.347	0.243	1	7	0.86211	0.19	1	11	1.3808	0.238	1	9	5.5701	0.195	1	4	0.26148	0.105	1	6	0.63813	0.11	1	8	12.244	0.19	1	9	0.94712	0.195	1	4	0.6388	0.0667	1	5	0.49142	0.0714	1	6	0.92732	0.152	1
BN1106_s605B000203	Rab GDP dissociation inhibitor alpha	7	4.4565	0.153	1	9	0.46829	0.12	1	13	0.47372	0.169	1	10	4.3904	0.14	1	9	0.29831	0.164	1	6	0.24553	0.127	1	5	5.6302	0.133	1	8	0.31725	0.133	1	5	0.25677	0.116	1	6	0.24611	0.133	1	6	0.3411	0.133	1
BN1106_s1057B000126	DnaJ (Hsp40) homolog	12	6.4389	0.167	1	11	0.73046	0.249	1	15	0.5843	0.246	1	15	6.0358	0.254	1	15	0.87354	0.246	1	14	1.0812	0.204	1	16	8.7669	0.271	1	15	1.0362	0.229	1	10	0.85663	0.201	1	13	0.96447	0.211	1	9	0.56328	0.162	1
BN1106_s335B000427	SH3-domain GRB2-like endophilin	9	30.586	0.408	1	7	1.8686	0.408	1	8	2.0975	0.408	1	6	19.023	0.408	1	5	1.5741	0.328	1	7	2.1805	0.408	1	5	44.826	0.296	1	5	1.674	0.328	1	7	2.8411	0.408	1	4	0.79301	0.32	1	6	4.4494	0.4	1
BN1106_s5504B000045	26 Kd glutathione-S-transferase, Sm26;Glutathione S-transferase;	11	17.87	0.238	1	12	2.3235	0.306	1	11	1.4653	0.238	1	12	19.057	0.306	1	10	1.6425	0.233	1	8	1.2941	0.184	1	9	14.032	0.238	1	10	1.2085	0.252	1	7	1.3713	0.233	1	9	1.5779	0.238	1	8	1.2065	0.233	1
BN1106_s6797B000034	Malate dehydrogenase (EC 1.1.1.37)	6	15.951	0.431	1	6	1.2233	0.431	1	8	0.96753	0.431	1	7	20.47	0.431	1	7	1.2924	0.431	1	7	2.2225	0.431	1	7	30.499	0.431	1	8	3.1343	0.431	1	7	2.8958	0.431	1	6	1.7945	0.431	1	7	3.1384	0.431	1
BN1106_s10058B000012	NAD dehydrogenase;2-hydroxyglutarate dehydrogenase	3	0.76727	0.0529	1	9	0.41165	0.196	1	13	0.47704	0.304	1	13	3.8804	0.24	1	13	0.50859	0.271	1	8	0.41564	0.17	1	12	7.9306	0.231	1	12	0.60685	0.256	1	11	0.71643	0.205	1	9	0.4815	0.167	1	13	0.90618	0.278	1
BN1106_s4361B000046	Pyruvate kinase (EC 2.7.1.40)	9	2.9125	0.089	1	14	0.52677	0.204	1	17	0.43922	0.205	1	11	3.0118	0.146	1	12	0.32295	0.202	1	9	0.35044	0.159	1	9	3.6447	0.0976	1	12	0.34344	0.175	1	7	0.34374	0.122	1	7	0.26444	0.103	1	7	0.30245	0.122	1
BN1106_s410B000444	Myosin-binding protein-related;Titin;	32	0.24202	0.0455	1	7	0.01081	0.011	1	15	0.014835	0.0227	1	42	0.30141	0.0556	1	3	0.003873	0.005	1	6	0.010792	0.00768	1	0	0	0	0.42	0	0	0	0.9	6	0.014061	0.00756	1	3	0.0053775	0.00454	1	7	0.016559	0.00989	1
BN1106_s177B000411	Paramyosin	21	1.9001	0.166	1	19	0.41492	0.144	1	23	0.36758	0.134	1	20	2.8689	0.162	1	14	0.23226	0.11	1	15	0.35183	0.127	1	19	5.1148	0.0998	1	20	0.3996	0.127	1	12	0.38142	0.0879	1	15	0.4165	0.126	1	19	0.63992	0.146	1
BN1106_s3226B000049	Serine protease inhibitor;Serpin	8	19.671	0.273	1	7	1.1434	0.171	1	7	0.90017	0.273	1	6	15.801	0.203	1	7	1.8211	0.267	1	6	1.6656	0.267	1	5	35.48	0.267	1	7	1.0244	0.171	1	7	2.6815	0.267	1	7	1.3374	0.171	1	6	1.9095	0.166	1
BN1106_s13034B000002	Dipeptidylpeptidase 3	14	3.9507	0.204	1	16	0.6956	0.202	1	21	0.5579	0.245	1	13	3.5309	0.177	1	12	0.29968	0.169	1	13	0.56725	0.204	1	10	4.3169	0.172	1	11	0.3187	0.149	1	8	0.42524	0.152	1	7	0.24713	0.132	1	9	0.37415	0.167	1
BN1106_s1713B000125	Oligosaccharyltransferase complex	12	3.0576	0.14	1	8	0.23501	0.0889	1	10	0.19154	0.0983	1	12	1.9826	0.114	1	6	0.12158	0.0733	1	8	0.23713	0.0733	1	9	3.3515	0.0889	1	9	0.24053	0.0858	1	7	0.26305	0.0546	1	7	0.23769	0.0577	1	7	0.27185	0.0733	1
BN1106_s1147B000259	78 kDa glucose-regulated protein;HSP70	11	28.682	0.566	1	11	4.6382	0.566	1	11	4.3116	0.566	1	10	15.158	0.4	1	11	3.2044	0.566	1	9	2.3831	0.56	1	9	12.922	0.274	1	9	1.8296	0.514	1	8	3.105	0.469	1	5	0.6878	0.411	1	9	2.732	0.52	1
BN1106_s4213B000128	Adenylate kinase isoenzyme	9	14.529	0.37	1	7	0.98993	0.335	1	9	1.2432	0.457	1	7	15.816	0.474	1	8	1.0621	0.474	1	4	0.66932	0.26	1	7	26.982	0.358	1	6	0.6838	0.376	1	5	1.5051	0.266	1	4	0.89277	0.26	1	5	0.76733	0.249	1
BN1106_s208B000185	Ubiquitin-protein ligase BRE1	15	2.6985	0.13	1	13	0.34288	0.13	1	15	0.25657	0.14	1	16	2.2681	0.135	1	12	0.26353	0.0813	1	12	0.36505	0.0966	1	11	2.3195	0.0673	1	13	0.33523	0.0953	1	5	0.17083	0.0623	1	12	0.36591	0.0928	1	8	0.24066	0.0813	1
BN1106_s2598B000104	Udp-glucose glycoprotein:glucosyltransferase	25	1.5233	0.123	1	16	0.13187	0.0871	1	21	0.121	0.0838	1	22	1.0833	0.117	1	13	0.087778	0.0684	1	14	0.13216	0.0606	1	10	1.2082	0.0408	1	12	0.093349	0.0667	1	4	0.056629	0.0303	1	5	0.043564	0.032	1	12	0.12749	0.0513	1
BN1106_s1727B000096	Serpin	10	11.156	0.311	1	7	0.42445	0.216	1	8	0.45674	0.273	1	10	9.471	0.273	1	9	0.61011	0.317	1	9	1.1465	0.311	1	7	8.6427	0.213	1	8	1.1648	0.273	1	5	0.52226	0.178	1	6	0.40177	0.229	1	9	0.96888	0.251	1
BN1106_s375B000232	Ebna2 binding protein P100	12	1.6722	0.152	1	10	0.18892	0.122	1	11	0.1338	0.138	1	14	2.5866	0.118	1	10	0.15915	0.114	1	11	0.24757	0.126	1	7	2.7341	0.0634	1	12	0.21171	0.145	1	1	0.02398	0.012	1	8	0.16968	0.0909	1	9	0.22284	0.102	1
BN1106_s88B000297	Hydroxysteroid dehydrogenase-like protein 2	10	1.7261	0.163	1	8	0.35102	0.139	1	11	0.34766	0.213	1	11	6.3377	0.187	1	13	0.76135	0.227	1	7	0.40961	0.165	1	10	7.5105	0.184	1	9	0.36963	0.165	1	5	0.29339	0.0909	1	9	0.48258	0.146	1	10	0.64106	0.17	1
BN1106_s1270B000089	Heterogeneous nuclear ribonucleoprotein	11	3.4855	0.0786	1	4	0.13396	0.0643	1	11	0.28246	0.116	1	13	4.2049	0.0929	1	9	0.26357	0.102	1	8	0.31838	0.0839	1	8	4.5698	0.0554	1	9	0.31831	0.116	1	7	0.35738	0.0839	1	4	0.15669	0.0643	1	9	0.365	0.0982	1
BN1106_s2673B000071	Calreticulin	13	6.1806	0.31	1	8	0.37248	0.227	1	15	0.56081	0.303	1	17	5.8864	0.334	1	10	0.36317	0.23	1	9	0.43465	0.201	1	17	9.3252	0.306	1	9	0.38623	0.201	1	8	0.48348	0.175	1	8	0.37194	0.204	1	7	0.4254	0.211	1
BN1106_s937B000520	Myosin light chain protein	10	27.209	0.127	1	8	1.5195	0.127	1	10	2.4009	0.127	1	11	20.646	0.127	1	10	3.2071	0.127	1	7	1.7731	0.127	1	6	8.9711	0.0701	1	9	2.7392	0.127	1	6	1.3633	0.0701	1	7	1.7773	0.127	1	4	0.63676	0.0701	1
BN1106_s3001B000132	Uncharacterized protein	6	4.6087	0.28	1	5	0.47214	0.251	1	6	0.626	0.29	1	5	7.0045	0.242	1	5	0.66674	0.251	1	4	0.92357	0.242	1	5	8.0963	0.28	1	5	0.70906	0.242	1	4	0.71787	0.242	1	5	0.72446	0.251	1	6	0.82858	0.29	1
BN1106_s2434B000197	Actin-interacting protein 1	11	3.586	0.105	1	5	0.12251	0.0809	1	12	0.25315	0.222	1	15	4.1322	0.196	1	7	0.17977	0.0874	1	6	0.17644	0.0939	1	10	6.8734	0.134	1	5	0.10976	0.0809	1	3	0.10574	0.0388	1	2	0.052766	0.0162	1	3	0.093036	0.0388	1
BN1106_s773B000382	Calponin	8	3.5736	0.0608	1	8	0.60655	0.0829	1	12	0.58513	0.124	1	10	3.1562	0.0912	1	11	0.59299	0.124	1	7	0.42366	0.0912	1	9	4.7842	0.0497	1	11	0.7263	0.124	1	3	0.19389	0.0691	1	3	0.14916	0.0691	1	6	0.39569	0.0691	1
BN1106_s2907B000134	Actin	5	34.657	0.2	1	5	2.3625	0.215	1	4	2.2401	0.222	1	5	49.749	0.191	1	4	2.7622	0.286	1	4	3.8262	0.222	1	2	30.276	0.169	1	4	3.4451	0.262	1	2	2.7801	0.2	1	6	4.1547	0.231	1	4	3.7297	0.275	1
BN1106_s2566B000129	Loss of heterozygosity 11 chromosomal region 2 gene A protein homolog;Putative vacuolar protein sorting 26, vps26;von Willebrand factor A domain-containing protein 5A	11	2.7991	0.102	1	12	0.35577	0.102	1	12	0.22437	0.102	1	14	3.008	0.131	1	8	0.17026	0.0882	1	9	0.26852	0.0882	1	6	2.1408	0.0612	1	6	0.1571	0.0725	1	5	0.1906	0.0597	1	4	0.11933	0.0597	1	4	0.20038	0.0498	1
BN1106_s140B000449	CD63 antigen	7	12.26	0.17	1	6	0.55778	0.17	1	6	0.44644	0.17	1	6	8.3541	0.17	1	6	0.59635	0.17	1	4	0.49946	0.135	1	7	15.532	0.17	1	7	1.178	0.17	1	3	0.65078	0.0897	1	3	0.36944	0.0897	1	4	0.7462	0.135	1
BN1106_s4119B000141	T-complex protein 1 subunit alpha	9	3.3098	0.11	1	9	0.26159	0.108	1	11	0.26959	0.131	1	12	3.561	0.147	1	9	0.25242	0.1	1	5	0.15051	0.0797	1	6	3.5454	0.0915	1	7	0.17163	0.0695	1	2	0.071929	0.0339	1	3	0.085414	0.0525	1	5	0.17255	0.0797	1
BN1106_s2909B000085	Heat shock 10kD protein 1;Chaperonin GroES	7	8.5671	0.48	1	6	2.8076	0.5	1	7	1.7706	0.559	1	7	7.4191	0.5	1	1	0.11659	0.167	1	7	4.5736	0.5	1	7	17.252	0.363	1	10	6.6591	0.657	1	7	5.9593	0.5	1	6	2.3184	0.48	1	6	2.6516	0.48	1
BN1106_s1849B000099	Fatty acid binding protein Fh_3	9	19.06	0.178	1	10	6.181	0.233	1	12	4.8964	0.342	1	8	7.1592	0.253	1	12	12.793	0.397	1	9	2.7761	0.253	1	7	11.467	0.178	1	9	3.4729	0.199	1	7	3.6172	0.123	1	9	5.7373	0.288	1	8	3.1827	0.123	1
BN1106_s398B000241	Ornithine aminotransferase	7	2.2004	0.185	1	10	0.38933	0.223	1	11	0.28056	0.229	1	9	3.1894	0.208	1	13	0.53587	0.248	1	12	0.66279	0.225	1	13	4.7858	0.234	1	10	0.3488	0.238	1	9	0.51306	0.161	1	10	0.45539	0.183	1	10	0.52085	0.183	1
BN1106_s2091B000373	Heat shock protein 70 (Hsp70)-4, putative;Heat shock protein 105	16	1.8698	0.114	1	12	0.24424	0.138	1	18	0.26342	0.174	1	17	2.6745	0.119	1	8	0.12601	0.11	1	8	0.17455	0.0926	1	11	3.198	0.056	1	6	0.09641	0.067	1	2	0.050264	0.0244	1	6	0.12587	0.0646	1	8	0.20011	0.106	1
BN1106_s462B000766	Cell polarity protein;Neurexin-1-alpha;Fibropellin-1	17	1.0113	0.068	1	10	0.088948	0.0498	1	22	0.16073	0.0879	1	13	0.60672	0.0503	1	10	0.06748	0.0398	1	12	0.13592	0.0498	1	3	0.27752	0.00663	1	6	0.04884	0.0238	1	5	0.058114	0.0304	1	9	0.083535	0.0442	1	9	0.10716	0.0547	1
BN1106_s3008B000074	Cathepsin L3	7	12.238	0.136	1	3	0.41888	0.0565	1	3	0.44991	0.0565	1	4	4.9683	0.183	1	6	1.076	0.0565	1	3	0.59184	0.0565	1	7	16.879	0.0831	1	9	1.685	0.0565	1	4	0.9199	0.103	1	3	0.48996	0.0565	1	5	0.80939	0.103	1
BN1106_s1404B000634	Ubiquinol-cytochrome-c reductase complex core protein 2	8	3.8607	0.205	1	10	0.54153	0.229	1	8	0.2559	0.241	1	10	3.8394	0.215	1	9	0.52042	0.227	1	8	0.54963	0.158	1	8	3.7924	0.196	1	9	0.55345	0.224	1	9	0.71615	0.224	1	9	0.55093	0.179	1	8	0.54284	0.186	1
BN1106_s3547B000116	Sodium/potassium-transporting ATPase beta nervous system antigen 1	5	5.6144	0.199	1	5	0.40895	0.199	1	5	0.32147	0.199	1	5	8.0831	0.199	1	5	0.42942	0.199	1	5	0.72714	0.199	1	5	8.828	0.199	1	5	0.67249	0.199	1	5	0.77505	0.199	1	5	0.47833	0.199	1	5	0.83361	0.199	1
BN1106_s2776B000091	Long-chain-fatty-acid-CoA ligase;Long-chain acyl-CoA synthetase	12	4.1324	0.202	1	8	0.27099	0.078	1	10	0.25058	0.121	1	10	3.8667	0.16	1	7	0.22829	0.11	1	10	0.46366	0.151	1	8	3.0674	0.0993	1	6	0.17748	0.0887	1	5	0.25041	0.0532	1	5	0.15574	0.055	1	4	0.17813	0.0532	1
BN1106_s1551B000464	KH domain-containing, RNA-binding, signal transduction-associated protein 1;Gap associated protein-related	11	8.4465	0.259	1	6	0.36838	0.193	1	9	0.49676	0.259	1	12	8.1039	0.326	1	12	0.90703	0.229	1	10	1.0786	0.173	1	10	10.642	0.262	1	10	0.70569	0.173	1	6	0.56011	0.136	1	6	0.43089	0.193	1	10	1.0538	0.266	1
BN1106_s3937B000101	Heat shock protein 90kDa	1	3.2813	0.128	1	7	1.1366	0.104	1	9	1.0549	0.19	1	2	3.6528	0.128	1	7	0.77763	0.0995	1	5	0.67793	0.0995	1	2	5.4894	0.0379	1	5	0.52047	0.0379	1	2	0.34411	0.0379	1	2	0.26472	0.0379	1	4	0.59488	0.0995	1
BN1106_s980B000151	Restin-like;Dynactin 1	13	0.78481	0.0862	1	5	0.045771	0.0183	1	9	0.054323	0.0457	1	25	1.317	0.168	1	5	0.038558	0.0425	1	8	0.088353	0.0601	1	8	1.0618	0.0529	1	7	0.058695	0.0509	1	2	0.026934	0.0144	1	4	0.04236	0.0281	1	5	0.061232	0.0287	1
BN1106_s344B000191	Nucleoside diphosphate kinase	6	21.641	0.0592	1	6	2.6568	0.23	1	6	1.3206	0.25	1	6	13.963	0.0592	1	7	1.764	0.151	1	6	1.114	0.0592	1	6	9.6207	0.0592	1	4	0.63189	0.0526	1	4	0.76313	0.0592	1	6	1.9122	0.138	1	5	0.94357	0.0592	1
BN1106_s1533B000528	Ubiquinol-cytochrome c reductase cytochrome c1 subunit	10	4.5488	0.183	1	8	0.55822	0.15	1	9	0.53324	0.183	1	9	4.6346	0.183	1	8	0.71229	0.183	1	8	0.75354	0.183	1	9	6.5546	0.15	1	7	0.42826	0.0708	1	6	0.72682	0.15	1	7	0.65294	0.15	1	7	0.86388	0.183	1
BN1106_s369B000200	Major egg antigen (P40)	5	1.602	0.027	1	8	0.33374	0.079	1	11	0.35377	0.17	1	9	3.3637	0.108	1	7	0.24084	0.131	1	7	0.28142	0.162	1	7	5.0055	0.079	1	10	0.44641	0.17	1	2	0.087745	0.027	1	2	0.067502	0.0561	1	5	0.26671	0.108	1
BN1106_s269B000233	Phosphoglucomutase	9	6.3129	0.217	1	10	0.72668	0.229	1	11	0.52846	0.208	1	9	8.1679	0.194	1	9	0.52685	0.173	1	10	0.97784	0.208	1	8	7.6442	0.194	1	9	0.56029	0.208	1	4	0.27797	0.088	1	2	0.096871	0.0499	1	8	0.71336	0.208	1
BN1106_s4644B000085	Heterogeneous nuclear ribonucleoprotein	11	5.3643	0.1	1	9	0.38177	0.107	1	10	0.36423	0.131	1	12	5.0594	0.1	1	10	0.37254	0.1	1	8	0.4455	0.0733	1	5	1.0344	0.0511	1	8	0.34203	0.0733	1	4	0.21093	0.0267	1	8	0.51727	0.131	1	5	0.2413	0.08	1
BN1106_s5333B000045	Cell polarity protein;Lethal(2) giant larvae protein homolog 2	10	0.78337	0.0844	1	5	0.055393	0.0356	1	10	0.08331	0.0813	1	12	1.2068	0.103	1	7	0.077716	0.0704	1	4	0.051031	0.0333	1	5	1.0377	0.0426	1	6	0.060349	0.0433	1	5	0.084223	0.0356	1	4	0.051151	0.0333	1	5	0.074105	0.0356	1
BN1106_s3725B000198	Histone H2A	3	2.5672	0.0823	1	1	0.060046	0.039	1	1	0.037868	0.039	0.99	5	3.0726	0.143	1	4	0.25274	0.143	1	2	0.15068	0.039	1	5	3.8367	0.143	1	3	0.18688	0.0823	1	1	0.091298	0.039	1	1	0.070235	0.039	1	2	0.17274	0.0996	1
BN1106_s227B000509	Adducin related protein	7	1.4456	0.0594	1	8	0.1896	0.074	1	10	0.18958	0.102	1	10	1.6499	0.0925	1	13	0.30642	0.145	1	8	0.28323	0.0779	1	7	1.956	0.0594	1	11	0.24282	0.102	1	6	0.28828	0.0304	1	7	0.19267	0.0621	1	10	0.3247	0.0845	1
BN1106_s908B000155	NEM-sensitive fusion protein 2;Vesicle-fusing ATPase	10	1.5196	0.115	1	11	0.26407	0.138	1	13	0.20698	0.157	1	13	2.5389	0.159	1	9	0.17318	0.138	1	10	0.27323	0.136	1	1	0.86598	0.017	1	6	0.11412	0.0752	1	2	0.058698	0.017	1	2	0.045156	0.017	1	4	0.10829	0.061	1
BN1106_s2277B000048	Calmodulin-like protein 2 (CaM2)	6	11.486	0.246	1	5	1.0201	0.246	1	9	2.324	0.31	1	7	11.738	0.246	1	6	1.4885	0.246	1	6	2.0618	0.232	1	7	19.72	0.232	1	8	2.6042	0.162	1	4	0.80691	0.232	1	5	1.5839	0.162	1	4	0.70997	0.148	1
BN1106_s1164B000121	Eukaryotic translation elongation factor 1 gamma	10	3.9974	0.24	1	10	0.50906	0.186	1	13	0.52062	0.21	1	11	2.9665	0.293	1	11	0.48822	0.21	1	8	0.38117	0.207	1	6	3.4815	0.114	1	10	0.39747	0.207	1	6	0.34343	0.164	1	8	0.38207	0.186	1	8	0.43698	0.207	1
BN1106_s37B000342	Mitochondrial processing peptidase beta-subunit (M16 family)	8	3.6022	0.109	1	8	0.2929	0.0919	1	8	0.18472	0.109	1	7	1.6618	0.0705	1	8	0.24675	0.094	1	7	0.3418	0.0876	1	9	3.9835	0.109	1	8	0.26241	0.094	1	6	0.3101	0.094	1	8	0.3426	0.094	1	7	0.3303	0.094	1
BN1106_s103B000727	Quinone oxidoreductase;Synaptic vesicle membrane protein VAT-1 homolog-like;Vesicle amine transport protein	6	3.1605	0.195	1	9	0.49516	0.254	1	12	0.48628	0.254	1	8	3.6238	0.224	1	7	0.29349	0.224	1	8	0.48835	0.224	1	8	4.9983	0.224	1	8	0.37492	0.224	1	4	0.26172	0.127	1	7	0.40751	0.224	1	8	0.55986	0.224	1
BN1106_s2896B000173	Cytochrome b5 reductase 1;NADH-cytochrome b5 reductase,	6	5.2664	0.125	1	6	0.39143	0.125	1	6	0.29798	0.125	1	7	3.2379	0.152	1	6	0.39804	0.125	1	5	0.37095	0.0884	1	5	6.4853	0.125	1	5	0.22504	0.0884	1	6	0.59515	0.125	1	6	0.55267	0.125	1	6	0.42527	0.0884	1
BN1106_s3324B000219	Chaperonin containing TCP1, subunit 5 (Epsilon)	7	2.144	0.0949	1	11	0.41865	0.142	1	8	0.20591	0.106	1	10	3.1252	0.104	1	9	0.27505	0.106	1	5	0.33187	0.0839	1	8	2.9561	0.104	1	7	0.18579	0.0839	1	4	0.16392	0.0839	1	2	0.059289	0.0365	1	5	0.23036	0.0839	1
BN1106_s4512B000085	ADP-ribosylation factor 1;CRE-ARF-1.2 protein	7	11.288	0.249	1	6	0.92797	0.188	1	5	0.58522	0.188	1	7	12.614	0.249	1	4	0.60542	0.116	1	4	1.0829	0.0773	1	6	18.468	0.133	1	4	0.48592	0.0773	1	3	0.82467	0.0773	1	5	0.84061	0.133	1	5	1.5738	0.193	1
BN1106_s1871B000313	Programmed cell death 6-interacting protein	18	3.2735	0.153	1	16	0.37227	0.138	1	15	0.25522	0.124	1	7	1.7527	0.0379	1	5	0.076881	0.0392	1	4	0.083408	0.0278	1	4	0.91575	0.0114	1	2	0.0307	0.0114	1	1	0.025515	0.0114	0.99	1	0.019629	0.0114	1	4	0.095622	0.0291	1
BN1106_s2194B000230	Succinate-CoA ligase;Succinyl-CoA synthetase-related	9	6.4987	0.225	1	7	0.44205	0.165	1	6	0.27878	0.165	1	10	7.7316	0.269	1	8	0.5406	0.206	1	7	0.62615	0.161	1	9	9.1987	0.231	1	8	0.6797	0.269	1	6	0.67212	0.165	1	7	0.62762	0.165	1	8	1.015	0.206	1
BN1106_s2615B000090	Myoferlin;Fer-1-related;Dysferlin	13	2.1194	0.118	1	7	0.1298	0.0809	1	8	0.095552	0.065	1	17	2.4774	0.118	1	8	0.12764	0.0809	1	7	0.15147	0.0625	1	8	2.2165	0.049	1	7	0.13574	0.0723	1	3	0.077836	0.027	1	6	0.17722	0.0625	1	7	0.20269	0.0625	1
BN1106_s4187B000060	Cathepsin L3	4	6.6086	0.264	1	1	0.25379	0.047	0.99	3	0.31994	0.115	1	4	4.5583	0.178	1	3	0.5635	0.115	1	4	0.50871	0.107	1	3	11.357	0.136	1	4	0.4545	0.107	1	3	0.56284	0.0862	1	3	0.43299	0.115	1	3	0.41418	0.0862	1
BN1106_s8157B000032	Dihydrolipoamide dehydrogenase	5	5.1974	0.126	1	6	0.58633	0.15	1	7	0.36977	0.134	1	6	4.506	0.134	1	7	0.49394	0.134	1	10	1.2282	0.182	1	7	6.5397	0.134	1	9	0.7854	0.166	1	5	0.5505	0.142	1	5	0.42349	0.142	1	6	0.62471	0.134	1
BN1106_s6267B000058	Kinesin heavy chain 1	17	3.7628	0.195	1	14	0.47714	0.229	1	17	0.39503	0.203	1	15	3.1495	0.158	1	7	0.20273	0.114	1	4	0.17217	0.0807	1	12	3.3971	0.178	1	5	0.13218	0.108	1	2	0.1416	0.0487	1	8	0.32177	0.128	1	4	0.12459	0.0874	1
BN1106_s11911B000016	Mitochondrial acetate:succinate CoA-transferase	7	8.0284	0.262	1	5	0.2942	0.138	1	4	0.2366	0.138	1	8	10.457	0.262	1	6	0.57226	0.138	1	5	0.54329	0.183	1	8	12.607	0.262	1	6	0.72139	0.138	1	4	0.3371	0.138	1	5	0.66267	0.207	1	5	0.62285	0.183	1
BN1106_s17035B000006	Translationally controlled tumor protein	8	10.725	0.261	1	6	0.84486	0.312	1	7	0.89423	0.268	1	8	6.8669	0.255	1	7	0.93032	0.318	1	4	0.52805	0.217	1	7	14.793	0.293	1	7	1.6099	0.312	1	3	0.46453	0.166	1	5	0.73708	0.223	1	5	0.84303	0.287	1
BN1106_s1228B000120	Fatty acid binding protein Fh_2	9	7.0764	0.226	1	12	3.9957	0.279	1	15	3.5645	0.289	1	9	3.179	0.237	1	8	1.328	0.184	1	10	2.2393	0.279	1	7	3.9517	0.132	1	12	2.9978	0.279	1	8	1.9529	0.184	1	11	3.2665	0.279	1	8	2.1089	0.279	1
BN1106_s712B000234	DEAD box ATP-dependent RNA helicase	8	4.2083	0.196	1	8	0.36398	0.178	1	6	0.15756	0.14	1	7	4.8346	0.132	1	7	0.2566	0.16	1	6	0.29154	0.158	1	8	6.2183	0.114	1	6	0.22382	0.14	1	4	0.23227	0.0775	1	5	0.29222	0.0568	1	5	0.26667	0.0775	1
BN1106_s6025B000064	Loss of heterozygosity 11 chromosomal region 2 gene A protein homolog;Vacuolar protein sorting 26, vps26;von Willebrand factor A domain-containing protein 5A	6	4.2456	0.133	1	4	0.18095	0.0841	1	7	0.27996	0.174	1	6	3.6494	0.157	1	6	0.25288	0.133	1	5	0.27747	0.113	1	5	5.296	0.128	1	4	0.21302	0.0841	1	3	0.19642	0.058	1	3	0.15111	0.0841	1	4	0.24207	0.0841	1
BN1106_s3703B000103	Mitochondrial acetate:succinate CoA-transferase;4-hydroxybutyrate coenzyme A transferase	3	9.1584	0.176	1	3	0.4245	0.176	1	3	0.37084	0.176	1	3	8.4775	0.176	1	3	0.35761	0.176	1	4	0.49536	0.25	1	4	17.679	0.25	1	3	0.25808	0.176	1	3	0.43799	0.244	1	3	0.6878	0.176	1	3	0.5679	0.176	1
BN1106_s7079B000034	Leucine aminopeptidase	9	6.2505	0.246	1	11	0.64844	0.332	1	8	0.35346	0.284	1	12	5.9958	0.351	1	6	0.2851	0.251	1	8	0.55998	0.284	1	5	8.8304	0.203	1	8	0.42992	0.268	1	8	0.72963	0.284	1	6	0.39586	0.203	1	8	0.64198	0.295	1
BN1106_s5594B000074	Uncharacterized protein	1	0.70511	0.0809	1	1	0.10121	0.0809	1	1	0.063826	0.0809	1	3	1.9854	0.221	1	3	0.49402	0.221	1	1	0.1181	0.0809	1	1	0.66606	0.0809	1	1	0.090669	0.0809	1	1	0.15388	0.0809	1	1	0.26677	0.0809	1	1	0.13539	0.0809	1
BN1106_s2018B000302	T-complex protein 1 subunit delta	9	6.6519	0.287	1	7	0.47049	0.305	1	7	0.29671	0.257	1	7	6.0775	0.263	1	8	0.47124	0.331	1	5	0.29203	0.183	1	5	4.9014	0.169	1	6	0.28368	0.281	1	3	0.20583	0.142	1	6	0.45597	0.246	1	7	0.52151	0.278	1
BN1106_s605B000204	Rab GDP dissociation inhibitor alpha	10	5.3421	0.233	1	10	0.63611	0.212	1	10	0.44715	0.192	1	7	4.493	0.175	1	8	0.32798	0.188	1	9	0.51914	0.209	1	8	4.448	0.177	1	9	0.45183	0.19	1	4	0.24609	0.0748	1	7	0.3947	0.156	1	6	0.38658	0.154	1
BN1106_s368B000160	Cytochrome b-c1 complex subunit Rieske, mitochondrial (EC 1.10.2.2)	8	6.3469	0.278	1	10	0.94568	0.296	1	11	1.1269	0.304	1	9	6.3771	0.296	1	10	0.79666	0.296	1	9	0.92405	0.267	1	7	7.9919	0.248	1	10	0.84723	0.326	1	9	1.204	0.267	1	8	0.76689	0.267	1	9	1.4975	0.267	1
BN1106_s557B000139	Uncharacterized protein	3	1.3754	0	1	3	0.19523	0	1	4	0.15419	0.0219	1	4	3.4551	0.0268	1	5	0.20597	0.0487	1	3	0.22782	0	1	2	2.1284	0	1	4	0.17491	0.0219	1	2	0.22766	0	1	3	0.17514	0	1	3	0.20031	0	1
BN1106_s6083B000078	Succinate-Coenzyme A ligase, GDP-forming	3	14.004	0.196	1	3	0.57579	0.206	1	4	0.5763	0.206	1	4	18.094	0.206	1	4	0.76982	0.206	1	4	1.0664	0.206	1	4	34.761	0.206	1	4	0.81868	0.206	1	3	0.87547	0.206	1	3	1.0689	0.206	1	4	1.2225	0.206	1
BN1106_s297B000426	ATP:ADP antiporter;Solute carrier family 25 (Mitochondrial adenine nucleotide translocator) member 4/5/6/31	6	10.176	0.305	1	5	0.73164	0.206	1	9	0.7229	0.264	1	5	13.173	0.18	1	5	0.52214	0.209	1	8	1.5355	0.241	1	7	23.406	0.177	1	5	0.55528	0.238	1	3	0.78919	0.164	1	2	0.60711	0.138	1	3	0.5729	0.183	1
BN1106_s4490B000130	Eupitrilysin (M16 family);Pitrilysin metallopeptidase 1	11	0.69495	0.12	1	10	0.14552	0.106	1	13	0.13725	0.136	1	13	1.4679	0.12	1	7	0.081735	0.0753	1	11	0.21058	0.0987	1	9	1.7933	0.089	1	14	0.21242	0.125	1	6	0.12443	0.0626	1	6	0.095725	0.0694	1	9	0.17237	0.102	1
BN1106_s2858B000110	Metalloprotease m41 ftsh metalloprotease m41 ftsh;AFG3-like protein 2	12	2.0111	0.136	1	11	0.24917	0.135	1	14	0.22889	0.135	1	14	2.0562	0.154	1	11	0.20991	0.124	1	9	0.26079	0.108	1	7	2.0374	0.0793	1	11	0.27213	0.124	1	6	0.2317	0.0954	1	5	0.10457	0.0781	1	7	0.20386	0.108	1
BN1106_s1241B000260	N-acetyl galactosaminidase, alpha;Alpha-galactosidase	10	0.66497	0.0576	1	10	0.23457	0.0831	1	7	0.086095	0.055	1	11	0.88191	0.0831	1	7	0.13437	0.055	1	7	0.15931	0.0442	1	9	1.1741	0.055	1	9	0.21015	0.0657	1	8	0.24252	0.055	1	7	0.21462	0.0429	1	8	0.24547	0.055	1
BN1106_s55B000372	Tubulin beta	3	15.044	0.0767	1	3	0.48474	0.0767	1	3	0.49255	0.0767	1	3	13.452	0.0767	1	3	0.52415	0.0451	1	3	0.81537	0.0767	1	3	17.061	0.0767	1	3	0.49362	0.0451	1	3	1.1875	0.0767	1	3	0.8173	0.0767	1	3	0.73711	0.0767	1
BN1106_s645B000319	Oligomycin sensitivity-conferring protein;ATP synthase delta chain	9	3.8235	0.165	1	7	0.50487	0.174	1	9	0.44768	0.216	1	9	4.4514	0.165	1	9	0.598	0.232	1	7	0.58915	0.181	1	6	3.2706	0.148	1	10	0.74285	0.232	1	7	0.76764	0.184	1	5	0.31135	0.142	1	8	0.67542	0.216	1
BN1106_s567B000345	L-lactate dehydrogenase (EC 1.1.1.27)	3	2.9624	0.0643	1	2	0.073139	0.036	1	6	0.16528	0.167	1	6	3.8844	0.0771	1	5	0.17583	0.123	1	5	0.30582	0.0771	1	4	5.8553	0.0746	1	4	0.14305	0.0668	1	3	0.17423	0.036	1	4	0.24414	0.0746	1	6	0.3506	0.105	1
BN1106_s7866B000032	Phosphoglycerate mutase	5	8.3033	0.182	1	5	0.73428	0.284	1	5	0.83339	0.216	1	5	7.5264	0.284	1	6	1.1132	0.358	1	5	1.1638	0.182	1	5	11.378	0.284	1	7	1.5417	0.297	1	4	1.1164	0.108	1	4	0.85886	0.209	1	6	2.3021	0.297	1
BN1106_s5514B000140	Chaperonin complex component tcp-1 eta subunit cct7	11	2.6357	0.112	1	9	0.28779	0.0716	1	11	0.23704	0.123	1	11	2.7525	0.127	1	9	0.24244	0.121	1	4	0.12711	0.106	1	5	1.6071	0.0459	1	7	0.18788	0.0899	1	1	0.037737	0.0349	0.99	3	0.09262	0.0954	1	5	0.18799	0.121	1
BN1106_s1832B000342	Oligosaccharyltransferase complex subunit alpha;Dolichyl-diphosphooligosaccharide-protein glycosyltransferase subunit 1	10	2.2267	0.157	1	15	0.53826	0.213	1	14	0.30874	0.182	1	13	1.5296	0.131	1	11	0.30166	0.162	1	11	0.41786	0.189	1	8	1.7568	0.119	1	9	0.22046	0.145	1	4	0.14441	0.092	1	2	0.052585	0.0545	1	6	0.20151	0.128	1
BN1106_s2572B000071	Rab-protein 10;Rab-related GTP-binding protein	8	9.1757	0.327	1	7	0.76162	0.337	1	9	0.90496	0.346	1	10	10.152	0.327	1	6	0.5033	0.278	1	6	0.69717	0.293	1	5	9.1136	0.215	1	7	0.68233	0.312	1	4	0.51007	0.21	1	3	0.27085	0.161	1	6	0.79926	0.302	1
BN1106_s538B000488	Uncharacterized protein	3	0.93471	0.0206	1	4	0.069308	0.0206	1	6	0.10917	0.0521	1	5	0.78424	0.0279	1	8	0.16551	0.0873	1	8	0.1758	0.0776	1	10	2.5017	0.0764	1	7	0.19781	0.0873	1	3	0.16474	0.0279	1	12	0.28787	0.124	1	9	0.32925	0.105	1
BN1106_s4618B000050	Serpin	6	8.8707	0.226	1	3	0.30213	0.177	1	6	0.44247	0.265	1	6	5.8486	0.198	1	4	0.32501	0.177	1	5	0.55949	0.177	1	5	10.984	0.177	1	5	0.62856	0.237	1	4	0.45938	0.127	1	4	0.3534	0.127	1	5	0.78165	0.244	1
BN1106_s502B000344	Uncharacterized protein	7	1.1362	0.0853	1	6	0.14307	0.0893	1	6	0.090226	0.0893	1	10	1.2694	0.122	1	7	0.14096	0.0961	1	7	0.22482	0.111	1	4	1.5119	0.0501	1	6	0.1499	0.0961	1	5	0.18223	0.0961	1	5	0.14019	0.0717	1	5	0.22384	0.0961	1
BN1106_s10709B000022	Protein phosphatase 1B	9	1.589	0.134	1	8	0.32482	0.12	1	8	0.17562	0.0955	1	9	2.9294	0.15	1	8	0.35991	0.12	1	5	0.18262	0.063	1	9	2.5101	0.134	1	8	0.24948	0.0955	1	5	0.23794	0.0793	1	5	0.2275	0.0793	1	7	0.43454	0.12	1
BN1106_s3001B000131	Uncharacterized protein	3	1.555	0.0413	1	3	0.26832	0.0413	1	4	0.12808	0.0413	1	3	1.3268	0.0413	1	3	0.17109	0.0413	1	3	0.237	0.0413	1	3	2.2729	0.0413	1	3	0.18195	0.0413	1	3	0.21932	0.0413	1	2	0.23756	0.0413	1	3	0.2717	0.0413	1
BN1106_s3349B000097	Signal peptidase complex subunit 2 homolog;Microsomal signal peptidase 25 kD subunit	12	22.438	0.406	1	9	1.6738	0.273	1	11	1.5658	0.39	1	11	21.902	0.396	1	10	2.0915	0.23	1	6	0.78582	0.23	1	9	13.459	0.396	1	10	2.2243	0.241	1	7	1.3159	0.155	1	10	2.392	0.273	1	8	1.818	0.23	1
BN1106_s4981B000066	Proteasome subunit alpha type (EC 3.4.25.1)	10	16.164	0.256	1	9	1.435	0.218	1	10	1.5759	0.256	1	10	14.281	0.256	1	9	1.4634	0.218	1	10	2.0271	0.256	1	9	17.23	0.256	1	8	0.85364	0.218	1	10	2.6412	0.256	1	8	1.1145	0.199	1	8	1.2747	0.142	1
BN1106_s476B000184	Adducin related protein	4	4.067	0.11	1	4	0.23949	0.11	1	4	0.23433	0.11	1	4	4.7373	0.11	1	4	0.25477	0.11	1	4	0.35291	0.11	1	4	2.6377	0.0865	1	4	0.21455	0.11	1	4	0.27701	0.11	1	3	0.2131	0.11	1	3	0.24373	0.0865	1
BN1106_s1191B000313	Loss of heterozygosity 11 chromosomal region 2 gene A protein homolog;Putative vacuolar protein sorting 26, vps26;von Willebrand factor A domain-containing protein 5A	7	1.8945	0.0802	1	6	0.14199	0.0556	1	9	0.14564	0.1	1	10	3.1694	0.103	1	4	0.07564	0.034	1	4	0.10478	0.034	1	6	2.9651	0.0787	1	6	0.12721	0.103	1	2	0.064801	0.034	1	5	0.13478	0.0802	1	5	0.18996	0.0802	1
BN1106_s1061B000223	Loss of heterozygosity 11 chromosomal region 2 gene A protein homolog;Putative vacuolar protein sorting 26, vps26;von Willebrand factor A domain-containing protein 5A	7	3.3372	0.154	1	8	0.6408	0.272	1	8	0.40412	0.221	1	9	3.8008	0.272	1	9	0.77677	0.272	1	6	0.61087	0.169	1	3	2.7883	0.0478	1	8	0.69255	0.18	1	5	0.49728	0.103	1	4	0.28673	0.103	1	4	0.32794	0.0882	1
BN1106_s708B000222	26S proteasome regulatory subunit rpn2;26S proteasome non-ATPase regulatory subunit 1	11	0.89729	0.0634	1	10	0.12358	0.0569	1	13	0.12553	0.122	1	10	0.87878	0.0618	1	10	0.10411	0.0911	1	9	0.14421	0.078	1	5	0.48579	0.0106	1	10	0.12352	0.0911	1	4	0.069142	0.0333	1	9	0.14455	0.0821	1	10	0.18445	0.0902	1
BN1106_s436B000498	Pol-related;Fumarate hydratase class I	5	7.1395	0.132	1	4	0.3017	0.132	1	8	0.52432	0.246	1	9	6.2962	0.276	1	7	0.5643	0.132	1	7	0.78167	0.18	1	8	13.422	0.246	1	9	1.3239	0.197	1	5	0.61975	0.149	1	5	0.47677	0.18	1	8	1.6473	0.246	1
BN1106_s318B000267	Aldehyde dehydrogenase 18 family, member A1;Delta 1-pyrroline-5-carboxylate synthetase;Glutamate semialdehyde dehydrogenase	9	2.2535	0.161	1	6	0.11349	0.105	1	6	0.071571	0.0902	1	10	2.4519	0.145	1	7	0.174	0.106	1	5	0.15791	0.0927	1	5	1.1011	0.0766	1	7	0.18504	0.116	1	4	0.11018	0.0667	1	1	0.019883	0.021	1	5	0.18103	0.0927	1
BN1106_s1560B000152	RNA-binding region RNP-1 (RNA recognition motif),domain-containing protein;Nucleolin	3	0.46091	0.0315	1	7	0.17449	0.1	1	7	0.11004	0.1	1	5	1.4267	0.0836	1	7	0.14699	0.1	1	7	0.17394	0.1	1	3	0.32746	0.0562	1	6	0.11178	0.0959	1	6	0.22664	0.1	1	5	0.11878	0.0767	1	3	0.077791	0.0493	1
BN1106_s2716B000103	Dehydrogenase/reductase SDR family member 1	5	2.8553	0.0606	1	1	0.037756	0.0358	1	12	0.56329	0.289	1	10	4.1786	0.242	1	10	0.57242	0.248	1	8	0.49401	0.196	1	10	5.5386	0.196	1	9	0.60875	0.24	1	7	0.64368	0.16	1	8	0.49518	0.196	1	8	0.56635	0.196	1
BN1106_s4187B000061	Cathepsin L3	3	20.313	0.0753	1	1	0.60436	0.0753	0.99	3	1.143	0.0753	1	3	11.66	0.134	1	3	1.5268	0.0753	1	3	1.2726	0.0753	1	4	26.519	0.0753	1	3	2.5836	0.0377	1	3	2.7556	0.134	1	3	1.5209	0.0753	1	3	2.4245	0.0962	1
BN1106_s4672B000098	Rho GDP-dissociation inhibitor	9	23.448	0.406	1	10	2.5268	0.418	1	10	1.9599	0.406	1	7	8.8921	0.359	1	8	1.7204	0.406	1	8	1.5175	0.406	1	8	11.473	0.371	1	7	1.165	0.418	1	6	1.5492	0.341	1	7	1.9157	0.341	1	7	2.732	0.341	1
BN1106_s1079B000440	Eukaryotic translation initiation factor 5A	9	13.632	0.242	1	4	0.52999	0.156	1	7	1.1122	0.231	1	9	12.439	0.242	1	8	1.8211	0.199	1	4	0.44989	0.145	1	9	16.818	0.231	1	8	1.58	0.199	1	4	1.0659	0.145	1	9	1.6695	0.161	1	3	0.35256	0.0645	1
BN1106_s1029B000154	Glutathione S-transferase omega class	6	2.4103	0.157	1	6	0.35396	0.164	1	7	0.33516	0.214	1	6	2.9285	0.137	1	6	0.29819	0.137	1	5	0.32481	0.137	1	7	5.114	0.137	1	5	0.31711	0.124	1	6	0.66599	0.187	1	5	0.41402	0.137	1	4	0.37237	0.124	1
BN1106_s1633B000182	ATP synthase subunit beta vacuolar;V-type H+-transporting ATPase subunit B	8	2.2156	0.0803	1	8	0.34461	0.113	1	11	0.27353	0.113	1	11	2.7596	0.096	1	8	0.22327	0.112	1	5	0.18828	0.096	1	7	1.9432	0.0942	1	7	0.17378	0.096	1	4	0.15414	0.0611	1	1	0.027179	0	1	6	0.2595	0.0942	1
BN1106_s2110B000156	ATP synthase alpha subunit vacuolar	10	2.3762	0.143	1	8	0.25602	0.104	1	10	0.18485	0.127	1	10	1.8906	0.112	1	5	0.13164	0.0713	1	7	0.2578	0.0713	1	5	1.9793	0.0323	1	5	0.11334	0.0611	1	3	0.14953	0.017	1	3	0.08386	0.0323	1	3	0.095913	0.0526	1
BN1106_s2044B000106	Purine nucleoside phosphorylase	13	9.6525	0.363	1	9	0.86249	0.243	1	8	0.54393	0.232	1	11	6.8516	0.335	1	7	0.41629	0.232	1	9	1.0065	0.296	1	15	19.317	0.437	1	8	0.54032	0.232	1	7	0.91699	0.158	1	8	0.84841	0.25	1	9	1.3597	0.296	1
BN1106_s4047B000060	Glycerol-3-phosphate dehydrogenase	7	3.6986	0.169	1	3	0.13584	0.13	1	7	0.24685	0.196	1	7	4.3725	0.127	1	5	0.21161	0.169	1	6	0.37095	0.112	1	6	8.5116	0.169	1	8	0.50339	0.196	1	5	0.38193	0.169	1	2	0.10068	0.0816	1	2	0.11515	0.0816	1
BN1106_s2140B000163	Calponin	3	2.3468	0.0354	1	3	0.11043	0.0354	1	4	0.19334	0.0709	1	6	2.7817	0.0354	1	6	0.42273	0.101	1	6	0.4276	0.0709	1	4	1.4892	0.0354	1	5	0.27466	0.0709	1	4	0.38224	0.0354	1	3	0.12916	0	1	3	0.14773	0.0709	1
BN1106_s1842B000207	Mitochondrial inner membrane protein	9	2.1695	0.091	1	12	0.44963	0.122	1	14	0.25891	0.16	1	8	1.6818	0.0734	1	5	0.10996	0.0617	1	6	0.18216	0.0999	1	7	1.6403	0.0514	1	7	0.16387	0.116	1	3	0.12598	0.0352	1	4	0.12414	0.0866	1	4	0.14198	0.0734	1
BN1106_s982B000289	NADH dehydrogenase (Ubiquinone) Fe-S protein 1;NADH-ubiquinone oxidoreductase	8	5.0905	0.254	1	8	0.88003	0.246	1	8	0.29545	0.246	1	10	5.5015	0.323	1	8	0.39466	0.246	1	7	0.64987	0.219	1	5	4.7406	0.0838	1	9	0.58623	0.299	1	6	0.47957	0.201	1	4	0.22147	0.114	1	7	0.62674	0.171	1
BN1106_s1305B000240	Uncharacterized protein	6	6.5529	0.295	1	5	0.66293	0.197	1	4	0.23164	0.197	1	6	5.3065	0.295	1	4	0.30943	0.197	1	4	0.58707	0.197	1	3	3.1749	0.142	1	4	0.45071	0.197	1	4	0.76493	0.197	1	4	0.77541	0.197	1	5	1.1386	0.295	1
BN1106_s1506B000116	GTP-binding protein (O) alpha subunit, gnao;Guanine nucleotide binding protein (G protein) alpha o polypeptide	6	3.1704	0.107	1	1	0.034939	0.0214	0.98	6	0.20119	0.107	1	6	5.5138	0.107	1	5	0.26875	0.0858	1	5	0.2428	0.0724	1	5	5.6229	0.0724	1	6	0.28581	0.107	1	4	0.24205	0.0429	1	5	0.30554	0.0724	1	7	0.51087	0.118	1
BN1106_s209B000345	40S ribosomal protein S9	6	2.819	0.215	1	2	0.14877	0.0838	1	4	0.2226	0.188	1	5	5.935	0.23	1	4	0.29735	0.188	1	5	0.56251	0.194	1	4	8.5313	0.188	1	3	0.21752	0.147	1	2	0.22619	0.0838	1	4	0.56383	0.188	1	3	0.32482	0.131	1
BN1106_s79B000381	Ubiquitin carboxyl-terminal hydrolase 5-like protein 2	8	2.4114	0.132	1	6	0.2456	0.111	1	6	0.15489	0.094	1	7	2.1677	0.118	1	5	0.13736	0.094	1	5	0.19027	0.094	1	4	3.6303	0.094	1	5	0.14608	0.094	1	5	0.30852	0.094	1	5	0.19072	0.111	1	5	0.27146	0.094	1
BN1106_s101B000531	Actin	3	71.495	0.383	1	4	10.034	0.418	1	3	9.8564	0.426	1	3	90.9	0.378	1	4	13.166	0.426	1	3	13.99	0.418	1	3	111.84	0.372	1	4	8.9892	0.481	1	3	13.951	0.426	1	4	15.322	0.42	1	4	22.831	0.426	1
BN1106_s5131B000049	Coatomer subunit gamma	12	1.7624	0.168	1	5	0.078792	0.0712	1	9	0.096416	0.131	1	16	2.7966	0.17	1	7	0.09646	0.101	1	9	0.1784	0.0912	1	3	0.75477	0.0356	1	4	0.055436	0.0545	1	2	0.045348	0.0367	1	1	0.017129	0.0145	1	2	0.0399	0.0423	1
BN1106_s2651B000155	Oxalate/formate antiporter;Monocarboxylate transporter 14	6	2.3955	0.073	1	4	0.11613	0.0394	1	2	0.034284	0.0355	1	6	2.0541	0.073	1	2	0.045797	0.0197	1	3	0.098326	0.0375	1	4	2.7813	0.0355	1	3	0.075488	0.0375	1	2	0.082657	0.0197	1	2	0.063587	0.0197	1	3	0.11272	0.0375	1
BN1106_s1407B000292	Prolyl endopeptidase	9	1.9593	0.101	1	9	0.19744	0.112	1	9	0.14169	0.108	1	11	1.988	0.175	1	5	0.084117	0.0685	1	7	0.17092	0.106	1	11	2.6989	0.124	1	6	0.13122	0.0685	1	6	0.18647	0.0853	1	3	0.066927	0.0573	1	6	0.16407	0.0853	1
BN1106_s1729B000071	Small subunit ribosomal protein S3Ae	6	4.4153	0.232	1	3	0.17473	0.108	1	4	0.15675	0.205	1	6	6.7036	0.232	1	5	0.27959	0.274	1	7	0.62089	0.305	1	4	8.9484	0.143	1	5	0.29733	0.205	1	4	0.37792	0.205	1	7	0.62235	0.305	1	6	0.56981	0.236	1
BN1106_s2298B000195	Vesicle-associated membrane protein-associated protein A	7	5.6359	0.156	1	2	0.088091	0.0734	1	5	0.20615	0.211	1	7	6.4845	0.196	1	7	0.48861	0.199	1	8	0.79662	0.254	1	3	6.978	0.0734	1	9	0.82547	0.254	1	6	0.74061	0.196	1	7	0.56974	0.251	1	5	0.43729	0.211	1
BN1106_s789B000473	Uncharacterized protein	4	3.4805	0.0946	1	2	0.1251	0.0324	1	5	0.18252	0.0946	1	4	3.4828	0.0946	1	3	0.1474	0.0946	1	2	0.092841	0.0622	1	1	0.93189	0.0324	0.99	3	0.11208	0.0622	1	3	0.19021	0.0649	1	6	0.33851	0.0973	1	2	0.10644	0.0622	1
BN1106_s232B000326	TyrA protein;Iron-dependent peroxidase;Dyp-type peroxidase	11	4.0108	0.231	1	0	0	0	0.51	8	0.23832	0.231	1	10	3.4849	0.26	1	7	0.37519	0.229	1	9	0.60529	0.285	1	9	5.5936	0.28	1	6	0.28294	0.175	1	7	0.57458	0.208	1	9	0.60672	0.242	1	10	0.91642	0.29	1
BN1106_s2169B000110	Arginine/serine-rich splicing factor	8	2.9984	0.228	1	7	0.66537	0.237	1	12	1.101	0.339	1	9	2.3617	0.241	1	6	0.44326	0.188	1	5	0.47282	0.179	1	10	5.8165	0.295	1	8	0.73955	0.286	1	7	1.0117	0.277	1	8	0.96556	0.277	1	3	0.27905	0.143	1
BN1106_s649B000500	Coatomer protein complex	12	0.80259	0.0894	1	5	0.056685	0.0295	1	6	0.043486	0.0418	1	10	1.0699	0.0468	1	6	0.0796	0.0738	1	4	0.066147	0.0476	1	2	0.12263	0.0148	1	5	0.073062	0.0623	1	5	0.086187	0.0394	1	6	0.095389	0.0558	1	5	0.092246	0.0664	1
BN1106_s706B000207	Methylmalonyl CoA epimerase	5	4.8522	0.284	1	5	0.42273	0.216	1	7	0.81549	0.284	1	6	3.6074	0.284	1	6	0.73165	0.284	1	6	0.64233	0.216	1	5	4.9431	0.271	1	5	0.49314	0.216	1	5	0.83693	0.216	1	3	0.36516	0.151	1	3	0.28965	0.151	1
BN1106_s2333B000155	Glycogen synthase	9	1.669	0.115	1	7	0.15506	0.0706	1	7	0.097787	0.0706	1	8	2.0974	0.0779	1	5	0.10924	0.0412	1	5	0.15132	0.0779	1	4	2.1146	0.0529	1	5	0.094472	0.0412	1	3	0.09166	0.0412	1	3	0.070513	0.0412	1	5	0.14107	0.0559	1
BN1106_s4335B000092	UDP-N-acteylglucosamine pyrophosphorylase	10	2.8866	0.11	1	9	0.26102	0.0974	1	9	0.16461	0.11	1	8	1.4117	0.0661	1	4	0.084267	0.0609	1	4	0.11673	0.0609	1	3	1.6948	0.0383	1	6	0.14252	0.0974	1	3	0.11082	0.0383	1	4	0.117	0.0417	1	3	0.09751	0.0417	1
BN1106_s916B000191	Glucan phosphorylase;Glycogen phosphorylase	4	6.0982	0.233	1	5	0.55096	0.301	1	3	0.34746	0.199	1	2	4.0226	0.131	1	2	0.22953	0.131	1	3	0.46638	0.199	1	2	4.7028	0.131	1	5	0.65481	0.244	1	2	0.60768	0.131	1	2	0.46748	0.131	1	2	0.36451	0.131	1
BN1106_s819B000365	Annexin	5	2.5699	0.174	1	1	0.047453	0.0284	0.96	8	0.44007	0.206	1	6	4.2164	0.206	1	7	0.48966	0.206	1	8	0.67827	0.206	1	7	12.756	0.206	1	10	1.0189	0.206	1	5	0.58384	0.206	1	8	0.67987	0.206	1	8	1.108	0.206	1
BN1106_s3005B000095	Thioredoxin-glutathione reductase	6	5.3131	0.282	1	5	0.50388	0.274	1	6	0.7297	0.369	1	8	11.861	0.369	1	4	0.42448	0.187	1	4	0.74158	0.187	1	3	4.0483	0.183	1	5	0.70444	0.365	1	5	0.76613	0.282	1	4	0.91972	0.187	1	5	1.0519	0.274	1
BN1106_s3104B000160	Hydroxyacyl-Coenzyme A dehydrogenase/3-ketoacyl-Coenzyme A thiolase/enoyl-Coenzyme A hydratase (Trifunctional protein), beta subunit	7	2.2791	0.136	1	7	0.27199	0.158	1	6	0.14125	0.158	1	10	2.5771	0.205	1	9	0.37016	0.205	1	7	0.31739	0.158	1	9	2.8544	0.176	1	8	0.33991	0.205	1	5	0.34054	0.111	1	7	0.31814	0.183	1	6	0.36387	0.136	1
BN1106_s100B000380	Fasciclin-1	8	1.0788	0.0709	1	9	0.2253	0.0863	1	7	0.12298	0.0709	1	6	0.79278	0.0709	1	5	0.094914	0.0678	1	5	0.13148	0.0709	1	8	1.8553	0.0863	1	7	0.14888	0.108	1	5	0.17131	0.0709	1	4	0.10274	0.0508	1	6	0.22232	0.0709	1
BN1106_s510B000501	26S proteasome non-ATPase regulatory subunit 11	12	2.3537	0.254	1	8	0.33578	0.184	1	7	0.17771	0.184	1	9	4.0699	0.187	1	6	0.19524	0.148	1	6	0.27045	0.151	1	6	2.0085	0.16	1	4	0.12764	0.115	1	3	0.15612	0.0861	1	3	0.1201	0.0861	1	3	0.13736	0.0861	1
BN1106_s3715B000086	Carbonyl reductase 1	12	7.1014	0.281	1	9	0.5472	0.254	1	7	0.24092	0.201	1	9	4.4197	0.251	1	8	0.46098	0.246	1	5	0.36241	0.147	1	8	4.4962	0.243	1	6	0.27823	0.153	1	5	0.37351	0.156	1	6	0.36326	0.156	1	4	0.24974	0.12	1
BN1106_s284B000287	Myoglobin	6	6.0037	0.229	1	5	0.87003	0.229	1	6	0.71887	0.287	1	11	15.332	0.433	1	7	1.5702	0.401	1	4	0.5414	0.191	1	7	8.2185	0.338	1	6	0.77945	0.363	1	5	0.98447	0.338	1	3	0.36566	0.127	1	3	0.41821	0.127	1
BN1106_s4802B000087	Mitochondrial import receptor subunit TOM34;Putative heat shock protein 70 (Hsp70)-interacting protein	4	4.0126	0.119	1	5	0.22647	0.0963	1	4	0.10891	0.068	1	9	3.7765	0.147	1	5	0.19079	0.068	1	3	0.20152	0.068	1	2	2.3182	0.068	1	4	0.15472	0.068	1	2	0.11952	0.068	1	4	0.202	0.068	1	4	0.30298	0.068	1
BN1106_s1582B000145	Dynein light chain	2	4.6068	0.2	1	2	0.32874	0.2	1	4	0.58537	0.2	1	4	7.3951	0.2	1	1	0.11783	0.105	0.99	1	0.38362	0.105	1	4	13.084	0.2	1	2	0.29452	0.0947	1	3	0.88763	0.2	1	4	1.0857	0.2	1	2	0.43979	0.2	1
BN1106_s5284B000043	Peptidyl-prolyl cis-trans isomerase	7	10.772	0.167	1	4	0.61486	0.115	1	6	1.139	0.211	1	6	6.6974	0.153	1	4	0.51797	0.139	1	3	0.40142	0.0574	1	4	5.447	0.115	1	6	0.70356	0.167	1	3	0.71299	0.0574	1	5	0.71919	0.167	1	4	0.62733	0.129	1
BN1106_s736B000233	Dihydropyrimidinase related protein-2 (M38 family)	4	0.90973	0.0669	1	12	0.41647	0.236	1	7	0.11814	0.149	1	9	1.5968	0.134	1	10	0.27931	0.224	1	7	0.25727	0.112	1	2	0.61169	0.0368	1	8	0.22888	0.177	1	7	0.33521	0.129	1	3	0.11482	0.0602	1	6	0.25061	0.125	1
BN1106_s1971B000297	4-methyl-5(B-hydroxyethyl)-thiazole monophosphate biosynthesis	5	5.2177	0.169	1	5	0.58802	0.18	1	7	0.8201	0.186	1	5	5.5184	0.158	1	6	0.66046	0.18	1	4	0.49536	0.115	1	4	8.2727	0.109	1	5	0.5268	0.18	1	5	0.89406	0.18	1	4	0.49653	0.169	1	4	0.5679	0.169	1
BN1106_s739B000132	Uncharacterized protein	4	3.329	0.213	1	6	0.51321	0.226	1	8	0.61816	0.317	1	6	3.8769	0.303	1	6	0.54587	0.226	1	5	0.46185	0.226	1	5	6.9196	0.303	1	8	0.7191	0.317	1	3	0.31066	0.136	1	5	0.60029	0.226	1	6	0.86687	0.317	1
BN1106_s961B000155	Tetratricopeptide repeat protein 39B	5	0.97495	0.0386	1	6	0.11824	0.0523	1	7	0.10404	0.0689	1	6	1.5411	0.0523	1	4	0.063495	0.0275	1	2	0.042077	0.0262	1	3	1.0352	0.0262	1	3	0.049534	0.0152	1	0	0	0	0.23	1	0.020632	0.0152	0.99	1	0.023598	0.0152	1
BN1106_s5012B000053	Sulfide:quinone oxidoreductase mitochondrial	3	1.9927	0.103	1	5	0.3761	0.175	1	5	0.23719	0.175	1	5	1.8904	0.175	1	4	0.23564	0.124	1	5	0.43888	0.175	1	6	3.4852	0.175	1	5	0.33694	0.175	1	5	0.7392	0.175	1	5	0.43991	0.175	1	4	0.3742	0.124	1
BN1106_s5069B000089	Leucine zipper-EF-hand-containing transmembrane protein 1, mitochondrial	6	0.81919	0.0751	1	5	0.083391	0.0763	1	10	0.13039	0.151	1	9	1.4181	0.14	1	4	0.055114	0.0469	1	5	0.11909	0.0775	1	7	1.2196	0.0528	1	7	0.14557	0.107	1	2	0.047851	0.0282	1	3	0.056291	0.0282	1	4	0.11156	0.0423	1
BN1106_s468B000343	Xaa-Pro dipeptidase (M24 family)	7	2.1631	0.151	1	7	0.2249	0.163	1	7	0.14183	0.141	1	9	1.6949	0.208	1	8	0.22412	0.188	1	5	0.17515	0.139	1	9	2.8535	0.208	1	6	0.16691	0.135	1	8	0.47117	0.175	1	6	0.21792	0.139	1	5	0.2008	0.0833	1
BN1106_s1385B000133	Ribosomal protein S18	7	13.993	0.0724	1	5	0.66573	0.0526	1	7	0.74265	0.0526	1	8	9.6952	0.125	1	8	1.6305	0.125	1	5	0.77686	0.0526	1	5	7.4477	0.125	1	4	0.42642	0.0724	1	2	0.29174	0.0526	1	4	0.55674	0.0526	1	1	0.11579	0	0.99
BN1106_s2132B000163	Adducin related protein	4	0.46268	0.0217	1	4	0.093868	0.0345	1	6	0.1012	0.0332	1	5	0.883	0.0217	1	6	0.11569	0.046	1	5	0.10954	0.0332	1	5	0.99664	0.0217	1	7	0.14377	0.0473	1	1	0.026185	0.0217	0.99	3	0.10979	0.0332	1	2	0.047073	0.0217	1
BN1106_s3509B000140	Microtubule-associated protein futsch	8	2.4188	0.144	1	6	0.20154	0.155	1	7	0.14988	0.149	1	7	1.7732	0.132	1	9	0.26666	0.165	1	9	0.36938	0.172	1	5	1.0165	0.0653	1	10	0.32214	0.146	1	6	0.25463	0.132	1	6	0.19589	0.11	1	8	0.36917	0.172	1
BN1106_s5073B000167	26s proteasome regulatory particle subunit	15	1.8099	0.0852	1	6	0.10669	0.0452	1	12	0.13909	0.0739	1	9	1.2932	0.0441	1	3	0.035929	0.0411	1	4	0.067513	0.0565	1	1	0.085591	0.0154	0.99	3	0.038209	0.037	1	4	0.087967	0.0565	1	7	0.12479	0.037	1	5	0.098442	0.0565	1
BN1106_s5340B000050	GTP-binding nuclear protein Ran	5	4.3926	0.0972	1	4	0.30685	0.148	1	7	0.53578	0.296	1	4	3.8785	0.148	1	8	0.71569	0.306	1	4	0.48431	0.106	1	2	5.9305	0.0972	1	4	0.27491	0.148	1	3	0.32393	0.0972	1	3	0.2492	0.148	1	3	0.28501	0.0972	1
BN1106_s1956B000118	Venom allergen-like (VAL) 11 protein;Golgi-associated plant pathogenesis-related protein 1	8	3.0697	0.16	1	6	0.27	0.152	1	7	0.20822	0.129	1	7	1.8765	0.147	1	8	0.33339	0.192	1	3	0.19153	0.0604	1	6	2.7839	0.126	1	9	0.56445	0.194	1	4	0.24956	0.0814	1	6	0.31581	0.144	1	6	0.4417	0.163	1
BN1106_s3173B000376	Lysosomal alpha-glucosidase	5	0.68979	0.118	1	5	0.11728	0.118	1	7	0.10931	0.147	1	5	0.89042	0.118	1	5	0.0988	0.112	1	6	0.16872	0.131	1	6	2.3078	0.118	1	5	0.10507	0.118	1	4	0.21984	0.0761	1	6	0.16912	0.131	1	6	0.27237	0.134	1
BN1106_s5618B000057	Thioredoxin/protein disulfide isomerase	7	2.6012	0.121	1	7	0.37823	0.0683	1	8	0.20354	0.148	1	6	2.2824	0.0683	1	8	0.27188	0.121	1	7	0.37661	0.0683	1	8	4.857	0.123	1	8	0.33886	0.121	1	5	0.27202	0.0683	1	7	0.3775	0.0706	1	6	0.36282	0.0683	1
BN1106_s14108B000004	Cathepsin B	4	10.271	0.192	1	2	0.3332	0.185	1	4	1.0182	0.192	1	3	8.4455	0.185	1	3	0.79566	0.192	1	4	1.1022	0.192	1	2	5.1286	0.185	1	4	1.116	0.192	1	2	0.50661	0.185	1	2	0.38973	0.185	1	3	0.44575	0.192	1
BN1106_s2335B000138	NADH dehydrogenase (Ubiquinone) 1 alpha subcomplex 9;NADH-ubiquinone oxidoreductase 39 kD subunit	10	0.77828	0.257	1	0	0	0	0	7	0.17665	0.162	1	13	3.0117	0.328	1	9	0.32983	0.226	1	10	0.52969	0.268	1	11	3.5049	0.219	1	12	0.60223	0.28	1	3	0.15531	0.109	1	8	0.39033	0.223	1	10	0.60726	0.264	1
BN1106_s4B000834	Calcium-binding protein	4	53.034	0.667	1	0	0	0	0	0	0	0	0	4	38.4	0.667	1	0	0	0	0	0	0	0	0	3	51.165	0.536	1	0	0	0	0	0	0	0	0	0	0	0	0	1	0.28261	0.159	0.97
BN1106_s73B000494	Mitochondrial import inner membrane translocase subunit Tim8-like protein	1	0.28172	0.0909	0.99	2	0.91382	0.0909	1	2	0.36313	0.0909	1	1	0.18957	0.0909	0.99	1	0.48506	0.0909	1	1	0.379	0.0909	1	2	2.1502	0.0909	1	2	0.51585	0.0909	1	1	0.21044	0	0.99	2	0.67349	0.0909	1	1	0.18516	0	0.99
BN1106_s4469B000065	Fructose-bisphosphate aldolase (EC 4.1.2.13)	9	2.7205	0.205	1	0	0	0	0	9	0.47986	0.27	1	8	2.231	0.205	1	7	0.4818	0.139	1	4	0.48281	0.0847	1	9	7.0748	0.246	1	7	0.59327	0.139	1	5	0.52394	0.115	1	8	1.0162	0.224	1	8	1.1622	0.219	1
BN1106_s1661B000090	Small subunit ribosomal protein S2e	4	2.8439	0.0741	1	3	0.15679	0.0741	1	5	0.2366	0.125	1	7	4.1732	0.195	1	8	0.57226	0.195	1	6	0.54329	0.128	1	6	7.268	0.138	1	4	0.19863	0.0741	1	5	0.57042	0.0741	1	4	0.34412	0.0741	1	5	0.39358	0.0707	1
BN1106_s9961B000006	Cytosol alanyl aminopeptidase (M01 family);Puromycin-sensitive aminopeptidase	7	3.6734	0.212	1	6	0.52632	0.13	1	9	0.58517	0.279	1	6	4.3655	0.193	1	5	0.27686	0.16	1	4	0.49192	0.0743	1	2	3.9591	0.0743	1	8	0.6967	0.279	1	3	0.26335	0.0743	1	4	0.28805	0.0743	1	4	0.32945	0.138	1
BN1106_s3590B000078	FERM domain-containing protein	7	0.49567	0.0286	1	4	0.05232	0.0486	1	8	0.080387	0.0933	1	10	0.38329	0.0867	1	5	0.080883	0.0467	1	3	0.045078	0.0238	1	6	0.39122	0.0524	1	4	0.046873	0.0333	1	3	0.058735	0.0286	1	3	0.045185	0.0295	1	3	0.051679	0.0286	1
BN1106_s8460B000014	Transaldolase (EC 2.2.1.2)	6	7.4565	0.256	1	2	0.13438	0.132	1	5	0.34944	0.201	1	5	5.088	0.256	1	4	0.35833	0.201	1	3	0.25403	0.187	1	6	9.8313	0.256	1	5	0.49641	0.256	1	5	0.84247	0.256	1	5	0.64811	0.256	1	7	1.1706	0.256	1
BN1106_s789B000472	Uncharacterized protein	4	6.8396	0.126	1	3	0.22131	0.0856	1	3	0.20155	0.0856	1	4	7.9455	0.126	1	4	0.26923	0.126	1	2	0.25825	0.0766	1	1	0.88349	0.0495	0.98	3	0.19827	0.126	1	4	0.48592	0.126	1	3	0.25886	0.0856	1	3	0.29607	0.126	1
BN1106_s3747B000112	IST1 homolog	8	5.381	0.17	1	7	0.47946	0.205	1	8	0.44247	0.215	1	7	2.1167	0.149	1	5	0.25452	0.215	1	5	0.35257	0.128	1	1	0.49516	0.0347	1	3	0.14388	0.128	1	3	0.24418	0.128	1	3	0.18785	0.128	1	0	0	0	0
BN1106_s107B000175	Zinc phosphodiesterase ELAC protein 1;Neural cell adhesion molecule;Cell adhesion molecule	17	0.70005	0.0556	1	10	0.12765	0.0683	1	13	0.1195	0.0894	1	16	1.0762	0.0835	1	4	0.039472	0.0346	1	3	0.054676	0.0278	1	9	0.87677	0.0379	1	6	0.064778	0.0278	1	1	0.017076	0.00759	1	1	0.013137	0	1	2	0.030472	0.0185	1
BN1106_s8B000460	Histone H1	4	4.5907	0.109	1	3	0.29654	0.0514	1	6	0.66851	0.137	1	5	5.8046	0.109	1	3	0.36904	0.0514	1	3	0.5112	0.0514	1	4	5.0676	0.109	1	3	0.26567	0.0514	1	4	0.92504	0.0514	1	3	0.34686	0.0514	1	2	0.23938	0.0514	1
BN1106_s5230B000038	60s ribosomal protein L12	6	7.7311	0.388	1	5	0.90583	0.309	1	5	0.57127	0.297	1	3	2.5816	0.212	1	4	0.40446	0.212	1	4	0.78421	0.297	1	3	6.1724	0.242	1	5	0.81153	0.303	1	4	0.73	0.297	1	2	0.22607	0.145	1	3	0.6423	0.23	1
BN1106_s6381B000088	Ribosomal protein S13	7	6.215	0.325	1	2	0.20057	0.152	1	3	0.21187	0.179	1	8	8.4032	0.338	1	6	0.80421	0.325	1	4	0.58569	0.192	1	6	11.058	0.318	1	6	0.85525	0.252	1	3	0.51081	0.192	1	5	0.82499	0.252	1	4	0.67145	0.185	1
BN1106_s881B000362	Cullin-associated NEDD8-dissociated protein 2	5	1.1781	0.0718	1	5	0.17446	0.0847	1	5	0.11002	0.0847	1	8	1.9389	0.0884	1	3	0.066841	0.046	1	3	0.16432	0.0626	1	4	0.99878	0.046	1	1	0.045944	0.0295	1	2	0.077973	0.046	1	2	0.059984	0.046	1	3	0.14602	0.0958	1
BN1106_s3658B000104	Proteasome subunit alpha type (EC 3.4.25.1)	8	15.386	0.4	1	8	2.0343	0.4	1	8	1.2829	0.436	1	7	12.694	0.4	1	6	0.96838	0.393	1	6	1.3414	0.4	1	7	16.341	0.393	1	7	1.3816	0.4	1	6	1.7478	0.336	1	5	0.9782	0.393	1	7	2.0631	0.4	1
BN1106_s934B000320	Pyruvate dehydrogenase E1 component	6	2.6172	0.0738	1	2	0.054363	0.0427	1	5	0.09466	0.0718	1	7	2.6753	0.0738	1	7	0.22412	0.111	1	6	0.2174	0.111	1	4	1.7859	0.0718	1	8	0.3195	0.111	1	5	0.22822	0.0738	1	5	0.17557	0.0738	1	6	0.30087	0.0738	1
BN1106_s553B000158	Calnexin;SmIrV1 protein	8	1.4377	0.123	1	8	0.22488	0.125	1	6	0.10462	0.0763	1	10	2.2181	0.15	1	5	0.094752	0.0966	1	3	0.074813	0.0498	1	10	1.927	0.14	1	4	0.1241	0.0857	1	4	0.13333	0.0794	1	4	0.10257	0.0717	1	2	0.055748	0.0358	1
BN1106_s1883B000183	Nuclear pore membrane glycoprotein gp210-related	19	0.66837	0.116	1	2	0.013598	0.0105	1	10	0.0459	0.0694	1	9	0.45611	0.0449	1	9	0.054709	0.0564	1	7	0.057942	0.032	1	0	0	0	0	10	0.065204	0.0649	1	1	0.010251	0.00499	0.96	3	0.02406	0.0185	1	3	0.027518	0.018	1
BN1106_s3938B000089	Large subunit ribosomal protein L7e;60S ribosomal protein L7	6	1.2511	0.112	1	1	0.039698	0.0312	1	3	0.082824	0.109	1	3	0.77514	0.0654	1	2	0.11063	0.0748	1	3	0.15325	0.109	1	2	0.86431	0.0343	1	4	0.16492	0.112	1	1	0.060359	0.0312	1	2	0.097486	0.0312	1	1	0.053108	0.0312	1
BN1106_s318B000269	TNF receptor-associated protein 1;Heat shock protein 75 kDa	5	1.0435	0.0864	1	7	0.19323	0.11	1	11	0.20339	0.181	1	8	1.5107	0.127	1	6	0.11588	0.091	1	4	0.10165	0.0648	1	3	0.62309	0.037	1	5	0.10008	0.0864	1	2	0.06296	0.0386	1	5	0.1609	0.0864	1	3	0.085214	0.0509	1
BN1106_s1464B000227	Uncharacterized protein	13	2.5417	0.22	1	10	0.33304	0.166	1	9	0.16181	0.131	1	11	1.4966	0.158	1	9	0.24746	0.141	1	10	0.34278	0.169	1	9	2.3863	0.164	1	12	0.33556	0.164	1	3	0.10921	0.0638	1	2	0.054451	0.0419	1	6	0.25162	0.116	1
BN1106_s4482B000044	Cathepsin B2	6	1.7347	0.102	1	2	0.058351	0.0521	1	4	0.12732	0.0846	1	6	1.3049	0.141	1	6	0.24409	0.102	1	4	0.18934	0.0846	1	7	2.3116	0.102	1	4	0.14536	0.0521	1	3	0.13783	0.0521	1	1	0.032962	0.0282	0.99	3	0.12127	0.0282	1
BN1106_s986B000164	RNA polymerase ii transcription elongation factor elongin/siii subunit elongin b	3	4.991	0.08	1	4	0.96857	0.256	1	6	1.5541	0.256	1	3	4.7771	0.08	1	5	1.1377	0.256	1	1	0.1301	0.072	1	2	9.2073	0.072	1	3	0.39112	0.072	1	2	0.38637	0.072	1	3	0.51064	0.072	1	1	0.14915	0.072	1
BN1106_s210B000998	Calmodulin	6	5.65	0.193	1	2	0.19341	0.139	1	2	0.12198	0.139	1	3	1.2594	0.139	1	3	0.2332	0.139	1	2	0.14037	0.0714	1	5	3.9774	0.193	1	3	0.24801	0.193	1	2	0.29407	0.139	1	2	0.22623	0.0714	1	2	0.25875	0.139	1
BN1106_s2487B000187	Uncharacterized protein	5	4.1125	0.116	1	4	0.17556	0.116	1	4	0.11071	0.116	1	4	2.3565	0.116	1	5	0.19408	0.116	1	4	0.20486	0.116	1	4	3.4613	0.113	1	3	0.11243	0.113	1	3	0.26693	0.113	1	4	0.20534	0.116	1	3	0.23486	0.113	1
BN1106_s240B000175	Estradiol 17-beta-dehydrogenase 12-B;Steroid dehydrogenase	6	3.8053	0.153	1	5	0.26513	0.153	1	6	0.21213	0.16	1	6	5.0037	0.153	1	6	0.28336	0.153	1	5	0.30939	0.128	1	4	2.8144	0.099	1	4	0.17989	0.131	1	2	0.13715	0.0575	1	3	0.1669	0.128	1	3	0.19088	0.099	1
BN1106_s4248B000039	Ribosomal protein L7a	3	0.82352	0.0199	1	1	0.023827	0	1	4	0.065706	0.038	1	6	1.4031	0.0417	1	3	0.063883	0.0362	1	2	0.057269	0.0163	1	8	3.2159	0.0652	1	5	0.12026	0.0797	1	5	0.20409	0.0725	1	2	0.057404	0.0163	1	3	0.10145	0.0453	1
BN1106_s292B000423	Leucyl-tRNA synthetase	4	0.30341	0.0334	1	7	0.080062	0.07	1	16	0.13056	0.126	1	13	0.73493	0.0936	1	10	0.10034	0.074	1	7	0.093426	0.0594	1	4	0.61197	0.0244	1	9	0.10671	0.0627	1	0	0	0	0.96	0	0	0	0.71	5	0.074482	0.0366	1
BN1106_s925B000539	Alpha-tubulin 2	5	3.7686	0.103	1	5	0.22027	0.123	1	4	0.2349	0.105	1	6	6.0898	0.144	1	2	0.14871	0.0774	1	2	0.15855	0.0569	1	3	5.0883	0.0752	1	2	0.087874	0.0569	1	2	0.14913	0.0569	1	1	0.15892	0.0342	0.99	1	0.08424	0.0342	1
BN1106_s11916B000010	DnaJ homolog subfamily B member 4	4	2.8726	0.269	1	1	0.068505	0.0558	1	3	0.304	0.173	1	4	3.8314	0.269	1	4	0.40608	0.193	1	3	0.41189	0.173	1	5	6.4016	0.269	1	5	0.91203	0.411	1	3	0.53667	0.122	1	3	0.41286	0.218	1	2	0.32482	0.122	1
BN1106_s2014B000189	Nascent polypeptide-associated complex subunit alpha	6	5.2357	0.176	1	3	0.20751	0.176	1	6	0.32975	0.176	1	4	3.0822	0.176	1	5	0.33932	0.176	1	5	0.61016	0.176	1	7	9.3626	0.176	1	5	0.46844	0.176	1	5	0.61243	0.176	1	4	0.34897	0.176	1	4	0.53886	0.176	1
BN1106_s63B000399	DIF_5	2	0.51238	0.0787	1	1	0.11055	0.0787	0.99	1	0.069721	0.0787	1	2	0.34478	0.0787	1	1	0.093132	0.0787	0.99	1	0.12901	0.0787	0.99	1	0.42185	0.0787	0.99	2	0.22551	0.0787	1	1	0.16809	0.0787	0.99	1	0.12931	0.0787	0.99	1	0.1479	0.0787	0.99
BN1106_s586B000372	Cofilin, actophorin	2	5.0228	0.222	1	2	0.37638	0.222	1	3	0.35857	0.222	1	2	9.0912	0.222	1	4	0.681	0.393	1	2	0.43921	0.222	1	2	12.7	0.222	1	7	3.7259	0.407	1	2	0.33809	0.222	1	2	0.26009	0.222	1	2	0.29747	0.222	1
BN1106_s1158B000180	Glucose-6-phosphate 1-dehydrogenase (EC 1.1.1.49)	6	4.2488	0.163	1	7	0.37598	0.184	1	7	0.23711	0.264	1	7	4.942	0.221	1	4	0.20394	0.123	1	6	0.35692	0.16	1	4	3.2245	0.0828	1	5	0.21689	0.156	1	3	0.19968	0.0767	1	5	0.28317	0.156	1	5	0.32387	0.156	1
BN1106_s754B000176	Cat eye syndrome critical region protein 5	5	3.4095	0.151	1	6	0.34061	0.23	1	5	0.16922	0.164	1	5	2.7199	0.151	1	6	0.28693	0.164	1	6	0.49095	0.243	1	3	2.65	0.0888	1	5	0.37692	0.164	1	4	0.3088	0.151	1	5	0.3984	0.164	1	5	0.35896	0.164	1
BN1106_s3171B000156	Heterogeneous nuclear ribonucleoprotein K	7	2.7	0.113	1	2	0.12202	0	1	4	0.14091	0.0315	1	8	2.2564	0.0919	1	6	0.29029	0.0604	1	4	0.26073	0.0315	1	3	2.1217	0.0236	1	4	0.20017	0.0315	1	3	0.2592	0.0315	1	4	0.26135	0.0315	1	2	0.16323	0	1
BN1106_s3072B000116	Pyruvate dehydrogenase E2 component (Dihydrolipoamide acetyltransferase)	5	2.378	0.0966	1	5	0.16467	0.0966	1	5	0.10385	0.0644	1	6	2.5077	0.0966	1	6	0.2091	0.111	1	5	0.23922	0.0966	1	1	0.1554	0.0181	0.97	6	0.22237	0.129	1	5	0.25038	0.103	1	5	0.19262	0.0966	1	5	0.2203	0.0926	1
BN1106_s4598B000070	Proteasome (Prosome, macropain) 26S subunit, non-ATPase, 12;26S proteasome non-ATPase regulatory subunit 12	6	2.214	0.0549	1	10	0.38933	0.0989	1	7	0.15368	0.0505	1	8	1.679	0.0659	1	9	0.32798	0.0681	1	5	0.18887	0.0505	1	4	1.0562	0.0374	1	8	0.25888	0.0681	1	2	0.088523	0.0198	1	5	0.18932	0.0374	1	5	0.21653	0.0681	1
BN1106_s4646B000066	Procollagen-lysine, 2-oxoglutarate 5-dioxygenase 3;Lysyl hydroxylase/galactosyltransferase/ glucosyltransferase	8	1.4421	0.0883	1	9	0.27968	0.107	1	10	0.19973	0.136	1	11	1.6032	0.0849	1	4	0.079579	0.0577	1	6	0.17478	0.0747	1	4	0.65228	0.0492	1	6	0.13418	0.107	1	3	0.10481	0.0577	1	3	0.080632	0.0509	1	3	0.092222	0.0509	1
BN1106_s11983B000006	40s ribosomal protein S14	3	2.5287	0.136	1	4	0.36981	0.141	1	5	0.3196	0.141	1	7	8.4684	0.201	1	6	0.56284	0.141	1	6	1.2628	0.201	1	6	8.8094	0.191	1	5	0.45401	0.141	1	4	0.56227	0.141	1	6	0.78149	0.151	1	4	0.49473	0.141	1
BN1106_s347B000346	Programmed cell death protein	4	0.90141	0.0243	1	3	0.080314	0.0487	1	5	0.11149	0.0487	1	9	2.2279	0.0712	1	4	0.12017	0.0487	1	5	0.20629	0.0487	1	2	0.32329	0.0243	1	4	0.09902	0.0487	1	2	0.078898	0.0243	1	3	0.093941	0.0487	1	3	0.14786	0.0487	1
BN1106_s6528B000056	Glycyl-tRNA synthetase	8	1.2767	0.0667	1	6	0.15474	0.0957	1	8	0.15976	0.115	1	11	1.7141	0.133	1	8	0.1842	0.128	1	7	0.25516	0.0957	1	4	1.2762	0.041	1	3	0.063652	0.0701	1	2	0.070035	0.0513	1	2	0.053877	0.0513	1	4	0.13035	0.0325	1
BN1106_s810B000521	High-density lipoprotein receptor (Hdl);Vigilin	6	0.2504	0.0387	1	3	0.031793	0.0166	1	9	0.073266	0.0829	1	11	0.67465	0.0711	1	10	0.097868	0.0877	1	7	0.091203	0.0585	1	0	0	0	0.96	7	0.081085	0.0561	1	1	0.015704	0.00869	0.97	2	0.024474	0.0197	1	1	0.013817	0	1
BN1106_s4543B000079	Eukaryotic translation elongation factor 1 beta 2	4	2.2879	0.231	1	3	0.18531	0.135	1	4	0.16683	0.231	1	4	2.7271	0.231	1	4	0.22285	0.231	1	4	0.30869	0.231	1	4	2.8765	0.135	1	4	0.23699	0.231	1	4	0.40221	0.231	1	3	0.21675	0.195	1	4	0.47424	0.231	1
BN1106_s9130B000051	Glyoxalase II (Hydroxyacylglutathione hydrolase)	11	7.1609	0.12	1	6	0.46434	0.0843	1	7	0.45257	0.0884	1	7	3.8195	0.116	1	6	0.39117	0.0843	1	6	0.68014	0.0843	1	6	6.2906	0.0843	1	4	0.24055	0.0522	1	5	0.70601	0.0522	1	5	0.42125	0.0843	1	5	0.48179	0.0562	1
BN1106_s979B000404	Ubiquitin carboxyl-terminal hydrolase (EC 3.4.19.12)	11	0.55028	0.0557	1	5	0.057148	0.0206	1	11	0.07724	0.0482	1	11	0.71684	0.0434	1	2	0.023267	0.00826	1	3	0.032229	0.0138	1	0	0	0	0	4	0.042183	0.0206	1	2	0.027682	0.00688	1	3	0.032305	0.0138	1	4	0.049824	0.0213	1
BN1106_s2662B000418	60S ribosomal protein L18a	4	2.2571	0.111	1	3	0.23023	0.101	1	5	0.28599	0.162	1	4	5.2431	0.152	1	5	0.38202	0.111	1	5	0.52918	0.111	1	3	7.5904	0.101	1	4	0.29869	0.111	1	3	0.35006	0.101	1	4	0.38997	0.111	1	4	0.44602	0.111	1
BN1106_s1158B000179	Glucose-6-phosphate 1-dehydrogenase (EC 1.1.1.49)	6	5.2589	0.164	1	8	0.81967	0.219	1	8	0.51693	0.219	1	8	5.7558	0.201	1	6	0.44048	0.247	1	8	0.95649	0.224	1	3	2.9844	0.142	1	7	0.59213	0.201	1	4	0.45363	0.151	1	4	0.34897	0.142	1	5	0.53886	0.196	1
BN1106_s3190B000098	Atlastin-1	2	0.72361	0.0468	1	6	0.18718	0.116	1	7	0.14252	0.0896	1	6	0.7611	0.116	1	8	0.22524	0.126	1	4	0.13611	0.0916	1	7	2.2747	0.153	1	6	0.16769	0.108	1	5	0.22926	0.11	1	3	0.098981	0.0652	1	3	0.11321	0.0652	1
BN1106_s531B000172	Dihydrolipoamide S-acetyltransferase (E2 component of pyruvate dehydrogenase complex)	7	1.3081	0.063	1	8	0.13879	0.063	1	5	0.04539	0.0315	1	7	1.0343	0.063	1	7	0.087841	0.063	1	7	0.16195	0.063	1	3	0.22723	0.0315	1	7	0.10862	0.063	1	5	0.13358	0.0541	1	7	0.12196	0.0541	1	8	0.20993	0.063	1
BN1106_s2318B000216	Retinaldehyde binding protein-related;Alpha-tocopherol transfer protein-like	4	2.3071	0.0891	1	0	0	0	0.67	4	0.10481	0.0836	1	4	2.7306	0.0891	1	4	0.14001	0.0529	1	2	0.088552	0.0529	1	3	2.7575	0.0891	1	3	0.10668	0.0529	1	2	0.11538	0.0529	1	2	0.088761	0.0529	1	4	0.22233	0.1	1
BN1106_s507B000153	40S ribosomal protein S4-like protein	3	1.2455	0.0682	1	1	0.049794	0.0341	0.99	3	0.10645	0.121	1	8	4.419	0.11	1	7	0.63235	0.155	1	6	0.72714	0.11	1	1	2.5969	0.0341	1	5	0.36637	0.121	1	3	0.25664	0.0341	1	3	0.19743	0.0341	1	3	0.22581	0.0341	1
BN1106_s4276B000065	Proliferation-associated protein 2G4;Metalloprotease ARX1	6	1.2322	0.0521	1	5	0.25869	0.0755	1	4	0.0995	0.0443	1	7	2.1472	0.099	1	5	0.17365	0.0781	1	5	0.36853	0.0469	1	6	2.4107	0.0547	1	6	0.28294	0.0781	1	3	0.17223	0.0234	1	5	0.30259	0.0781	1	7	0.50555	0.0859	1
BN1106_s845B000580	Uncharacterized protein	7	0.69728	0.0851	1	8	0.17593	0.105	1	9	0.12789	0.118	1	6	0.9804	0.0738	1	6	0.10594	0.0879	1	6	0.14675	0.0879	1	6	1.1781	0.0738	1	7	0.13463	0.105	1	2	0.089069	0.0298	1	6	0.1471	0.105	1	5	0.1369	0.0908	1
BN1106_s1888B000145	Ribosomal protein L19	3	0.88229	0.101	1	1	0.043955	0.0588	0.98	4	0.17267	0.229	1	4	4.8463	0.229	1	4	0.17442	0.229	1	4	0.24161	0.229	1	4	4.2456	0.229	1	4	0.18549	0.229	1	3	0.22338	0.229	1	4	0.24218	0.229	1	6	0.46542	0.33	1
BN1106_s2211B000138	Nardilysin (M16 family)	11	1.1349	0.0948	1	7	0.099112	0.0639	1	11	0.1283	0.0858	1	10	0.92577	0.0549	1	4	0.045434	0.0399	1	4	0.062935	0.0419	1	4	0.46659	0.0269	1	6	0.074872	0.0469	1	3	0.060518	0.0419	1	3	0.046556	0.0309	1	5	0.1118	0.0429	1
BN1106_s3990B000133	Short/branched chain acyl-CoA dehydrogenase	8	1.4446	0.116	1	0	0	0	0.43	6	0.13375	0.0965	1	7	2.8584	0.134	1	3	0.079851	0.0789	1	4	0.15304	0.0789	1	6	2.6829	0.114	1	5	0.15246	0.0789	1	4	0.1994	0.0789	1	5	0.19905	0.0965	1	4	0.17545	0.0789	1
BN1106_s1115B000506	Neutral alpha-glucosidase ab (Glucosidase II alpha subunit) (Alpha glucosidase 2)	6	0.53718	0.0519	1	4	0.06814	0.0519	1	9	0.10714	0.116	1	7	0.65146	0.0396	1	4	0.057402	0.0519	1	4	0.079514	0.0519	1	6	1.1228	0.0396	1	3	0.044871	0.0371	1	2	0.049762	0.0272	1	3	0.058583	0.042	1	2	0.043784	0.0297	1
BN1106_s284B000288	Myoglobin	4	19.944	0.595	1	3	3.7429	0.509	1	4	2.3605	0.44	1	3	10.108	0.509	1	3	2.3544	0.509	1	3	1.7503	0.353	1	3	8.8094	0.422	1	3	0.95429	0.422	1	3	1.6196	0.422	1	3	0.85384	0.267	1	2	0.63078	0.267	1
BN1106_s3565B000098	Quinolinate phosphoribosyltransferase	4	1.3422	0.0625	1	6	0.16201	0.0929	1	2	0.030271	0.0304	1	5	2.4875	0.076	1	7	0.16409	0.128	1	3	0.086495	0.0524	1	4	3.5358	0.0625	1	5	0.11739	0.0929	1	2	0.072981	0.0287	1	2	0.056144	0.0355	1	5	0.1753	0.0777	1
BN1106_s801B000129	Ribosomal protein L5	5	2.1071	0.0903	1	2	0.092101	0.0903	1	4	0.12957	0.0903	1	4	4.2797	0.0903	1	5	0.22879	0.184	1	3	0.17018	0.0903	1	4	5.16	0.0903	1	3	0.13065	0.184	1	4	0.31238	0.0903	1	1	0.051071	0.0401	1	3	0.1951	0.0836	1
BN1106_s756B000317	2-oxoglutarate dehydrogenase E2 component;Dihydrolipoamide succinyltransferase	3	2.71	0.178	1	3	0.20969	0.0711	1	4	0.19027	0.178	1	6	3.4246	0.178	1	2	0.10931	0.107	1	3	0.24469	0.142	1	1	0.46708	0.0356	1	4	0.27029	0.142	1	1	0.091717	0.0356	1	2	0.15178	0.107	1	2	0.17359	0.142	1
BN1106_s4747B000095	Sorcin;Programmed cell death protein	2	2.7432	0.0647	1	2	0.16977	0.0647	1	2	0.10706	0.0647	1	2	3.7754	0.0647	1	2	0.14301	0.0647	1	1	0.1981	0.0647	1	1	5.6468	0.0647	1	2	0.15209	0.0647	1	1	0.11766	0.0647	0.99	2	0.32757	0.0647	1	2	0.22711	0.0647	1
BN1106_s567B000346	Uncharacterized protein	2	9.1759	0.238	1	2	0.66998	0.154	1	2	0.61083	0.154	1	3	10.322	0.154	1	1	0.5644	0.154	0.99	1	0.50944	0.154	1	1	21.877	0.154	1	3	0.86773	0.154	1	1	0.66378	0.154	0.99	1	0.78366	0.154	0.99	1	0.58404	0.154	0.99
BN1106_s2003B000172	Cofilin, actophorin	9	18.189	0.363	1	9	2.5283	0.363	1	9	1.5945	0.356	1	11	15.644	0.37	1	10	2.741	0.363	1	8	2.2719	0.363	1	8	17.256	0.356	1	4	0.50938	0.259	1	3	0.57227	0.259	1	4	0.66504	0.215	1	5	1.0815	0.356	1
BN1106_s2771B000140	26S proteasome subunit ATPase 3	9	2.6154	0.155	1	5	0.22524	0.0609	1	6	0.14205	0.15	1	9	3.0667	0.192	1	6	0.18974	0.178	1	5	0.21048	0.131	1	3	0.38186	0.0492	1	3	0.089656	0.105	1	2	0.097614	0.0211	1	1	0.036148	0.0422	1	3	0.13388	0.0445	1
BN1106_s2898B000145	Cystathionine beta-synthase	6	3.808	0.153	1	7	0.36869	0.211	1	6	0.18931	0.182	1	7	2.6743	0.188	1	7	0.37396	0.211	1	5	0.27747	0.145	1	7	2.3097	0.211	1	5	0.26893	0.145	1	6	0.56058	0.182	1	6	0.35111	0.182	1	5	0.3181	0.159	1
BN1106_s10981B000052	Alpha-soluble NSF attachment protein	7	3.7193	0.15	1	4	0.25569	0.0354	1	5	0.21566	0.0787	1	6	3.0717	0.146	1	4	0.2154	0.0787	1	5	0.51297	0.0787	1	5	4.0218	0.0787	1	4	0.30636	0.0433	1	3	0.38876	0.0433	1	4	0.29907	0.0787	1	2	0.14997	0.0433	1
BN1106_s7681B000071	Serine/threonine-protein phosphatase 2A 65 kDa regulatory subunit A alpha isoform	8	1.1753	0.0654	1	9	0.20991	0.0858	1	10	0.15084	0.112	1	10	1.4841	0.124	1	6	0.10942	0.064	1	6	0.15157	0.0828	1	3	0.68758	0.0247	1	7	0.13915	0.093	1	3	0.091801	0.0189	1	2	0.045968	0.0305	1	2	0.052575	0.0189	1
BN1106_s1693B000237	Prominin-like protein	4	0.33464	0.0597	1	4	0.068317	0.0398	1	5	0.067317	0.056	1	4	0.57337	0.0435	1	3	0.0423	0.0236	1	4	0.079721	0.0398	1	5	1.122	0.0398	1	4	0.095629	0.0398	1	3	0.076347	0.0299	1	2	0.038377	0.0137	1	3	0.091394	0.0299	1
BN1106_s1161B000189	Mitochondrial ATP synthase B subunit;F-type H+-transporting ATPase subunit b	4	2.566	0.132	1	4	0.20786	0.0881	1	5	0.17338	0.132	1	4	2.3968	0.0814	1	4	0.1751	0.115	1	5	0.32082	0.166	1	4	3.707	0.0814	1	4	0.18622	0.166	1	2	0.22421	0.0814	1	2	0.10887	0.0814	1	4	0.27807	0.132	1
BN1106_s924B000329	dtdp-glucose 4-6-dehydratase;UDP-glucuronic acid decarboxylase 1	7	3.7757	0.177	1	2	0.066644	0.0728	1	6	0.14831	0.148	1	7	3.0186	0.177	1	7	0.33737	0.177	1	6	0.398	0.158	1	3	2.222	0.0728	1	6	0.21068	0.148	1	2	0.10133	0.0947	1	0	0	0	0.61	5	0.25156	0.124	1
BN1106_s5854B000082	60s ribosomal protein L4	4	1.705	0.0883	1	0	0	0	0.6	3	0.07103	0.0701	1	8	3.6219	0.145	1	3	0.094882	0.0701	1	2	0.083945	0.0519	1	1	0.41461	0.0442	1	2	0.064448	0.0701	1	0	0	0	0.2	2	0.084143	0.0701	1	1	0.046127	0.0442	0.97
BN1106_s370B000272	Uncharacterized protein	3	1.6453	0.0673	1	1	0.043663	0.0337	0.99	1	0.027536	0.0337	1	4	1.7734	0.0673	1	1	0.036782	0.0337	1	1	0.050951	0.0337	0.99	5	3.2101	0.101	1	3	0.13065	0.0673	1	1	0.066387	0.0337	1	2	0.10773	0.0909	1	5	0.46147	0.0673	1
BN1106_s1166B000342	1-pyrroline-5-carboxylate dehydrogenase;Aldehyde dehydrogenase	3	2.1626	0.115	1	8	0.67115	0.282	1	7	0.51183	0.256	1	7	3.2186	0.218	1	8	0.56539	0.282	1	6	0.51024	0.244	1	5	2.9776	0.214	1	7	0.60128	0.279	1	5	0.51731	0.21	1	7	0.63982	0.248	1	7	0.73178	0.248	1
BN1106_s4329B000099	40S ribosomal protein RPS15A	2	2.6161	0.131	1	5	0.87646	0.246	1	4	0.38594	0.185	1	2	4.6432	0.131	1	7	1.374	0.331	1	5	1.0228	0.192	1	4	7.9941	0.231	1	3	0.36044	0.0846	1	2	0.35905	0.0846	1	5	1.0252	0.192	1	2	0.31591	0.0846	1
BN1106_s5369B000081	Transitional endoplasmic reticulum ATPase TER94, putative	6	6.093	0.309	1	5	0.58313	0.171	1	4	0.26565	0.126	1	6	8.4743	0.303	1	2	0.14582	0.126	1	5	0.68047	0.171	1	5	6.089	0.171	1	4	0.37738	0.126	1	1	0.11977	0.0514	0.98	1	0.092141	0.0514	1	4	0.56353	0.171	1
BN1106_s563B000399	Dynamin	5	0.96632	0.0713	1	5	0.12006	0.073	1	3	0.043023	0.0531	1	3	1.2615	0.0531	1	3	0.057469	0.0415	1	3	0.079607	0.058	1	2	0.54976	0.0398	1	2	0.039665	0.0398	1	3	0.10372	0.0415	1	2	0.051786	0.0398	1	3	0.091264	0.0415	1
BN1106_s1004B000205	Coatomer subunit beta	10	1.1193	0.0997	1	1	0.012913	0.00888	0.93	5	0.043438	0.0464	1	12	1.351	0.127	1	3	0.033701	0.0296	1	5	0.098043	0.0494	1	4	0.77481	0.0286	1	4	0.048567	0.0355	1	1	0.019633	0.0118	1	2	0.030696	0.00888	1	3	0.053518	0.0178	1
BN1106_s4307B000027	Uncharacterized protein	0	0	0	0	4	0.33547	0	1	4	0.28789	0	1	3	1.7633	0	1	3	0.19507	0	1	3	0.27022	0	1	3	3.8853	0	1	4	0.53525	0.0711	1	3	0.35208	0	1	4	0.39239	0	1	4	0.44879	0	1
BN1106_s1302B000261	Carbamoyl-phosphate synthase / aspartate carbamoyltransferase / dihydroorotase	14	0.43417	0.0762	1	1	0.0069604	0.00626	1	13	0.063433	0.0762	1	18	0.86214	0.0856	1	3	0.017899	0.024	1	9	0.078412	0.0569	1	2	0.1731	0.00991	1	1	0.0062358	0.00991	1	2	0.021351	0.0162	1	1	0.0081414	0.00782	0.99	4	0.038232	0.0303	1
BN1106_s2740B000079	Hsp90 co-chaperone (Tebp)	3	2.208	0.0707	1	2	0.14877	0.0606	1	2	0.2226	0.0606	1	2	1.3913	0.0606	1	2	0.20454	0.0606	1	1	0.07994	0.0606	1	1	1.3515	0.0606	1	1	0.061373	0.0606	1	1	0.10416	0.0606	1	2	0.17401	0.0606	1	1	0.091646	0.0606	1
BN1106_s1098B000219	Pyrroline-5-carboxylate reductase	6	2.2486	0.0652	1	4	0.15777	0.0226	1	6	0.16315	0.0426	1	6	2.6125	0.0652	1	6	0.21793	0.0652	1	4	0.18411	0.0426	1	5	1.8004	0.0652	1	4	0.18467	0	1	3	0.17223	0	1	3	0.1325	0.0426	1	6	0.34608	0.0652	1
BN1106_s4511B000075	Puromycin-sensitive aminopeptidase;Cytosol alanyl aminopeptidase (M01 family)	3	1.3567	0.117	1	3	0.11836	0.114	1	5	0.13634	0.165	1	5	2.463	0.146	1	5	0.18212	0.165	1	6	0.31719	0.198	1	3	1.7571	0.0678	1	6	0.24352	0.198	1	3	0.17997	0.1	1	3	0.13845	0.117	1	3	0.15835	0.1	1
BN1106_s583B000288	cAMP-dependent protein kinase catalytic subunit	4	2.2605	0.152	1	0	0	0	0.9	3	0.13224	0.152	1	4	4.3694	0.152	1	3	0.17665	0.152	1	3	0.24469	0.152	1	2	0.91713	0.0737	0.99	1	0.054042	0.0737	1	1	0.091717	0.0737	1	1	0.070558	0.0737	1	1	0.080699	0.0737	1
BN1106_s11672B000010	Prohibitin-2 (B-cell receptor-associated protein BAP37)	6	11.45	0.5	1	4	0.59894	0.304	1	3	0.24883	0.225	1	4	9.1188	0.304	1	4	0.72106	0.283	1	4	0.69892	0.217	1	5	10.505	0.362	1	5	0.76683	0.304	1	3	0.91066	0.196	1	3	0.46151	0.217	1	3	0.80126	0.196	1
BN1106_s18594B000004	DNA repair protein;UV excision repair protein RAD23 homolog B	5	2.7837	0.137	1	5	0.23119	0.0959	1	7	0.27118	0.189	1	6	2.6721	0.137	1	4	0.24557	0.0959	1	4	0.20554	0.0521	1	6	2.1859	0.137	1	3	0.11279	0.0301	1	2	0.1217	0	1	3	0.14726	0.0301	1	2	0.10708	0	1
BN1106_s5858B000060	Proteasome (Prosome, macropain) 26S subunit, ATPase 2;26s protease regulatory subunit	7	2.0684	0.115	1	5	0.19697	0.115	1	5	0.12422	0.08	1	8	3.6431	0.135	1	7	0.30256	0.115	1	6	0.3509	0.138	1	1	0.41099	0.025	1	4	0.13529	0.06	1	2	0.16513	0.0325	1	3	0.12703	0.0575	1	2	0.092929	0.0275	1
BN1106_s1465B000295	Thyroid hormone receptor interactor 10;Formin binding protein and related proteins	3	0.61401	0.0443	1	7	0.21654	0.127	1	7	0.13656	0.106	1	9	1.9003	0.143	1	7	0.18242	0.127	1	5	0.16901	0.0944	1	9	1.6337	0.139	1	4	0.1005	0.0925	1	1	0.038765	0.0212	1	4	0.13121	0.0597	1	3	0.109	0.0443	1
BN1106_s4591B000142	Splicing factor 3B subunit 3	6	0.31605	0.0451	1	2	0.022275	0.0201	1	9	0.078525	0.0735	1	12	0.68291	0.104	1	4	0.038576	0.0384	1	4	0.053436	0.0443	1	3	0.51876	0.0201	1	4	0.051996	0.0443	1	1	0.016704	0.01	1	2	0.026054	0.0201	1	5	0.077644	0.0443	1
BN1106_s914B000124	Small subunit ribosomal protein S20e;40S rRNA protein homolog	4	10.867	0.393	1	3	0.47151	0.308	1	1	0.074738	0.128	0.99	3	16.137	0.308	1	3	0.61495	0.308	1	3	0.55021	0.308	1	2	9.7954	0.299	1	3	0.42242	0.308	1	2	0.41386	0.308	1	3	0.55151	0.308	1	1	0.15854	0.128	0.99
BN1106_s195B000214	Coatomer subunit delta	4	1.2681	0.0483	1	3	0.086668	0.0483	1	5	0.097539	0.103	1	8	1.1952	0.0905	1	4	0.10071	0.103	1	4	0.18048	0.0845	1	6	1.7837	0.0724	1	4	0.10711	0.103	1	3	0.13177	0.0684	1	4	0.13984	0.101	1	4	0.15994	0.0684	1
BN1106_s3950B000041	Ferritin	6	5.4958	0.269	1	3	0.28602	0.0643	1	4	0.26565	0.135	1	6	7.2989	0.17	1	4	0.35486	0.135	1	3	0.33377	0.135	1	5	12.393	0.17	1	3	0.25625	0.0643	1	3	0.43489	0.0643	1	3	0.33455	0.0643	1	3	0.38264	0.135	1
BN1106_s1231B000562	Uncharacterized protein	11	1.5657	0.117	1	7	0.18197	0.112	1	7	0.097951	0.0763	1	11	2.1135	0.158	1	6	0.10942	0.0619	1	6	0.15157	0.0921	1	5	0.83403	0.0719	1	5	0.094624	0.0561	1	5	0.16059	0.0777	1	4	0.09646	0.0547	1	3	0.080772	0.0345	1
BN1106_s577B000269	Ca2+ transporting ATPase plasma membrane	5	5.1636	0.2	1	4	0.34183	0.2	1	6	0.38496	0.2	1	3	2.226	0.102	1	5	0.39236	0.205	1	5	0.54351	0.205	1	2	1.401	0.102	1	5	0.54687	0.2	1	4	0.51974	0.2	1	1	0.078092	0.0537	1	5	0.62309	0.2	1
BN1106_s13958B000010	Mitochondrial ATP synthase delta chain;F-type H+-transporting ATPase subunit delta	4	3.2895	0.238	1	3	0.3462	0.168	1	3	0.21833	0.168	1	4	4.1004	0.238	1	4	0.39774	0.238	1	3	0.27827	0.168	1	4	2.8904	0.238	1	4	0.55488	0.238	1	3	0.36257	0.168	1	3	0.40494	0.168	1	2	0.19571	0.103	1
BN1106_s833B000426	Pre-mRNA-processing-splicing factor 8	5	0.12699	0.0176	1	0	0	0	0.18	3	0.010262	0.0111	1	14	0.44938	0.0583	1	0	0	0	0.92	4	0.025487	0.0167	1	0	0	0	1	2	0.0096534	0.00814	1	0	0	0	0.93	0	0	0	0.84	1	0.0071595	0.00343	1
BN1106_s3175B000175	Large subunit ribosomal protein L10e;60S ribosomal protein L10	2	0.89861	0.0652	1	4	0.28415	0.113	1	4	0.1792	0.113	1	6	4.0111	0.109	1	6	0.41689	0.196	1	5	0.44628	0.191	1	3	2.9301	0.113	1	5	0.44335	0.113	1	3	0.30139	0.109	1	4	0.33237	0.113	1	4	0.38014	0.113	1
BN1106_s129B000845	vasa2n;DEAD box ATP-dependent RNA helicase	3	0.32651	0.0519	1	3	0.05902	0.0491	1	6	0.079945	0.105	1	4	0.50427	0.0449	1	6	0.10679	0.0645	1	4	0.094021	0.0687	1	7	1.0758	0.105	1	6	0.11357	0.0912	1	1	0.028549	0.0168	1	4	0.094243	0.0687	1	4	0.10779	0.0687	1
BN1106_s3634B000102	3'-phosphoadenosine 5'-phosphosulfate synthase 1;Adenylsulfate kinase	8	1.0427	0.0852	1	4	0.091667	0.0659	1	9	0.14908	0.124	1	9	1.4507	0.138	1	6	0.12225	0.0852	1	9	0.27585	0.137	1	4	1.13	0.0579	1	6	0.13001	0.0659	1	1	0.032191	0	1	6	0.16974	0.074	1	7	0.23275	0.109	1
BN1106_s2871B000068	Polyadenylate-binding protein	2	0.45299	0.0296	1	2	0.037183	0.0148	1	3	0.035981	0.0296	1	5	0.7127	0.0538	1	4	0.065564	0.0431	1	3	0.066577	0.0283	1	3	0.83731	0.0296	1	5	0.089185	0.0646	1	2	0.056534	0.0148	1	2	0.043492	0.0296	1	2	0.049743	0.0296	1
BN1106_s2001B000142	Mitochondrial cytochrome c	5	7.4409	0.435	1	5	1.3007	0.435	1	6	1.1806	0.435	1	6	3.6098	0.435	1	5	1.0957	0.435	1	5	1.5178	0.435	1	6	13.949	0.435	1	5	1.1653	0.435	1	5	1.9777	0.435	1	5	2.1897	0.435	1	4	1.168	0.352	1
BN1106_s5358B000083	Prohibitin-2 (B-cell receptor-associated protein BAP37)	3	5.3029	0.198	1	2	0.24258	0.198	1	2	0.15298	0.198	1	2	8.4356	0.198	1	2	0.20436	0.198	1	2	0.28307	0.198	1	2	10.309	0.198	1	2	0.21733	0.198	1	2	0.36883	0.198	1	2	0.28374	0.198	1	2	0.32452	0.198	1
BN1106_s368B000158	Calpain B	4	0.43938	0.0429	1	6	0.11842	0.0776	1	6	0.074679	0.0706	1	7	1.263	0.0651	1	3	0.046643	0.0416	1	5	0.11259	0.0665	1	3	0.64427	0.0152	1	5	0.086439	0.0554	1	2	0.0549	0.0291	1	3	0.064763	0.0402	1	4	0.10098	0.054	1
BN1106_s1848B000328	Inorganic pyrophosphatase	4	3.0574	0.0672	1	1	0.052588	0	0.99	4	0.21566	0.0672	1	4	3.2663	0.0672	1	4	0.28807	0.0672	1	4	0.51297	0.0672	1	4	4.1063	0.103	1	5	0.49282	0.103	1	4	0.66838	0.0672	1	3	0.39998	0.0672	1	4	0.45747	0.0672	1
BN1106_s418B000294	Syntaxin-binding protein 1	6	1.8942	0.125	1	8	0.22418	0.139	1	6	0.099927	0.109	1	7	1.8067	0.0903	1	7	0.1604	0.125	1	1	0.026689	0.0139	1	4	0.94723	0.059	1	3	0.065059	0.0694	1	1	0.034775	0.0208	1	1	0.026752	0.0208	1	2	0.062947	0.0399	1
BN1106_s1304B000099	Stomatin-like protein 2	8	0.91086	0.184	1	2	0.10171	0.0707	1	5	0.19227	0.117	1	7	4.8573	0.173	1	7	0.40795	0.216	1	4	0.26762	0.0813	1	2	0.57279	0.0636	1	5	0.34893	0.117	1	2	0.15465	0.0459	1	5	0.3566	0.155	1	5	0.40786	0.127	1
BN1106_s7704B000009	Uncharacterized protein	4	2.9794	0.116	1	3	0.31752	0.116	1	3	0.29761	0.116	1	3	1.9361	0.116	1	3	0.39754	0.116	1	2	0.37052	0.116	1	4	4.6687	0.116	1	3	0.42277	0.116	1	1	0.13074	0.0671	1	2	0.3714	0.116	1	2	0.42478	0.116	1
BN1106_s6B000373	Splicing factor, arginine/serine-rich 4	2	0.6502	0.0347	1	3	0.07871	0.052	1	3	0.049639	0.0578	1	1	0.84617	0.0173	1	1	0.020791	0.0173	1	2	0.059379	0.0347	1	3	1.8407	0.0347	1	1	0.02211	0.0173	1	1	0.037524	0.0173	1	1	0.028867	0.0173	1	1	0.033016	0.0173	0.99
BN1106_s1757B000125	Pyruvate dehydrogenase	6	1.7487	0.141	1	2	0.071741	0.0538	1	3	0.070829	0.0744	1	8	3.4862	0.141	1	4	0.13173	0.0744	1	3	0.13106	0.0744	1	4	0.88062	0.11	1	6	0.22954	0.113	1	3	0.17076	0.0744	1	6	0.29969	0.146	1	6	0.34277	0.113	1
BN1106_s1005B000146	Myosin-7;Ribosome-binding protein 1 (Ribosome receptor protein) (MRRp)	9	0.93905	0.0847	1	6	0.12999	0.0721	1	4	0.044	0.0506	1	8	0.80399	0.102	1	6	0.091908	0.0607	1	4	0.081414	0.0455	1	3	0.57155	0.0291	1	2	0.029995	0.0265	1	2	0.050905	0.0316	1	3	0.059957	0.0278	1	1	0.021944	0.0114	1
BN1106_s2007B000402	Protein FAM115C	4	0.44009	0.026	1	5	0.11771	0.0534	1	9	0.1192	0.0958	1	8	1.2798	0.101	1	6	0.099162	0.0438	1	6	0.13736	0.0492	1	7	1.8199	0.0451	1	5	0.085935	0.0506	1	1	0.026712	0.0178	0.99	4	0.087784	0.0438	1	3	0.073657	0.026	1
BN1106_s18286B000012	RAB family	5	6.0853	0.175	1	2	0.17309	0.0643	1	5	0.81162	0.175	1	5	5.065	0.175	1	5	0.65454	0.175	1	4	0.68047	0.129	1	4	5.0209	0.111	1	3	0.37738	0.129	1	2	0.43489	0.0643	1	2	0.33455	0.111	1	3	0.56353	0.175	1
BN1106_s4000B000152	Uncharacterized protein	3	5.1142	0.11	1	2	0.30634	0.11	1	3	0.53463	0.11	1	3	10.369	0.11	1	2	0.25806	0.11	1	3	0.62869	0.11	1	3	17.752	0.11	1	2	0.27444	0.11	1	1	0.19995	0.11	0.98	0	0	0	0.99	1	0.17593	0.11	1
BN1106_s518B000240	Ankyrin 2,3/unc44	6	0.17025	0.0132	1	3	0.010426	0.00957	1	3	0.006575	0.00931	1	9	0.22982	0.0158	1	3	0.011761	0.00569	1	1	0.0040205	0.00388	1	0	0	0	0.09	2	0.0062	0.00646	1	2	0.010522	0.00646	1	3	0.012195	0.00931	1	4	0.018677	0.0137	1
BN1106_s10890B000012	GLIPR1-like protein 1;Cysteine-rich secretory protein LCCL domain-containing 2	5	2.4693	0.15	1	3	0.22254	0.0777	1	4	0.27508	0.223	1	6	3.9521	0.189	1	6	0.60928	0.223	1	6	0.66415	0.223	1	3	2.8353	0.0777	1	3	0.19937	0.0777	1	5	0.66321	0.223	1	2	0.16045	0.0485	1	5	0.58353	0.223	1
BN1106_s1228B000119	Fatty acid binding protein Fh_15	4	0.47292	0.0571	1	6	0.49165	0.0571	1	7	0.31006	0.0571	1	9	0.98794	0.125	1	7	0.50536	0.0571	1	8	0.70002	0.0679	1	5	1.4986	0.0571	1	9	0.76816	0.132	1	3	0.24922	0	1	7	0.57507	0	1	3	0.21928	0	1
BN1106_s1149B000159	Kinesin light chain	4	1.1605	0.038	1	4	0.094634	0.0595	1	3	0.043551	0.0595	1	6	1.1442	0.0777	1	3	0.058174	0.0595	1	1	0.025446	0.0182	1	5	1.3527	0.038	1	1	0.019536	0.0182	1	1	0.033155	0.0182	1	3	0.080774	0.038	1	1	0.029172	0.0182	1
BN1106_s3580B000148	DEAD box ATP-dependent RNA helicase;ATP-dependent RNA helicase DDX5/DBP2	2	0.21096	0.0157	1	2	0.035714	0.0274	1	5	0.060142	0.0574	1	9	2.0928	0.0574	1	5	0.098575	0.0431	1	5	0.11128	0.0548	1	3	1.0745	0.03	1	7	0.12508	0.0705	1	3	0.083248	0.0313	1	2	0.041774	0.0157	1	5	0.12758	0.0548	1
BN1106_s402B000193	Mitochondrial dynamin-like 120 kDa protein;Optic atrophy 1 (Autosomal dominant), isoform CRA_b	6	1.0553	0.1	1	7	0.2502	0.166	1	9	0.21887	0.243	1	5	1.1847	0.1	1	3	0.077978	0.0832	1	4	0.14932	0.107	1	6	1.244	0.0853	1	6	0.18508	0.1	1	0	0	0	0.76	1	0.033613	0	0.99	2	0.079655	0.0512	1
BN1106_s6396B000034	NADH dehydrogenase [ubiquinone] flavoprotein 2	4	4.7068	0.294	1	4	0.55724	0.294	1	4	0.49867	0.238	1	4	5.8304	0.294	1	4	0.46943	0.294	1	4	0.65025	0.294	1	4	7.698	0.294	1	4	0.49922	0.294	1	4	1.2023	0.294	1	4	0.65178	0.294	1	4	0.74547	0.294	1
BN1106_s3220B000117	Choline dehydrogenase mitochondrial	7	0.73042	0.0891	1	7	0.13203	0.0853	1	10	0.12691	0.147	1	10	1.0078	0.117	1	10	0.16952	0.132	1	7	0.15407	0.0841	1	5	0.8847	0.0753	1	11	0.22604	0.162	1	7	0.20075	0.069	1	6	0.12958	0.069	1	5	0.12092	0.0527	1
BN1106_s19B000337	Tropomodulin	2	3.3003	0.189	1	3	0.53581	0.273	1	3	0.33791	0.273	1	3	5.9036	0.273	1	3	0.30041	0.273	1	3	0.62525	0.273	1	3	8.6675	0.273	1	3	0.31948	0.273	1	3	0.81468	0.273	1	3	0.41712	0.273	1	3	1.0134	0.273	1
BN1106_s470B000291	Heat shock protein;Major egg antigen	6	3.2321	0.177	1	3	0.17946	0.12	1	4	0.16125	0.12	1	5	2.0254	0.153	1	5	0.28807	0.124	1	3	0.20941	0.1	1	5	3.6568	0.12	1	5	0.30636	0.12	1	2	0.17045	0.0843	1	4	0.29907	0.124	1	4	0.34206	0.129	1
BN1106_s649B000502	Alanyl-tRNA synthetase	6	0.77653	0.145	1	6	0.19593	0.145	1	10	0.23804	0.219	1	5	1.312	0.116	1	2	0.047879	0.0438	1	4	0.14209	0.0976	1	4	2.6074	0.0916	1	6	0.17553	0.114	1	0	0	0	0.57	3	0.10319	0.0797	1	4	0.16289	0.0956	1
BN1106_s2415B000155	Acidic leucine-rich nuclear phosphoprotein 32-related protein (ANP32/acidic nuclear phosphoprotein-like protein)	7	2.43	0.281	1	1	0.047112	0.0411	1	4	0.14159	0.14	1	5	0.91884	0.14	1	4	0.18913	0.13	1	2	0.11644	0.0788	1	7	2.6833	0.192	1	2	0.089396	0.0377	1	0	0	0	0.81	2	0.11672	0.0377	1	2	0.13349	0.0377	1
BN1106_s2068B000299	Serine hydroxymethyltransferase (EC 2.1.2.1)	5	4.2303	0.187	1	4	0.256	0.136	1	6	0.20449	0.163	1	4	1.9764	0.136	1	5	0.27316	0.184	1	5	0.37838	0.163	1	5	1.7651	0.136	1	4	0.22935	0.0934	1	3	0.21014	0.0783	1	3	0.22714	0.111	1	5	0.43379	0.163	1
BN1106_s639B000754	Isochorismatase family protein	6	6.8208	0.0766	1	4	0.46893	0.0766	1	3	0.21695	0.0766	1	6	3.8744	0.0766	1	3	0.28979	0.0766	1	3	0.40142	0.0766	1	3	2.2953	0.0766	1	3	0.21237	0.0766	1	2	0.22121	0.0766	1	3	0.40237	0.0766	1	3	0.31713	0.0766	1
BN1106_s11465B000018	GTP-binding protein yptV4;Ras-related protein Rab-14	5	4.3853	0.216	1	4	0.41503	0.22	1	4	0.43115	0.179	1	5	3.6513	0.216	1	3	0.34963	0.211	1	3	0.48431	0.211	1	3	5.6758	0.11	1	4	0.37182	0.216	1	3	0.46656	0.211	1	2	0.2492	0.115	1	3	0.41051	0.147	1
BN1106_s1657B000161	Tetraspanin-CD63 receptor	6	5.0296	0.106	1	2	0.095097	0.0331	1	4	0.13423	0.0331	1	5	5.6616	0.106	1	3	0.12706	0.0331	1	2	0.11097	0.0331	1	4	6.1181	0.0629	1	3	0.13513	0.0331	1	2	0.14459	0.0331	1	2	0.11123	0.0331	1	1	0.060216	0.0331	1
BN1106_s5004B000026	Succinate-Coenzyme A ligase, GDP-forming, beta subunit;GTP-specific succinyl-CoA synthetase beta subunit	3	4.1458	0.121	1	3	0.21535	0.126	1	5	0.34487	0.169	1	4	2.0413	0.169	1	4	0.26148	0.169	1	4	0.3622	0.121	1	2	0.74916	0.121	1	4	0.27808	0.121	1	4	0.47193	0.121	1	0	0	0	0.28	4	0.41524	0.121	1
BN1106_s37B000343	Uncharacterized protein	4	0.99119	0.156	1	1	0.036495	0	0.99	5	0.13813	0.198	1	6	3.4982	0.263	1	5	0.28409	0.221	1	6	0.39352	0.263	1	6	3.6211	0.263	1	5	0.24686	0.221	1	4	0.25429	0.178	1	5	0.25619	0.221	1	4	0.22374	0.19	1
BN1106_s547B000278	Methylthioadenosine phosphorylase	6	5.1118	0.184	1	4	0.2772	0.128	1	6	0.22226	0.155	1	7	3.7599	0.211	1	4	0.17648	0.0954	1	3	0.17337	0.0691	1	6	4.2558	0.155	1	7	0.39063	0.211	1	1	0.067511	0.0428	1	3	0.17378	0.102	1	5	0.37083	0.0954	1
BN1106_s332B000232	Adenosylhomocysteinase	6	2.1787	0.102	1	6	0.27	0.147	1	6	0.17027	0.147	1	6	1.1123	0.123	1	6	0.22745	0.147	1	4	0.25064	0.102	1	7	1.8593	0.139	1	6	0.24189	0.147	1	3	0.1789	0.0858	1	4	0.19198	0.0858	1	6	0.3612	0.102	1
BN1106_s2127B000101	Protein DEK	1	0.056164	0.0131	1	2	0.032009	0.0131	1	1	0.0098988	0.0131	1	2	0.31907	0.025	1	1	0.013223	0.0131	1	2	0.037352	0.025	1	3	0.57933	0.025	1	2	0.028677	0.025	1	1	0.023865	0.0131	1	1	0.018359	0.0131	1	1	0.020998	0.0131	1
BN1106_s3834B000075	Uncharacterized protein	6	0.79898	0.212	1	5	0.41516	0.212	1	5	0.20428	0.166	1	8	3.5364	0.297	1	7	0.43629	0.263	1	4	0.28345	0.178	1	9	4.302	0.297	1	4	0.37194	0.178	1	2	0.25995	0.0618	1	3	0.19998	0.104	1	6	0.5554	0.228	1
BN1106_s2399B000141	Kinesin heavy chain 1	7	2.6945	0.158	1	6	0.30243	0.206	1	6	0.19073	0.17	1	6	2.6028	0.149	1	2	0.069549	0.0687	1	3	0.15174	0.101	1	3	1.8331	0.101	1	3	0.1165	0.0687	1	2	0.12553	0.0687	1	2	0.096567	0.0687	1	2	0.17396	0.0687	1
BN1106_s1960B000081	RNA-binding protein 4	4	1.515	0.0592	1	1	0.044552	0.0362	0.99	3	0.094048	0.0954	1	4	2.344	0.0954	1	3	0.12563	0.0954	1	3	0.32481	0.0954	1	4	2.2918	0.0954	1	4	0.31711	0.161	1	2	0.14304	0.0362	1	4	0.24601	0.161	1	3	0.28137	0.0954	1
BN1106_s3189B000243	Superoxide dismutase [Cu-Zn] (EC 1.15.1.1)	5	4.6454	0.0625	1	5	1.0086	0	1	5	0.84358	0.144	1	5	3.5278	0.0625	1	4	0.84965	0.144	1	5	0.8657	0.0625	1	4	4.2026	0.0625	1	5	0.66463	0	1	3	0.53286	0	1	4	0.61488	0	1	4	0.70326	0	1
BN1106_s2018B000301	Myosin-2 essential light chain	5	6.0193	0.291	1	5	0.99735	0.291	1	6	0.83339	0.399	1	6	5.1867	0.291	1	6	0.84018	0.399	1	6	1.1638	0.291	1	5	5.0425	0.291	1	6	1.1839	0.291	1	5	1.5164	0.378	1	4	0.60912	0.27	1	4	0.69667	0.27	1
BN1106_s1834B000181	1-aminocyclopropane-1-carboxylate synthase/ alanine transaminase/ transferase	5	3.2528	0.176	1	6	0.32297	0.18	1	3	0.086857	0.146	1	4	1.6468	0.139	1	3	0.11602	0.167	1	4	0.22578	0.142	1	8	4.7605	0.248	1	7	0.43069	0.251	1	3	0.29418	0.146	1	5	0.2983	0.217	1	8	0.64313	0.285	1
BN1106_s607B000421	Transcription elongation factor B polypeptide 1	7	9.6921	0.267	1	5	1.0358	0.192	1	4	0.91715	0.192	1	7	4.3593	0.267	1	3	0.38834	0.0833	1	5	1.697	0.192	1	5	8.337	0.192	1	5	0.92798	0.192	1	4	1.0823	0.192	1	5	1.2116	0.192	1	3	0.61671	0.0833	1
BN1106_s156B000284	Ribosomal protein L9	4	2.9483	0.183	1	2	0.14961	0.142	1	3	0.15406	0.213	1	4	2.4681	0.142	1	4	0.2993	0.213	1	3	0.28505	0.213	1	3	2.9866	0.0964	1	3	0.31829	0.213	1	2	0.22747	0.117	1	1	0.080549	0.0711	0.99	1	0.092126	0.0711	1
BN1106_s2776B000092	FAA4 Long-chain-fatty-acid-CoA ligase 4;Long-chain acyl-CoA synthetase	6	4.7047	0.184	1	3	0.26883	0.0447	1	4	0.24841	0.101	1	5	6.6133	0.162	1	3	0.22646	0.101	1	2	0.19076	0.0447	1	5	5.5238	0.162	1	2	0.14646	0.0447	1	0	0	0	0.84	1	0.087424	0.0447	0.97	1	0.099989	0.0447	1
BN1106_s5384B000054	Lamin B receptor	2	0.32737	0.0454	1	2	0.055631	0.0454	1	4	0.075056	0.0763	1	4	1.2476	0.0907	1	3	0.072691	0.068	1	3	0.10069	0.0598	1	2	1.3476	0.0515	1	1	0.024107	0.0289	0.99	1	0.040913	0.0289	0.99	1	0.031474	0.0289	1	1	0.035998	0.0289	1
BN1106_s31B000425	ATP-dependent transporter	2	0.17232	0.0103	1	0	0	0	0.95	0	0	0	1	3	0.18555	0.032	1	0	0	0	1	1	0.01567	0	1	0	0	0	0.97	0	0	0	0.98	1	0.020418	0	0.98	1	0.015707	0	1	0	0	0	0.81
BN1106_s282B000337	Tat-binding protein 10;26s protease regulatory subunit	6	1.8434	0.11	1	4	0.13873	0.0515	1	5	0.14205	0.105	1	9	4.4319	0.162	1	4	0.18974	0.117	1	5	0.26283	0.105	1	0	0	0.0281	0.43	4	0.16159	0.0796	1	0	0	0	0.99	1	0.075094	0	1	3	0.13388	0.0304	1
BN1106_s426B000263	Tegument antigen;Tegumental antigen Sm20.8	5	6.884	0.106	1	4	0.48204	0.106	1	5	0.51111	0.133	1	4	3.2835	0.106	1	3	0.29735	0.0532	1	2	0.28333	0	1	4	3.4177	0.133	1	4	0.56734	0.0532	1	3	0.53667	0.0532	1	3	0.56383	0.0532	1	4	0.84718	0.0532	1
BN1106_s2338B000242	Integrin alpha-ps	7	0.40057	0.0794	1	8	0.11746	0.0893	1	8	0.074077	0.0893	1	9	0.61388	0.104	1	6	0.071772	0.0675	1	6	0.099419	0.0645	1	1	0.14338	0.0129	1	7	0.090547	0.0774	1	4	0.083548	0.0466	1	4	0.064273	0.0466	1	5	0.093418	0.0556	1
BN1106_s1786B000141	Uncharacterized protein	3	0.23072	0.0257	1	1	0.025105	0.0165	1	3	0.050547	0.0624	1	4	0.84146	0.0624	1	2	0.043628	0.0367	1	3	0.093529	0.0642	1	4	1.0897	0.0532	1	3	0.071806	0.0642	1	2	0.078742	0.0367	1	5	0.16649	0.0826	1	4	0.14755	0.0899	1
BN1106_s5156B000132	Eukaryotic translation initiation factor	8	0.61264	0.0601	1	9	0.16427	0.0801	1	6	0.077399	0.0577	1	10	1.0931	0.0542	1	5	0.07097	0.0589	1	3	0.056714	0.00942	1	3	0.55383	0.00942	1	5	0.075475	0.0271	1	1	0.023695	0.00942	1	1	0.018228	0	0.99	0	0	0	0.99
BN1106_s617B000567	Leucine aminopeptidase 2;Leucyl aminopeptidase	3	6.4155	0.324	1	3	0.56857	0.324	1	7	1.2278	0.324	1	4	3.9358	0.324	1	4	0.93308	0.324	1	3	1.2925	0.324	1	3	7.5113	0.324	1	4	0.99231	0.324	1	2	0.57227	0.262	1	2	0.26009	0.262	1	2	0.76063	0.262	1
BN1106_s1966B000132	Myophilin;Transgelin	4	2.9564	0.126	1	6	0.52618	0.108	1	7	0.5206	0.162	1	3	1.2144	0.126	1	4	0.25274	0.14	1	3	0.24341	0.126	1	4	3.248	0.126	1	2	0.11568	0.0541	1	2	0.19633	0.0541	1	3	0.24399	0.126	1	3	0.27905	0.126	1
BN1106_s6277B000067	60S ribosomal protein L6;Large subunit ribosomal protein L6e	3	1.9224	0.122	1	2	0.11258	0.0772	1	3	0.11369	0.122	1	3	4.335	0.122	1	1	0.044479	0.0447	0.99	3	0.21036	0.122	1	3	5.0916	0.122	1	3	0.1615	0.122	1	2	0.17118	0.0772	1	3	0.21086	0.122	1	2	0.15061	0.0894	1
BN1106_s450B000233	Tubulin alpha	5	1.9985	0.104	1	4	0.18136	0.132	1	3	0.08795	0.0903	1	5	1.5965	0.104	1	4	0.19082	0.132	1	4	0.21163	0.132	1	4	1.4561	0.0833	1	4	0.20293	0.132	1	2	0.15293	0.0833	1	2	0.16312	0.0833	1	3	0.18657	0.102	1
BN1106_s464B000218	ATP-dependent RNA helicase A	6	0.4273	0.0578	1	3	0.036617	0.0307	1	7	0.05721	0.0614	1	11	0.61193	0.074	1	4	0.041745	0.0307	1	6	0.089377	0.0532	1	2	0.091779	0.019	1	6	0.068618	0.0569	1	3	0.055674	0.0307	1	6	0.089588	0.0569	1	6	0.10246	0.0605	1
BN1106_s5274B000066	2-oxoisovalerate dehydrogenase E1 component alpha subunit	5	0.55422	0.0594	1	5	0.18804	0.0594	1	3	0.065606	0.0198	1	6	1.0838	0.0594	1	6	0.19811	0.0594	1	4	0.16852	0.0396	1	5	1.575	0.0396	1	6	0.21068	0.0396	1	2	0.10133	0.0396	1	4	0.16892	0.0396	1	5	0.25156	0.0198	1
BN1106_s2949B000195	Microtubule-associated protein RP/EB family member 1	6	6.1777	0.269	1	3	0.57358	0.171	1	3	0.17785	0.171	1	5	2.6144	0.263	1	4	0.34948	0.269	1	3	0.32909	0.251	1	3	1.856	0.234	1	2	0.15307	0.171	1	2	0.25979	0.171	1	2	0.19985	0.137	1	3	0.55498	0.251	1
BN1106_s929B000199	Peroxidasin	7	0.2827	0.0416	1	3	0.028193	0.0219	1	7	0.043455	0.055	1	9	0.35065	0.0691	1	8	0.067119	0.0592	1	5	0.056112	0.036	1	5	0.59277	0.0353	1	7	0.061731	0.0508	1	3	0.042866	0.0226	1	7	0.080596	0.0508	1	5	0.064329	0.0296	1
BN1106_s2400B000186	Glutamine synthase	9	3.4583	0.159	1	6	0.19123	0.122	1	9	0.20108	0.173	1	6	1.5759	0.0959	1	5	0.12968	0.0939	1	3	0.10069	0.0265	1	3	1.0834	0.0265	1	4	0.10662	0.0714	1	2	0.084584	0.0551	1	0	0	0	0	3	0.11544	0.0633	1
BN1106_s8078B000026	Rab7	7	5.3384	0.36	1	5	0.47214	0.235	1	7	0.49914	0.29	1	7	3.9107	0.36	1	5	0.39774	0.225	1	6	0.72275	0.29	1	3	4.3199	0.155	1	6	0.55488	0.295	1	4	0.52638	0.225	1	3	0.27892	0.155	1	5	0.63163	0.29	1
BN1106_s214B000743	21.6 kDa tegumental protein;Tegumental calcium-binding EF-hand protein 4	2	2.5013	0.0691	1	2	0.25679	0.0691	1	3	0.16195	0.112	1	2	3.0245	0.0691	1	1	0.060552	0.0638	0.99	1	0.083877	0.0638	1	1	4.513	0.0638	1	2	0.23006	0.0691	1	2	0.23826	0.0691	1	2	0.18329	0.0691	1	2	0.20963	0.0691	1
BN1106_s5701B000008	Salarin protein;Cathepsin M;Cystein proteinase inhibitor protein	6	4.9738	0.176	1	4	0.31771	0.18	1	8	0.56018	0.18	1	6	2.5092	0.176	1	4	0.26764	0.112	1	1	0.073428	0.0537	1	2	4.7198	0.107	1	6	0.50306	0.18	1	2	0.20643	0.0537	1	2	0.1588	0.112	1	2	0.18163	0.0537	1
BN1106_s4233B000074	ADP-ribosylation factor	7	9.0145	0.307	1	2	0.27064	0.134	1	2	0.17068	0.134	1	6	5.7183	0.307	1	3	0.22799	0.0559	1	2	0.46299	0.134	1	3	3.5878	0.19	1	3	0.48973	0.19	1	1	0.41149	0.134	0.99	1	0.1924	0.134	0.99	1	0.22006	0.134	1
BN1106_s2761B000168	Uracil-DNA glycosylase	8	0.68994	0.0535	1	0	0	0	0.2	1	0.0066983	0.0132	1	6	0.67224	0.0403	1	2	0.018133	0.0197	1	1	0.012394	0.00658	0.99	1	0.0699	0.0132	0.92	1	0.0095154	0.0132	1	0	0	0	0.3	4	0.051712	0.0395	1	4	0.059144	0.0337	1
BN1106_s6922B000040	Proteasome subunit beta type (EC 3.4.25.1)	3	6.3569	0.123	1	3	0.34452	0.123	1	2	0.21727	0.123	1	4	5.1387	0.123	1	3	0.29023	0.123	1	2	0.23947	0.123	1	3	3.3359	0.123	1	2	0.18385	0.123	1	2	0.31202	0.123	1	3	0.40297	0.123	1	2	0.46089	0.123	1
BN1106_s780B000235	Serine/threonine kinase	2	0.028727	0.00471	1	0	0	0	0.07	2	0.0045607	0.00499	1	7	0.13195	0.0147	1	3	0.0091795	0.00804	1	2	0.0084389	0.00582	1	0	0	0	0	2	0.0064788	0.00333	1	1	0.0054731	0	0.99	2	0.0084588	0	1	3	0.014577	0.00527	1
BN1106_s828B000244	Sarcoplasmic calcium-binding protein (SCP)	5	1.1121	0	1	0	0	0	0	4	0.30849	0.0336	1	4	2.1353	0	1	2	0.13752	0.0336	1	4	0.26994	0.0336	1	2	1.6896	0	1	3	0.14625	0.0336	1	3	0.35172	0	1	2	0.1199	0	1	3	0.30947	0.0336	1
BN1106_s43B000504	Pre-mRNA processing protein prp39-related	4	0.54487	0.0655	1	4	0.079236	0.0491	1	5	0.063942	0.0491	1	6	0.96394	0.0655	1	3	0.048913	0.0491	1	2	0.04414	0.0327	1	0	0	0	0.59	3	0.052018	0.0491	1	4	0.12047	0.0655	1	3	0.092681	0.0491	1	4	0.13564	0.0491	1
BN1106_s3318B000069	Isovaleryl Coenzyme A dehydrogenase	6	0.31464	0.0443	1	4	0.16386	0	1	5	0.12862	0	1	8	1.611	0.0928	1	6	0.17181	0.0274	1	6	0.238	0.0169	1	4	0.92277	0.0169	1	5	0.1468	0.0169	1	4	0.19223	0	1	2	0.068864	0.0274	1	6	0.3303	0.0443	1
BN1106_s2163B000311	Nucleoprotein TPR	2	0.036876	0.00847	1	0	0	0	0.75	0	0	0	0.79	7	0.13519	0.0286	1	0	0	0	0.74	0	0	0	0.94	0	0	0	0.06	0	0	0	0.73	0	0	0	1	1	0.005398	0.00635	1	0	0	0	1
BN1106_s13848B000008	40S ribosomal protein RPS16	2	5.4434	0.125	1	2	0.21175	0.181	1	4	0.33791	0.347	1	3	5.4529	0.243	1	2	0.17838	0.188	1	2	0.2471	0.125	1	2	11.14	0.125	1	2	0.1897	0.125	1	2	0.32196	0.125	1	2	0.24768	0.125	1	2	0.28328	0.125	1
BN1106_s4213B000129	Adk1p;CBN-LET-754 protein	3	2.0619	0.141	1	3	0.32781	0.141	1	2	0.12369	0.135	1	3	3.1792	0.141	1	3	0.27615	0.141	1	3	0.57017	0.141	1	3	7.4565	0.141	1	3	0.29368	0.141	1	3	0.49842	0.141	1	2	0.22941	0.135	1	3	0.43854	0.141	1
BN1106_s393B000267	Uncharacterized protein	2	0.064725	0.016	1	0	0	0	0.96	1	0.0050866	0.00802	1	5	0.23268	0.0216	1	3	0.020798	0.021	1	0	0	0	0.99	0	0	0	0.42	1	0.0072259	0.00679	1	2	0.024774	0.0136	1	3	0.028878	0.021	1	2	0.021798	0.0136	1
BN1106_s913B000263	Aquaporin-1	3	2.4112	0.0383	1	2	0.097205	0.0383	1	3	0.13753	0.0383	1	2	2.391	0.0319	1	3	0.13003	0.0383	1	3	0.25448	0.0383	1	1	0.50897	0.0319	0.98	3	0.13828	0.0383	1	2	0.1478	0.0319	1	0	0	0	0	2	0.13004	0.0319	1
BN1106_s4279B000171	26S proteasome subunit RPT4	5	1.7438	0.0461	1	5	0.3858	0.0887	1	5	0.19054	0.0993	1	6	2.705	0.0745	1	3	0.19155	0	1	5	0.35257	0.142	1	1	0.31343	0	0.99	4	0.20371	0.142	1	1	0.072412	0	1	2	0.18785	0	1	2	0.13503	0	1
BN1106_s406B000292	Lysine--tRNA ligase (EC 6.1.1.6) (Lysyl-tRNA synthetase)	5	0.7284	0.0485	1	3	0.063186	0.0273	1	3	0.039848	0.0121	1	8	1.6613	0.0727	1	3	0.053229	0.0121	1	3	0.073733	0.0121	1	0	0	0	0.97	1	0.017953	0.0121	1	1	0.030469	0	1	1	0.023439	0	0.99	3	0.08453	0.0121	1
BN1106_s6871B000106	Solute carrier family 25 (Mitochondrial dicarboxylate transporter) member 10;Oxoglutarate/malate carrier protein	6	4.0064	0	1	3	0.26851	0	1	3	0.16934	0	1	6	4.6714	0	1	3	0.15832	0	1	2	0.13663	0	1	8	6.5115	0.0482	1	2	0.16837	0	1	1	0.17802	0	1	1	0.064079	0	1	1	0.15664	0	1
BN1106_s4813B000069	ES1 protein-like protein, mitochondrial	5	3.5177	0.196	1	3	0.23291	0.144	1	3	0.14689	0.158	1	6	3.1929	0.196	1	4	0.28437	0.196	1	2	0.16702	0.105	1	4	3.4889	0.196	1	5	0.4117	0.196	1	2	0.21762	0.105	1	1	0.077306	0.067	1	5	0.61477	0.196	1
BN1106_s4504B000167	Aldose 1-epimerase	6	0.84481	0.193	1	6	0.26819	0.198	1	4	0.10287	0.129	1	6	1.2557	0.201	1	5	0.17978	0.166	1	3	0.13649	0.1	1	7	2.6834	0.219	1	6	0.24027	0.195	1	2	0.11341	0.066	1	6	0.3137	0.198	1	5	0.2855	0.158	1
BN1106_s258B000276	Rab subfamily protein of small gtpase	5	5.7194	0.356	1	3	0.53406	0.244	1	5	0.90926	0.289	1	5	7.0677	0.422	1	3	0.59544	0.233	1	2	0.4531	0.233	1	3	10.993	0.172	1	2	0.34786	0.233	1	0	0.24553	0.122	0.35	1	0.31029	0.167	0.97	3	0.71447	0.233	1
BN1106_s452B000152	UDP-glucose 4-epimerase	3	4.4962	0.239	1	1	0.072674	0.0904	0.99	4	0.23974	0.239	1	4	5.2451	0.239	1	4	0.43977	0.239	1	4	0.60917	0.239	1	4	5.5709	0.239	1	4	0.46768	0.239	1	3	0.79372	0.239	1	4	0.80676	0.239	1	4	0.69837	0.239	1
BN1106_s2655B000264	Chmp1 (Chromatin modifying protein) (Charged multivesicular body protein)	10	10.115	0.23	1	5	0.52598	0.126	1	4	0.24143	0.115	1	7	3.3202	0.23	1	3	0.22056	0.175	1	2	0.18616	0.131	1	2	1.3288	0.115	1	3	0.34297	0.071	1	0	0	0	0.36	1	0.085478	0.071	1	1	0.097764	0.071	1
BN1106_s1945B000138	Splicing factor, arginine/serine-rich	2	0.75859	0.042	1	1	0.047453	0.042	0.99	1	0.06341	0.042	1	5	1.4953	0.042	1	5	0.25339	0.042	1	1	0.055374	0.042	0.99	4	3.1717	0.042	1	2	0.090079	0.042	1	1	0.07215	0.042	0.99	2	0.11761	0.042	1	1	0.063483	0.042	0.99
BN1106_s114B000615	Uncharacterized protein	3	3.3734	0.0994	1	3	0.32003	0.0994	1	3	0.20183	0.0994	1	3	3.0149	0.0994	1	3	0.2696	0.0994	1	2	0.22391	0.0994	1	3	4.8639	0.0994	1	3	0.28671	0.0994	1	2	0.29174	0.0994	1	2	0.22443	0.0994	1	2	0.25669	0.0497	1
BN1106_s3446B000159	NADH dehydrogenase (Ubiquinone) flavoprotein 1;nadh-ubiquinone oxidoreductase flavoprotein 1 (Ndufv1)	3	1.0526	0.0168	1	4	0.12523	0.0629	1	4	0.078977	0.021	1	7	1.7027	0.086	1	8	0.24409	0.109	1	7	0.39486	0.086	1	6	1.7359	0.065	1	4	0.11219	0.0252	1	3	0.13783	0.0231	1	2	0.068252	0.0252	1	4	0.16753	0.0231	1
BN1106_s1026B000539	40s ribosomal protein S10	3	2.8372	0.108	1	6	0.99735	0.196	1	7	0.83339	0.196	1	8	6.1844	0.196	1	6	1.4497	0.25	1	6	1.1638	0.196	1	5	4.8324	0.196	1	7	1.1839	0.196	1	1	0.14088	0.189	1	5	0.85886	0.196	1	3	0.46483	0.196	1
BN1106_s1437B000141	Suppressor of K(+) transport growth defect 1;Vacuolar protein sorting-associated protein 4B	4	2.1202	0.101	1	4	0.24228	0.133	1	6	0.22209	0.167	1	3	1.1434	0.0604	1	1	0.057604	0.0604	1	2	0.12468	0.087	1	1	1.3482	0.0556	1	2	0.09572	0.087	1	2	0.16245	0.087	1	1	0.079982	0.0604	0.99	4	0.2589	0.14	1
BN1106_s446B000198	40S ribosomal protein S8	2	0.73529	0.0664	1	4	0.29347	0.283	1	5	0.32366	0.292	1	6	3.2268	0.248	1	5	0.54587	0.301	1	3	0.34245	0.195	1	3	2.1243	0.119	1	2	0.11346	0.0664	1	3	0.31066	0.208	1	3	0.23899	0.208	1	1	0.16943	0.0664	0.99
BN1106_s4374B000087	ATPase family AAA domain-containing protein 3-B	3	0.56781	0.0308	1	10	0.28808	0.126	1	9	0.15876	0.0803	1	4	0.43841	0.0291	1	7	0.15561	0.0803	1	3	0.082462	0.0291	1	2	0.2239	0.0171	1	5	0.11163	0.065	1	1	0.033888	0.0154	0.99	1	0.02607	0.0154	0.99	1	0.029817	0.0154	1
BN1106_s2174B000116	Protein transport protein Sec23A	4	0.56185	0.0483	1	6	0.10272	0.0837	1	8	0.089883	0.124	1	6	0.90254	0.0613	1	6	0.08653	0.11	1	7	0.14265	0.0967	1	2	0.41538	0.0283	1	7	0.10951	0.103	1	3	0.1276	0.0483	1	3	0.056638	0.0483	1	5	0.11227	0.0425	1
BN1106_s1647B000242	Uncharacterized protein	6	0.58248	0.0573	1	9	0.15056	0.0826	1	4	0.038479	0.0374	1	8	0.65846	0.087	1	6	0.079976	0.0396	1	5	0.09064	0.0253	1	8	1.0171	0.0727	1	4	0.054663	0.0396	1	2	0.044737	0.0165	1	2	0.034416	0.0165	1	3	0.060119	0.0165	1
BN1106_s122B000261	Serpin	5	10.056	0.354	1	1	0.29508	0.226	1	3	0.41134	0.31	1	1	7.3789	0.226	1	1	0.33536	0.226	1	3	1.3923	0.327	1	1	8.6086	0.226	1	4	1.0689	0.35	1	2	0.78515	0.248	1	2	0.46564	0.248	1	2	1.0813	0.257	1
BN1106_s6032B000034	Telomerase protein component 1	6	2.1133	0.0963	1	4	0.10398	0.041	1	6	0.10452	0.114	1	5	1.6436	0.0695	1	5	0.11285	0.0677	1	5	0.15632	0.0677	1	4	1.0943	0.041	1	5	0.12001	0.0677	1	2	0.07448	0.041	1	3	0.08853	0.041	1	4	0.13911	0.041	1
BN1106_s1109B000181	Tubulin polymerization-promoting protein	4	4.8835	0.404	1	3	0.50191	0.321	1	5	0.60205	0.41	1	4	5.2328	0.404	1	5	1.0617	0.41	1	4	0.82305	0.404	1	4	4.0113	0.404	1	4	0.63189	0.404	1	4	0.76313	0.314	1	4	0.82499	0.404	1	4	0.94357	0.404	1
BN1106_s6770B000051	Proteasome catalytic subunit 3 (T01 family)	8	5.0071	0.195	1	3	0.17473	0.146	1	8	0.4111	0.199	1	8	2.8615	0.199	1	5	0.27959	0.146	1	5	0.38728	0.146	1	5	3.2135	0.131	1	7	0.47668	0.199	1	4	0.37792	0.146	1	4	0.29073	0.0974	1	5	0.44399	0.146	1
BN1106_s135B000521	Phosphatase 2A inhibitor I2PP2A	3	2.9176	0.134	1	2	0.11023	0.0433	1	3	0.11117	0.134	1	2	1.9258	0.0433	1	3	0.1485	0.0591	1	3	0.29277	0.0591	1	2	1.2454	0.0433	1	3	0.22477	0.0591	1	1	0.078696	0.0433	0.99	5	0.39205	0.0945	1	1	0.069242	0.0433	1
BN1106_s1094B000139	Stress-induced-phosphoprotein 1;Heat shock protein 70 (Hsp70)-interacting protein	7	1.5337	0.129	1	1	0.041194	0.0313	1	4	0.15962	0.0721	1	6	2.5907	0.16	1	4	0.16181	0.107	1	3	0.15961	0.0721	1	1	0.40208	0.0408	0.99	3	0.12253	0.0721	1	1	0.062634	0.0408	0.99	0	0	0	0.72	3	0.18298	0.0721	1
BN1106_s1965B000184	Ca2+ transporting ATPase sarcoplasmic/endoplasmic reticulum	8	1.3242	0.0495	1	2	0.065445	0.0357	1	4	0.069217	0.0504	1	6	1.2781	0.0403	1	0	0.03207	0.0137	0.99	2	0.076369	0.0302	1	3	0.96381	0.022	1	0	0.034106	0.0137	0.05	0	0.057883	0.0137	0.36	0	0.044529	0.0137	0.3	1	0.087552	0.0211	0.99
BN1106_s517B000379	Flotillin 1	10	2.143	0.12	1	6	0.22977	0.0822	1	3	0.064252	0.0516	1	11	3.2278	0.122	1	3	0.085828	0.0822	1	7	0.32589	0.0822	1	0	0	0	0	4	0.12661	0.0516	1	2	0.099314	0.061	1	3	0.11917	0.0516	1	1	0.042037	0.0305	1
BN1106_s1912B000186	Capping protein (Actin filament) muscle Z-line beta	5	2.2332	0.134	1	4	0.23033	0.159	1	6	0.30694	0.225	1	6	3.5211	0.167	1	4	0.19403	0.17	1	4	0.26878	0.134	1	4	2.3117	0.0942	1	2	0.091476	0.12	1	3	0.24718	0.0942	1	3	0.19016	0.12	1	3	0.21749	0.12	1
BN1106_s504B000401	26S proteasome subunit ATPase 4	8	2.2053	0.148	1	4	0.1318	0.103	1	6	0.13446	0.152	1	4	1.0374	0.0761	1	6	0.17962	0.121	1	2	0.071425	0.0716	1	3	0.36344	0.0425	1	3	0.085329	0.0761	1	1	0.044873	0.0447	0.99	1	0.034521	0	1	1	0.039482	0.0447	1
BN1106_s1183B000225	26S proteasome regulatory subunit S3	6	1.3119	0.0971	1	6	0.18896	0.147	1	3	0.053829	0.0971	1	5	1.0522	0.0909	1	3	0.071905	0.0475	1	2	0.064236	0.0475	1	3	0.56628	0.0517	1	3	0.076469	0.0764	1	1	0.040497	0.0289	1	1	0.031154	0.0289	0.99	1	0.035632	0.0289	0.98
BN1106_s527B000392	Ruvb-like 2 (Reptin)	3	0.87156	0.0736	1	4	0.11099	0.0736	1	1	0.015924	0.0208	1	8	2.0126	0.102	1	7	0.18032	0.106	1	5	0.16718	0.0755	1	3	0.88398	0.0434	1	4	0.099437	0.0528	1	2	0.079211	0.0208	1	3	0.094325	0.0717	1	4	0.14849	0.0717	1
BN1106_s596B000423	Universal stress protein in QAH/OAS sulfhydrylase 3'region	8	8.5703	0.361	1	5	0.55535	0.137	1	6	0.46489	0.219	1	6	4.2667	0.273	1	6	0.621	0.219	1	5	0.64805	0.137	1	3	3.7524	0.137	1	7	1.0852	0.344	1	3	0.4171	0.137	1	4	0.47093	0.137	1	4	0.53862	0.137	1
BN1106_s4565B000033	Serine protease inhibitor serpin	6	6.4388	0.288	1	6	0.67877	0.283	1	6	0.55047	0.34	1	5	2.0844	0.257	1	5	0.43325	0.288	1	5	0.60014	0.283	1	5	3.9555	0.152	1	4	0.33588	0.215	1	3	0.39044	0.157	1	4	0.43852	0.22	1	4	0.50155	0.22	1
BN1106_s117B000699	CD36-like class B scavenger receptor;Sensory neuron membrane protein 1	3	0.93248	0.0455	1	4	0.1103	0.0455	1	5	0.089765	0.0455	1	3	0.60109	0.0265	1	4	0.092915	0.0455	1	4	0.12871	0.0455	1	5	0.96919	0.0455	1	4	0.098813	0.0455	1	2	0.078742	0.0265	1	4	0.12901	0.0455	1	3	0.10722	0.0455	1
BN1106_s214B000748	Tegumental antigen	6	4.9217	0.114	1	4	0.39676	0	1	4	0.34474	0	1	6	4.1883	0.114	1	4	0.33424	0	1	4	0.46299	0.0629	1	0	0	0	0.72	3	0.24246	0	1	3	0.60326	0	1	7	1.0952	0.114	1	4	0.53079	0.0629	1
BN1106_s1259B000205	Proteasome subunit alpha 6 (T01 family)	4	1.3684	0.114	1	2	0.11258	0.0431	1	5	0.21675	0.165	1	4	1.4805	0.165	1	1	0.044479	0.0431	1	3	0.40106	0.114	1	4	2.6525	0.165	1	2	0.10086	0.114	1	3	0.2741	0.114	1	4	0.30051	0.165	1	3	0.24117	0.0941	1
BN1106_s1166B000343	1-pyrroline-5-carboxylate dehydrogenase;Aldehyde dehydrogenase	2	0.81541	0.149	1	4	0.25089	0.187	1	4	0.15822	0.225	1	5	1.9171	0.187	1	4	0.21135	0.187	1	2	0.12863	0.149	1	5	1.8245	0.187	1	3	0.22477	0.149	1	2	0.1676	0.0916	1	3	0.20619	0.187	1	2	0.14746	0.149	1
BN1106_s1498B000257	Niemann-Pick disease type C1 protein	5	0.57141	0.0352	1	4	0.060107	0.0438	1	6	0.05895	0.0651	1	4	0.66318	0.0352	1	2	0.02443	0.0235	1	5	0.089268	0.0502	1	2	0.32514	0.0117	0.98	4	0.05385	0.0438	1	1	0.02166	0.0117	0.97	1	0.016663	0.0117	0.99	4	0.080412	0.0438	1
BN1106_s29B000536	AP-1 complex subunit beta-1 (Adapter-related protein complex 1 beta-1 subunit)protein complex 1 beta large chain	6	0.96984	0.05	1	3	0.059827	0.04	1	2	0.024564	0.0371	1	8	1.8353	0.0986	1	2	0.032812	0.0371	1	3	0.069813	0.0371	1	1	0.44299	0.0171	1	4	0.073193	0.06	1	1	0.028921	0.0171	0.99	2	0.045558	0.0371	1	2	0.052106	0.0371	1
BN1106_s437B000562	Ribosomal protein S8;Small subunit ribosomal protein S7e	2	0.41785	0.059	1	1	0.03334	0.0308	0.99	2	0.043808	0.0615	1	3	1.2322	0.0795	1	4	0.12722	0.0667	1	2	0.08106	0.059	1	0	0	0	0.98	2	0.062233	0.0359	1	1	0.050692	0.0308	1	2	0.081251	0.0615	1	3	0.20203	0.0667	1
BN1106_s2108B000208	Rna-binding protein 12 (Sh3/ww domain anchor protein in the nucleus) (Swan)	5	0.36611	0.0522	1	3	0.047089	0.0375	1	6	0.062897	0.0795	1	4	0.32174	0.0352	1	3	0.039669	0.0522	1	2	0.05495	0.0375	1	4	0.32723	0.0261	1	4	0.073041	0.0624	1	2	0.046839	0.0375	1	2	0.036033	0.0397	1	2	0.041212	0.0375	1
BN1106_s2100B000128	EH domain-containing protein 1	3	0.41796	0.0318	1	7	0.35359	0.124	1	5	0.1443	0.11	1	6	1.8703	0.0896	1	0	0	0	0.85	1	0.044185	0.026	1	4	0.97203	0.0347	1	3	0.11172	0.0607	1	0	0	0	0.95	0	0	0	0.17	2	0.10611	0.026	1
BN1106_s4478B000037	Superoxide dismutase [Cu-Zn] (EC 1.15.1.1)	4	10.606	0.478	1	3	0.78903	0.0978	1	3	0.82617	0.0978	1	3	5.7767	0.0978	1	3	0.66469	0.0978	1	3	1.5287	0.0978	1	3	9.3257	0.0978	1	3	0.70688	0.0978	1	3	1.9918	0.0978	1	3	0.9229	0.0978	1	3	1.0556	0.0978	1
BN1106_s4221B000251	Heme-binding protein	7	7.043	0.101	1	3	0.23566	0	1	4	0.21558	0	1	9	7.0383	0.231	1	3	0.19852	0	1	4	0.54351	0.0503	1	2	1.8404	0.0503	1	3	0.30624	0	1	4	0.51974	0.0503	1	4	0.54479	0.0503	1	3	0.4573	0	1
BN1106_s1568B000271	Guanine nucleotide-binding protein subunit beta	7	1.6453	0.15	1	1	0.036293	0.0268	0.99	7	0.21117	0.145	1	5	1.884	0.0858	1	5	0.18331	0.118	1	5	0.25392	0.0885	1	3	2.6904	0.0858	1	6	0.24518	0.145	1	3	0.18105	0.0617	1	2	0.088761	0.0617	1	4	0.22233	0.0938	1
BN1106_s1237B000189	Proteasome subunit beta type (EC 3.4.25.1)	4	1.6622	0.0502	1	6	0.66331	0.0502	1	6	0.34114	0.0463	1	5	3.1091	0.0463	1	5	0.36448	0.0463	1	4	0.29415	0.0463	1	2	1.7144	0.0463	1	3	0.15863	0.0463	1	3	0.26921	0.0463	1	3	0.20711	0.0463	1	5	0.45063	0.0463	1
BN1106_s5073B000168	Major vault protein	7	0.98968	0.0662	1	4	0.11701	0.0609	1	5	0.073795	0.0728	1	5	1.0874	0.045	1	7	0.15822	0.0715	1	3	0.08708	0.0344	1	0	0	0	0	4	0.085436	0.045	1	1	0.054302	0.0172	1	3	0.087285	0.0437	1	6	0.18677	0.0609	1
BN1106_s346B000282	60S ribosomal protein l11	2	2.0325	0.122	1	1	0.073901	0.0773	1	2	0.33681	0.122	1	2	3.8925	0.122	1	2	0.13604	0.122	1	2	0.18844	0.122	1	2	5.3219	0.122	1	2	0.14467	0.122	1	2	0.24553	0.122	1	2	0.18888	0.122	1	2	0.21603	0.122	1
BN1106_s1017B000211	Glutamine:fructose-6-phosphate aminotransferase 2	5	1.0357	0.0166	1	6	0.17256	0.0313	1	7	0.13108	0.0313	1	4	0.63236	0.0166	1	1	0.020751	0	1	1	0.028745	0	0.99	1	0.13409	0	0.99	1	0.022069	0	1	0	0	0	0.9	1	0.028813	0.0166	1	3	0.10509	0.0313	1
BN1106_s228B000292	Neuronal calcium sensor	6	4.4465	0.0576	1	3	0.24729	0.0524	1	3	0.22703	0.0576	1	5	3.2678	0.0576	1	5	0.41476	0.0576	1	3	0.42009	0.0576	1	1	1.1319	0	1	3	0.22155	0.0576	1	1	0.10581	0.0576	1	3	0.28925	0.0576	1	4	0.4816	0.0576	1
BN1106_s2809B000138	Electron transfer flavoprotein subunit beta	8	2.26	0.217	1	4	0.25692	0.147	1	6	0.27872	0.202	1	7	3.1879	0.217	1	6	0.37231	0.209	1	3	0.21036	0.093	1	4	1.6721	0.0775	1	4	0.23017	0.155	1	5	0.52257	0.147	1	1	0.061759	0.0388	1	5	0.45979	0.163	1
BN1106_s3346B000081	Calcyphosine	5	4.3459	0.154	1	6	0.57303	0.154	1	5	0.27685	0.154	1	5	2.6742	0.154	1	4	0.27245	0.115	1	5	0.51226	0.154	1	2	0.8737	0.111	1	4	0.28975	0.0962	1	1	0.097069	0.0529	0.99	0	0	0	0	0	0	0	0.09
BN1106_s2284B000154	20S proteasome subunit beta 2	3	8.2726	0.265	1	2	0.35459	0.122	1	4	0.64588	0.265	1	3	5.5698	0.265	1	3	0.5363	0.265	1	5	1.8165	0.418	1	3	4.9491	0.265	1	2	0.31768	0.122	1	2	0.53914	0.122	1	2	0.41476	0.122	1	3	0.85166	0.265	1
BN1106_s1584B000213	Suppressor of actin (Sac);Phosphatidylinositide phosphatase SAC1	5	0.85773	0.0816	1	6	0.24197	0.135	1	4	0.067304	0.0816	1	3	0.42652	0.0371	1	3	0.089903	0.0631	1	4	0.23933	0.0909	1	2	0.38873	0.0371	1	2	0.044977	0.0278	1	1	0.037036	0.0278	1	0	0	0	0	5	0.18407	0.109	1
BN1106_s1049B000225	Ca2+ transporting ATPase plasma membrane	11	1.0708	0.0744	1	3	0.063919	0.021	1	9	0.078791	0.0466	1	5	0.70145	0.0301	1	1	0.025924	0.00601	1	2	0.048485	0.0203	1	1	0.24976	0.00601	1	2	0.04712	0.0263	1	1	0.030805	0.00751	1	2	0.035995	0.00751	1	2	0.041169	0.015	1
BN1106_s334B000265	Heterogeneous nuclear ribonucleoprotein L	6	0.69007	0.0976	1	3	0.076422	0.038	1	6	0.10562	0.0651	1	6	0.96507	0.0976	1	4	0.088469	0.0524	1	5	0.15792	0.094	1	8	1.7223	0.0976	1	4	0.094085	0.0705	1	4	0.15968	0.038	1	5	0.1583	0.0524	1	5	0.18105	0.0705	1
BN1106_s1258B000349	Dihydropyrimidinase-related protein 3-A	5	0.98434	0.0637	1	4	0.12139	0.0557	1	5	0.11334	0.0764	1	5	0.63591	0.0764	1	6	0.12617	0.086	1	6	0.17478	0.0764	1	3	0.37524	0.0366	1	7	0.161	0.0764	1	4	0.14363	0.0334	1	5	0.14198	0.0557	1	6	0.20037	0.0557	1
BN1106_s3026B000095	3'(2'), 5'-bisphosphate nucleotidase;Inositol monophosphatase family domain containing protein;Pap-inositol-1,4-phosphatase;	7	2.9018	0.174	1	1	0.043089	0.0336	0.99	7	0.31986	0.162	1	7	2.2996	0.162	1	7	0.42726	0.211	1	5	0.31186	0.162	1	5	2.8769	0.125	1	6	0.37527	0.162	1	4	0.30762	0.113	1	4	0.23665	0.113	1	6	0.45376	0.211	1
BN1106_s3527B000204	Phosphatidylinositol-glycan biosynthesis class S protein	4	0.83969	0.068	1	10	0.34748	0.165	1	8	0.16371	0.118	1	10	1.7389	0.153	1	4	0.09572	0.0621	1	5	0.17126	0.0874	1	4	0.92871	0.068	1	7	0.19674	0.117	1	1	0.039222	0.0291	0.99	0	0	0	0.57	0	0	0	0.18
BN1106_s483B000264	Receptor expression-enhancing protein 5	6	9.8467	0.283	1	4	0.68615	0.175	1	4	0.43272	0.175	1	7	9.5811	0.35	1	4	0.83776	0.175	1	3	0.80068	0.175	1	5	9.1505	0.267	1	4	0.89094	0.175	1	1	0.17243	0	0.97	2	0.30299	0.175	1	2	0.5967	0.175	1
BN1106_s1405B000146	SAR1 gene homolog B;GTP-binding protein-like protein	8	6.6825	0.362	1	6	0.62393	0.342	1	5	0.29981	0.231	1	9	4.8753	0.412	1	5	0.40049	0.231	1	3	0.27993	0.116	1	4	3.3737	0.231	1	4	0.31215	0.231	1	4	0.52977	0.181	1	4	0.40755	0.231	1	3	0.32092	0.166	1
BN1106_s7364B000034	Acyl-coenzyme A thioesterase 13	4	2.1002	0.299	1	4	0.53581	0.327	1	5	0.65069	0.347	1	4	1.7337	0.286	1	6	1.5086	0.367	1	5	0.88395	0.313	1	5	2.8905	0.34	1	5	0.67864	0.381	1	3	0.54221	0.224	1	5	0.88604	0.313	1	2	0.28328	0.17	1
BN1106_s3829B000188	Golgin subfamily A member 4	13	0.41593	0.0904	1	0	0	0	0.77	0	0	0	0.76	5	0.17355	0.0281	1	0	0	0	0.79	0	0	0	0.76	0	0	0	0.76	0	0	0	0.79	0	0	0	0.6	0	0	0	0.93	0	0	0	0.97
BN1106_s1670B000173	Uncharacterized protein	5	5.4507	0.201	1	2	0.15578	0.113	1	5	0.32195	0.253	1	5	2.8513	0.247	1	2	0.21495	0.113	1	1	0.083421	0.0722	1	3	1.4441	0.0876	1	2	0.13956	0.113	1	1	0.10869	0.0412	0.97	1	0.083618	0.0412	0.89	1	0.095636	0.0412	0.93
BN1106_s7443B000031	Uncharacterized protein	2	15.486	0.183	1	1	0.24639	0.167	0.99	1	0.15539	0.167	1	2	13.154	0.183	1	1	0.20757	0.167	0.99	1	0.28752	0.167	0.99	2	17.19	0.183	1	1	0.22074	0.167	0.99	2	0.98049	0.183	1	2	0.75428	0.183	1	1	0.32963	0.167	0.99
BN1106_s692B000155	Calcium/calmodulin-dependent protein kinase II isoform A	3	0.5857	0.0694	1	3	0.072221	0.0208	1	7	0.11934	0.0851	1	6	1.2494	0.0747	1	4	0.083474	0.033	1	2	0.054613	0.0208	1	1	0.22207	0	1	2	0.041929	0.0208	1	1	0.034594	0.0208	1	4	0.1159	0.0434	1	5	0.17055	0.0764	1
BN1106_s1280B000185	Voltage-dependent anion channel 1	5	3.8849	0.18	1	5	0.6084	0.24	1	3	0.18702	0.132	1	6	5.8562	0.24	1	5	0.51252	0.24	1	4	0.5112	0.18	1	2	2.9783	0.114	1	5	0.54506	0.18	1	2	0.27206	0.0778	1	2	0.2093	0.0778	1	3	0.39671	0.174	1
BN1106_s3315B000108	ATP-binding cassette sub-family E member 1	5	0.84042	0.0634	1	3	0.076126	0.0217	1	8	0.14922	0.087	1	6	1.1241	0.0399	1	4	0.088118	0.0634	1	4	0.12206	0.0634	1	5	0.9222	0.038	1	3	0.068201	0.0453	1	1	0.036361	0	0.99	0	0	0	0.19	1	0.031992	0	1
BN1106_s1165B000168	Glutamate synthase [NADPH]	6	0.29431	0.0328	1	2	0.01792	0.0127	1	7	0.041825	0.0401	1	4	0.21412	0.0274	1	2	0.015096	0.0127	1	3	0.031717	0.0194	1	4	0.61749	0.0274	1	6	0.059415	0.0401	1	0	0	0	0.08	0	0	0	0.74	5	0.061967	0.0321	1
BN1106_s1949B000152	Cell division cycle and apoptosis regulator protein 1	3	0.33019	0.0367	1	4	0.060667	0.0367	1	4	0.03826	0.0367	1	5	0.36008	0.0254	1	6	0.073662	0.0551	1	4	0.070794	0.0411	1	1	0.071376	0.007	0.96	2	0.042857	0.014	1	3	0.072735	0.0254	1	2	0.041367	0.0184	1	2	0.047312	0.014	1
BN1106_s1399B000513	Vacuolar ATP synthase subunit e;V-type H+-transporting ATPase subunit E	10	5.6525	0.169	1	6	0.49487	0.12	1	5	0.24119	0.08	1	6	4.3152	0.12	1	2	0.1037	0.0356	1	3	0.23131	0.116	1	5	2.3692	0.111	1	3	0.17759	0.116	1	0	0	0	0.14	0	0	0	0.06	1	0.076816	0.0444	0.99
BN1106_s771B000470	Alpha-aminoadipic semialdehyde synthase	6	7.5046	0.321	1	2	0.24258	0.153	1	3	0.26143	0.153	1	5	5.3877	0.252	1	2	0.20436	0.153	1	1	0.12482	0.084	1	0	0	0	0.91	2	0.21733	0.153	1	0	0	0	0.97	0	0	0	0.9	1	0.14309	0.0687	1
BN1106_s2848B000228	Leucine-rich transmembrane proteins	4	2.8227	0.162	1	2	0.12253	0.034	1	4	0.17826	0.162	1	4	2.3015	0.162	1	3	0.16616	0.123	1	3	0.23017	0.0723	1	4	2.9569	0.162	1	4	0.25323	0.0766	1	2	0.1863	0.034	1	3	0.23071	0.0723	1	4	0.37814	0.111	1
BN1106_s2316B000077	Chromatin modifying protein 1b;Vacuolar assembly/sorting protein D1D2-like protein	6	5.894	0.259	1	6	0.85823	0.264	1	5	0.42136	0.259	1	3	1.8152	0.0829	1	3	0.21359	0.0829	1	2	0.18072	0.0725	1	3	1.4354	0.0829	1	2	0.13874	0.0415	1	0	0	0	0	0	0	0	0	0	0	0	0.28
BN1106_s1579B000119	20S proteasome subunit alpha 6	6	0.78503	0.0669	1	5	0.11984	0.0485	1	5	0.075578	0.0669	1	5	0.77529	0.0485	1	4	0.078591	0.0468	1	4	0.10886	0.0334	1	5	0.92094	0.0485	1	3	0.061011	0.0318	1	3	0.10355	0.0318	1	3	0.079657	0.0318	1	4	0.12481	0.0518	1
BN1106_s73B000493	60S ribosomal protein L13a	3	1.3389	0.113	1	1	0.064154	0.0542	1	3	0.14193	0.177	1	2	1.2903	0.0591	1	2	0.11677	0.0542	1	1	0.074863	0.064	1	1	1.7662	0	0.99	3	0.20162	0.158	1	0	0	0	0.96	0	0	0	0.97	0	0	0	0.74
BN1106_s4176B000102	Synaptosomal-associated protein 25	5	3.166	0.207	1	4	0.27261	0.141	1	8	0.67317	0.282	1	3	0.56122	0.0373	1	2	0.099966	0.0415	1	2	0.13847	0.0373	1	4	1.3965	0.0996	1	2	0.17079	0.0373	1	0	0	0	0.16	0	0	0	0.33	0	0	0	0.86
BN1106_s4472B000032	ABC transporter, subfamily ABCB/MDR	5	0.24566	0.0364	1	4	0.041126	0.0394	1	9	0.062146	0.0758	1	7	0.40649	0.0617	1	0	0	0	0.77	3	0.035549	0.0253	1	1	0.037802	0.00967	0.99	3	0.027292	0.026	1	0	0	0	0.53	0	0	0	0	0	0	0	0.69
BN1106_s1639B000395	20S proteasome subunit alpha 3	7	2.7252	0.179	1	5	0.32084	0.142	1	5	0.20234	0.175	1	6	2.953	0.175	1	6	0.34623	0.179	1	3	0.19781	0.142	1	5	2.5606	0.175	1	4	0.21566	0.142	1	4	0.366	0.175	1	2	0.12425	0.101	1	3	0.22677	0.142	1
BN1106_s1314B000438	Dynein heavy chain	14	2.0372	0.203	1	2	0.050012	0.0387	1	3	0.048763	0.0552	1	4	0.50647	0.0534	1	0	0	0	0.05	2	0.05836	0.0424	1	1	0.092603	0.0184	1	0	0	0	0.53	2	0.076041	0.0184	1	1	0.028386	0	0.98	0	0	0	0.38
BN1106_s8641B000016	Glutamate dehydrogenase (NAD(P)+)	1	0.86475	0.0945	1	3	0.2428	0.164	1	3	0.15312	0.164	1	3	1.658	0.164	1	1	0.05771	0.0995	1	1	0.07994	0.0597	0.99	4	13.375	0.199	1	4	0.43186	0.249	1	3	0.36916	0.164	1	3	0.41286	0.164	1	3	0.32482	0.159	1
BN1106_s5591B000098	Peptidase inhibitor 16	2	2.7809	0.181	1	1	0.29654	0.1	1	2	0.51295	0.275	1	2	5.2134	0.275	1	2	0.51252	0.275	1	1	0.70995	0.194	1	1	3.8795	0.1	1	1	0.26567	0.1	1	1	0.66607	0.194	1	1	0.2093	0.0625	1	1	0.81391	0.194	1
BN1106_s456B000241	Flotillin 2	8	0.98664	0.0601	1	3	0.087548	0.036	1	1	0.012794	0	1	8	1.2684	0.0736	1	2	0.035049	0.0135	1	2	0.048551	0.033	1	0	0	0	0.23	0	0	0	0.43	2	0.06326	0.0165	1	3	0.074868	0.03	1	2	0.05566	0.03	1
BN1106_s4453B000140	Aspartate aminotransferase (EC 2.6.1.1)	6	0.81196	0.14	1	0	0	0	0	3	0.10923	0.11	1	5	1.1072	0.11	1	3	0.14591	0.0795	1	3	0.20212	0.0795	1	7	2.964	0.14	1	6	0.37767	0.14	1	2	0.16484	0.0341	1	2	0.20259	0.0455	1	5	0.43967	0.11	1
BN1106_s1115B000505	60S ribosomal protein L23;Large subunit ribosomal protein L23e	2	3.4695	0.0635	1	3	0.44603	0.0635	1	3	0.28129	0.0635	1	3	6.4505	0.0635	1	3	0.37574	0.0635	1	3	0.52048	0.0635	1	2	8.2612	0.0635	1	3	0.61471	0.0635	1	2	0.39385	0.0635	1	3	0.52171	0.0635	1	3	0.5967	0.0635	1
BN1106_s1444B000095	Dynein light chain	5	14.006	0.236	1	3	0.66658	0.0899	1	1	0.23275	0	0.99	5	11.692	0.225	1	0	0	0	0	2	0.77785	0	1	3	4.1184	0.0899	1	2	0.59718	0	1	2	0.56114	0	1	4	1.9322	0.146	1	1	0.20682	0	0.99
BN1106_s2223B000190	Threonyl-tRNA synthetase	5	0.55248	0.0369	1	4	0.085554	0.0692	1	4	0.053955	0.0692	1	6	0.90143	0.0508	1	6	0.13609	0.0938	1	3	0.07303	0.0508	1	2	0.26787	0.0385	1	2	0.036465	0.0246	1	3	0.095156	0.0508	1	2	0.073203	0.0508	1	3	0.11445	0.0508	1
BN1106_s3402B000105	Aldehyde dehydrogenase	1	0.21134	0.0147	1	7	0.20555	0.0533	1	2	0.031722	0	1	3	0.61456	0.0386	1	2	0.042373	0	1	4	0.12479	0.0349	1	12	2.8066	0.103	1	3	0.069681	0.0349	1	2	0.076479	0	1	0	0	0	1	3	0.10405	0.0184	1
BN1106_s2370B000281	Protein transport protein SEC24	5	0.4378	0.0374	1	3	0.04054	0.0374	1	5	0.044038	0.0286	1	4	0.67743	0.0374	1	1	0.011019	0.00887	0.99	2	0.031027	0.0286	1	0	0	0	0.83	2	0.023821	0.0286	1	2	0.040427	0.0286	1	1	0.0153	0.0148	1	1	0.017499	0.0148	1
BN1106_s8960B000047	Guanine nucleotide binding protein (G protein) alpha q polypeptide	6	1.8008	0.335	1	1	0.069594	0.0595	0.99	4	0.3105	0.189	1	3	2.7869	0.184	1	2	0.12748	0.141	1	3	0.42009	0.184	1	3	3.8647	0.13	1	5	0.44109	0.297	1	2	0.23008	0.141	1	2	0.177	0.141	1	3	0.4816	0.189	1
BN1106_s2407B000104	Endocytosis/signaling protein EHD1	6	0.81637	0.0489	1	2	0.060783	0.0444	1	4	0.082502	0.04	1	6	0.97507	0.0444	1	1	0.024696	0.02	0.99	0	0	0	1	4	1.335	0.0444	1	3	0.084716	0.02	1	0	0	0	0.86	0	0	0	0	0	0	0	0.92
BN1106_s584B000346	Glucose transporter;Solute carrier family 2 facilitated glucose transporter member 3	2	0.25612	0.021	1	1	0.015944	0.021	1	2	0.020512	0.021	1	2	0.42289	0.0315	1	2	0.0274	0.0315	1	0	0	0	1	2	0.4168	0.028	1	2	0.029139	0.0315	1	0	0	0	0.64	2	0.038044	0.0315	1	1	0.02133	0.0105	1
BN1106_s3991B000079	Dolichyl-diphosphooligosaccharide-protein glycosyltransferase;Oligosaccharyltransferase complex subunit beta	4	2.3298	0.131	1	4	0.33188	0.131	1	4	0.15675	0.131	1	4	1.7998	0.131	1	3	0.14719	0.131	1	4	0.29005	0.131	1	3	2.7235	0.131	1	3	0.15654	0.131	1	2	0.1662	0.0927	1	2	0.12786	0.0927	1	3	0.23375	0.0927	1
BN1106_s1441B000250	Guanine nucleotide binding protein (G protein) beta 1	4	2.2427	0.0914	1	1	0.040433	0.0295	0.99	5	0.15607	0.121	1	4	1.7182	0.0914	1	4	0.20848	0.0885	1	4	0.21938	0.121	1	5	2.4155	0.121	1	6	0.28039	0.121	1	3	0.28585	0.0914	1	4	0.28946	0.121	1	4	0.25151	0.121	1
BN1106_s440B000223	Uncharacterized protein	4	2.8999	0.203	1	5	0.784	0.267	1	5	0.37084	0.267	1	5	1.9908	0.267	1	5	0.66046	0.267	1	4	0.49536	0.221	1	5	6.2589	0.267	1	4	0.38031	0.203	1	2	0.26491	0.064	1	5	0.6878	0.267	1	2	0.23309	0.169	1
BN1106_s2160B000052	Uncharacterized protein	6	0.33795	0.132	1	5	0.21906	0.0603	1	6	0.13815	0.109	1	8	1.3818	0.217	1	5	0.18454	0.0223	1	1	0.035232	0	1	5	1.33	0.0871	1	3	0.087439	0.0469	1	2	0.095285	0.0469	1	3	0.11416	0.0469	1	2	0.13057	0	1
BN1106_s8038B000016	Uncharacterized protein	1	0.094361	0.0404	1	2	0.1317	0.103	1	2	0.083059	0.103	1	3	1.0536	0.103	1	2	0.11095	0.103	1	2	0.15369	0.103	1	3	1.1998	0.103	1	2	0.11799	0.103	1	2	0.20025	0.103	1	2	0.15405	0.103	1	2	0.17619	0.103	1
BN1106_s58B000487	Endopeptidase inhibitor-like;ARMET-like protein	4	1.7249	0.107	1	4	0.32342	0.107	1	3	0.14113	0.107	1	5	1.9401	0.149	1	4	0.27245	0.107	1	3	0.26114	0.0884	1	5	2.8891	0.107	1	5	0.39328	0.107	1	3	0.34026	0.107	1	2	0.16129	0.0465	1	3	0.29938	0.0884	1
BN1106_s1589B000300	Sugar nucleotide epimerase related	3	1.67	0.1	1	0	0	0	0	2	0.080254	0.114	1	4	3.382	0.14	1	3	0.17301	0.153	1	2	0.1485	0.0961	1	2	3.4844	0.0786	1	3	0.18399	0.14	1	3	0.31226	0.14	1	2	0.14885	0.1	1	5	0.53257	0.24	1
BN1106_s1172B000096	Rab-protein 8;Ras-related protein Rab-27A	3	7.9343	0.138	1	3	0.69451	0.138	1	3	0.43799	0.138	1	2	3.9861	0.106	1	1	0.22035	0	1	3	0.81044	0.138	1	1	3.0526	0	1	2	0.23433	0.187	1	3	0.68559	0.138	1	1	0.1338	0	0.99	2	0.60322	0.106	1
BN1106_s103B000726	Quinone oxidoreductase;Synaptic vesicle membrane protein VAT-1 homolog-like	5	2.9404	0.0773	1	4	0.36795	0.0773	1	5	0.23205	0.0773	1	4	2.7994	0.0429	1	2	0.10042	0	1	3	0.22353	0.0773	1	5	4.334	0.0773	1	1	0.10679	0	1	1	0.08471	0	1	1	0.065167	0.0343	0.99	2	0.15947	0.0343	1
BN1106_s498B000146	60S ribosomal protein L13	5	2.8692	0.137	1	1	0.063842	0.0392	1	3	0.14113	0.0833	1	3	2.5732	0.132	1	2	0.11616	0.0833	1	2	0.16091	0.0833	1	3	4.214	0.0882	1	2	0.12354	0.0833	1	1	0.097069	0.0392	0.97	1	0.074675	0.0392	0.98	1	0.085408	0.0392	0.99
BN1106_s3540B000083	60s ribosomal protein L10a;Large subunit ribosomal protein L10Ae	7	4.2943	0.23	1	4	0.3034	0.226	1	6	0.33607	0.23	1	3	3.0243	0.157	1	3	0.17758	0.134	1	5	0.4785	0.217	1	2	2.7227	0.0922	1	2	0.11682	0.0922	1	2	0.19827	0.134	1	2	0.15253	0.134	1	2	0.17445	0.0922	1
BN1106_s2088B000140	2-oxoisovalerate dehydrogenase E2 component;Branched-chain alpha-keto acid dihydrolipoyl acyltransferase	5	4.4621	0.25	1	3	0.23156	0.116	1	3	0.21156	0.181	1	4	4.6823	0.236	1	4	0.28261	0.25	1	3	0.27022	0.185	1	0	0	0	0.62	4	0.30054	0.25	1	2	0.21644	0.116	1	5	0.53395	0.25	1	5	0.61069	0.25	1
BN1106_s1972B000196	Tropomyosin	7	6.5264	0.343	1	5	0.53406	0.27	1	6	0.44576	0.281	1	5	1.5203	0.101	1	5	0.4499	0.236	1	6	0.82481	0.281	1	4	2.7819	0.112	1	5	0.47846	0.247	1	3	0.40334	0.163	1	2	0.18888	0.0674	1	2	0.21603	0.0674	1
BN1106_s2719B000195	Cathepsin D-like aspartic protease	5	1.6546	0.097	1	2	0.059677	0.0409	1	3	0.080897	0.097	1	5	1.8204	0.097	1	3	0.14012	0.097	1	3	0.10827	0.0409	1	3	1.4211	0.0409	1	4	0.14901	0.097	1	2	0.14107	0.0409	1	1	0.033686	0	0.99	3	0.17161	0.0754	1
BN1106_s48B000382	Isocitrate dehydrogenase (NAD+)	7	3.071	0.0889	1	0	0	0	0	5	0.1443	0.119	1	7	2.4862	0.122	1	3	0.10506	0.0889	1	3	0.14552	0.0583	1	2	1.2209	0.025	1	2	0.071062	0.0972	1	3	0.18961	0.0944	1	1	0.044289	0.025	0.99	4	0.23331	0.122	1
BN1106_s284B000286	Estrogen-regulated protein EP45;Serine protease inhibitor	5	5.0626	0.269	1	9	1.4565	0.495	1	3	0.16841	0.291	1	4	4.8177	0.33	1	2	0.13687	0.126	1	5	0.62803	0.33	1	5	6.168	0.341	1	1	0.066582	0.126	1	2	0.24703	0.187	1	3	0.31235	0.253	1	3	0.35724	0.264	1
BN1106_s88B000296	Solute carrier family 12 member 6	8	0.59562	0.0609	1	1	0.011599	0.00783	1	6	0.047202	0.0496	1	5	0.35952	0.0339	1	2	0.019826	0.0191	1	2	0.027463	0.0191	1	1	0.12714	0.00696	0.92	3	0.032088	0.0331	1	1	0.017635	0.0113	0.99	0	0	0	0.79	1	0.015517	0.00783	1
BN1106_s6995B000048	Cathepsin L4	0	0	0	0.98	0	0	0	0.67	1	0.031523	0.0304	1	1	0.27441	0.0342	1	1	0.089487	0	1	0	0	0	0	6	14.818	0.213	1	4	0.21566	0.0342	1	3	0.366	0.148	1	2	0.12425	0.0342	1	2	0.14211	0.0342	1
BN1106_s1958B000299	High mobility group protein DSP1	4	1.6595	0.123	1	1	0.055714	0.0383	1	1	0.035136	0.0383	1	7	2.6707	0.23	1	4	0.23082	0.132	1	1	0.065014	0.0383	1	3	2.2019	0.123	1	5	0.32964	0.136	1	2	0.18124	0.0851	1	2	0.13943	0.0851	1	2	0.15947	0.0851	1
BN1106_s6165B000048	ATP synthase, subunit	6	6.3943	0.239	1	3	0.27247	0.176	1	8	1.4446	0.25	1	6	2.9801	0.233	1	4	0.33669	0.233	1	4	0.46638	0.233	1	3	2.3887	0.114	1	4	0.35806	0.233	1	3	0.41428	0.17	1	3	0.3187	0.233	1	3	0.36451	0.176	1
BN1106_s2203B000132	Ras family-like protein	7	4.4496	0.194	1	4	0.33968	0.159	1	7	0.48768	0.194	1	5	2.5823	0.159	1	4	0.28616	0.194	1	2	0.27338	0.114	1	2	0.89395	0.104	1	4	0.30432	0.159	1	3	0.35621	0.114	1	2	0.16832	0.114	1	2	0.19252	0.0547	1
BN1106_s1043B000210	E3 ubiquitin-protein ligase UBR4	4	0.035447	0.00985	1	0	0	0	0.41	0	0	0	0.95	6	0.05204	0.011	1	0	0	0	0.98	0	0	0	0.99	0	0	0	0.67	0	0	0	0.96	0	0	0	0.97	0	0	0	0.99	0	0	0	0.94
BN1106_s2104B000158	Ribosomal protein L18;60S ribosomal protein L18	2	0.76392	0.0479	1	2	0.059542	0.0479	1	1	0.018123	0.0196	1	2	1.1904	0.0479	1	2	0.050159	0.0479	1	2	0.069481	0.0479	1	2	1.4333	0.0479	1	2	0.053343	0.0196	1	1	0.043693	0.0196	1	2	0.069645	0.0479	1	2	0.079655	0.0479	1
BN1106_s519B000125	26S proteasome regulatory subunit N11;SWI/SNF-related matrix-associated actin-dependent regulator of chromatin subfamily A-like protein 1;Pad1 homolog	2	1.8607	0.0863	1	1	0.043518	0.0447	0.99	4	0.12907	0.118	1	2	1.8402	0.0863	1	2	0.077317	0.0863	1	2	0.1071	0.0863	1	1	0.2864	0.0415	1	2	0.082224	0.0735	1	1	0.066167	0.0415	1	1	0.050902	0.0415	1	1	0.058218	0	1
BN1106_s300B000251	Ubiquitin carboxyl-terminal hydrolase (EC 3.4.19.12)	2	0.49336	0.0297	1	5	0.177	0.0776	1	5	0.11162	0.0525	1	4	0.38972	0.0297	1	4	0.11476	0.0228	1	2	0.11474	0.0228	1	2	0.88821	0.0297	1	5	0.15857	0.0776	1	1	0.046226	0.0228	0.99	3	0.11501	0.0228	1	4	0.18224	0.0776	1
BN1106_s361B000229	Uncharacterized protein	6	0.78763	0.0431	1	6	0.13433	0.0744	1	5	0.057957	0.0718	1	7	0.88114	0.0862	1	4	0.060626	0.0457	1	1	0.019708	0.0144	1	3	0.3622	0.0313	1	1	0.015131	0.0144	0.99	1	0.025679	0.0144	0.97	3	0.061808	0.0431	1	3	0.070691	0.0392	1
BN1106_s912B000169	CRE-VPS-2 protein;Charged multivesicular body protein 2A	2	1.7442	0.0378	1	2	0.1231	0.0378	1	2	0.077632	0.0378	1	2	1.0699	0.0378	1	2	0.1037	0.0378	1	2	0.14365	0.0378	1	2	2.0395	0.0378	1	2	0.11028	0.0378	1	1	0.087304	0.0378	1	1	0.067163	0.0378	1	2	0.16468	0.0378	1
BN1106_s997B000230	Aminopeptidase P1 (M24 family);Xaa-Pro aminopeptidase	6	0.50005	0.053	1	6	0.11381	0.0789	1	5	0.071777	0.0543	1	7	0.54856	0.0776	1	4	0.061213	0.053	1	5	0.1083	0.0686	1	2	0.42916	0.0285	1	3	0.047789	0.0349	1	1	0.025913	0.0155	0.99	2	0.040721	0.0155	1	3	0.071362	0.044	1
BN1106_s7879B000034	Glucose-6-phosphate isomerase (EC 5.3.1.9)	3	3.4611	0.216	1	1	0.27247	0.114	1	3	0.34746	0.261	1	4	3.2557	0.216	1	1	0.22953	0.114	0.99	1	0.31795	0.114	1	3	2.9991	0.205	1	1	0.2441	0.114	0.99	1	0.11495	0	1	1	0.19361	0.114	0.99	1	0.22143	0.114	0.99
BN1106_s949B000142	Dynein light chain	4	6.5325	0.135	1	1	0.12647	0	1	3	0.50517	0.135	1	4	4.3958	0.234	1	0	0	0	0	2	0.3419	0	1	4	6.4178	0.135	1	2	0.26249	0	1	3	1.2179	0.135	1	4	1.3817	0.135	1	2	0.39197	0	1
BN1106_s765B000147	Ras-related protein Rap-1b	4	2.3418	0.204	1	3	0.27433	0.21	1	3	0.17301	0.21	1	4	3.3621	0.204	1	4	0.33917	0.271	1	2	0.19437	0.122	1	3	3.9445	0.144	1	3	0.24577	0.21	1	4	0.61216	0.271	1	3	0.32087	0.204	1	4	0.53862	0.265	1
BN1106_s3875B000041	Carbonic anhydrase	2	1.3595	0.107	1	2	0.15219	0.107	1	1	0.044123	0.0663	0.99	2	2.4782	0.107	1	1	0.05894	0.0663	0.99	1	0.081644	0.0663	1	2	1.4771	0.107	1	1	0.062681	0.0663	0.99	1	0.10638	0.0663	0.99	1	0.081836	0.0663	0.99	1	0.093599	0.0663	0.99
BN1106_s4759B000058	Natterin-4;DM9 domain-containing protein	4	6.5913	0.199	1	2	0.36731	0.144	1	3	0.41808	0.219	1	3	1.8001	0.189	1	3	0.30943	0.219	1	2	0.42862	0.144	1	1	0.46541	0.0896	0.99	1	0.32907	0.0896	0.99	1	0.23409	0.0896	0.99	1	0.29471	0.0896	1	1	0.20597	0.0896	0.99
BN1106_s771B000471	Coatomer subunit beta	9	0.8894	0.0787	1	3	0.036279	0.0335	1	5	0.039276	0.0471	1	4	0.58139	0.038	1	4	0.041355	0.0552	1	2	0.042335	0.0172	1	0	0	0	0	1	0.010521	0.0172	1	2	0.036238	0.0262	1	2	0.027878	0.0262	1	2	0.031885	0.0172	1
BN1106_s378B000167	Uncharacterized protein	3	0.16519	0.0136	1	0	0	0	0.17	6	0.066508	0.1	1	5	0.41971	0.0445	1	2	0.027332	0.0148	1	0	0	0	0.97	0	0	0	0.3	1	0.01425	0	0.99	0	0	0	0.15	0	0	0	0.53	0	0	0	0.22
BN1106_s2242B000188	20S proteasome regulatory subunit beta type PSMB2/PRE1	5	2.7364	0.183	1	3	0.24578	0.102	1	2	0.094887	0.102	1	5	3.2413	0.183	1	3	0.20705	0.102	1	3	0.2868	0.102	1	4	3.4628	0.102	1	4	0.32039	0.102	1	3	0.37369	0.102	1	3	0.4183	0.102	1	3	0.3288	0.102	1
BN1106_s279B000276	Vacuolar protein sorting-associated protein 13A	7	0.26397	0.0389	1	0	0	0	0.08	2	0.010045	0.0149	1	7	0.27663	0.0251	1	1	0.0066433	0.00717	1	1	0.0092024	0.00717	1	0	0	0	0	2	0.014269	0.0132	1	0	0	0	0.93	0	0	0	0	1	0.01055	0.00717	1
BN1106_s938B000245	Transmembrane protein 86A;Proteasome activator complex subunit 4;Lysoplasmalogenase-like protein TMEM86A	11	0.23157	0.0352	1	3	0.013838	0.0112	1	8	0.023949	0.0331	1	8	0.1839	0.0227	1	0	0	0	0.12	0	0	0	0.77	1	0.056216	0.00314	1	1	0.0040855	0.00383	0.97	0	0	0	0.07	0	0	0	0.33	2	0.012271	0.00802	1
BN1106_s173B000867	Protein FAM79A;Tumor protein p63-regulated gene 1-like protein	2	0.72691	0.0943	1	0	0	0	0.76	1	0.040068	0.0943	1	2	1.5325	0.0943	1	1	0.053522	0.0943	1	1	0.074139	0.0943	1	2	0.85463	0.0943	1	2	0.1229	0.165	1	0	0	0	0.95	1	0.074313	0.0943	1	2	0.18352	0.165	1
BN1106_s273B000155	GDP-mannose pyrophosphorylase B isoform 2;Mannose-1-phosphate guanylyltransferase	5	0.92413	0.103	1	0	0	0	0	2	0.043124	0.0296	1	5	1.5614	0.108	1	2	0.057604	0.0271	1	3	0.12468	0.0665	1	5	2.5348	0.103	1	5	0.17338	0.128	1	3	0.16245	0.0665	1	2	0.079982	0.0369	1	4	0.19862	0.0862	1
BN1106_s3092B000204	Enoyl-CoA hydratase	3	2.7472	0.205	1	2	0.1567	0.125	1	4	0.32434	0.205	1	4	4.3549	0.205	1	2	0.13201	0.14	1	2	0.18286	0.14	1	2	3.6494	0.125	1	3	0.23006	0.205	1	2	0.23826	0.125	1	4	0.43852	0.205	1	2	0.20963	0.145	1
BN1106_s2495B000110	Enhancer of zeste homolog 1 (ENX-2)	2	0.25287	0.00661	1	7	0.065052	0.0376	1	4	0.022682	0.0198	1	6	0.28246	0.033	1	5	0.046457	0.033	1	3	0.031136	0.0112	1	3	0.10181	0.0317	1	1	0.0077968	0.00859	0.99	2	0.026753	0.0159	1	2	0.031209	0.0112	1	4	0.048116	0.0376	1
BN1106_s5647B000052	Mitochondrial import receptor subunit TOM22 homolog	4	3.2133	0.0686	1	3	0.29014	0.0686	1	3	0.26981	0.0686	1	5	2.9924	0.0686	1	5	0.49955	0.0686	1	3	0.33857	0.0686	1	4	2.8156	0.0686	1	3	0.25994	0.0686	1	3	0.44115	0.0686	1	3	0.33937	0.0686	1	1	0.10666	0	0.99
BN1106_s1771B000239	Mitochondrial glutamate carrier 1	3	2.0592	0.0681	1	3	0.29508	0.128	1	3	0.12952	0.128	1	3	2.612	0.106	1	2	0.1072	0.0681	1	0	0	0	0.92	3	3.0457	0.0681	1	1	0.053067	0.034	1	0	0	0	0.97	0	0	0	0.11	2	0.17024	0.0681	1
BN1106_s2061B000101	Calcium-binding mitochondrial carrier protein SCaMC-1	6	2.3222	0.138	1	7	0.2681	0.132	1	3	0.062012	0.102	1	3	0.73618	0.0454	1	1	0.025612	0.0272	1	2	0.073657	0.0612	1	2	1.1311	0.0544	1	4	0.12204	0.0635	1	0	0	0	0.23	1	0.035561	0.0227	0.98	1	0.040672	0.0272	1
BN1106_s4852B000116	Transcription elongation regulator 1;Transcriptional cofactor CA150	2	0.16399	0.0138	1	1	0.010805	0.0065	1	3	0.021001	0.0236	1	6	0.25506	0.0349	1	2	0.018451	0.0179	1	1	0.012609	0.0114	1	4	0.50135	0.0236	1	3	0.029833	0.0292	1	0	0	0	0	2	0.025619	0.013	1	2	0.029301	0.013	1
BN1106_s1089B000237	Nucleolar phosphoprotein p130	0	0	0	0	2	0.049728	0.04	1	2	0.031361	0.04	1	2	0.29431	0.04	1	2	0.041892	0.04	1	2	0.058029	0.04	1	3	1.3972	0.04	1	2	0.068866	0.04	1	1	0.036695	0.025	0.99	4	0.15928	0.0617	1	1	0.066526	0.025	0.99
BN1106_s114B000614	Cubilin;Intrinsic factor-vitamin B12 receptor	6	4.2629	0.206	1	4	0.24514	0.157	1	4	0.1546	0.206	1	3	2.5312	0.135	1	5	0.27552	0.206	1	4	0.28606	0.135	1	2	1.0538	0.107	1	3	0.21962	0.178	1	2	0.26221	0.107	1	3	0.20171	0.178	1	4	0.43754	0.206	1
BN1106_s1964B000119	Inhibitor of apoptosis (Iap) domain family member;Baculoviral IAP repeat-containing protein 6	4	0.041107	0.00901	1	0	0	0	0.98	0	0	0	0.7	2	0.019877	0.00216	1	0	0	0	0.48	0	0	0	0.96	0	0	0	0.84	0	0	0	0.97	0	0	0	0.89	0	0	0	0.7	0	0	0	0.95
BN1106_s3261B000048	Otoferlin	10	0.71723	0.102	1	2	0.023513	0.0145	1	6	0.047157	0.0435	1	7	0.40854	0.0942	1	1	0.0097623	0.0145	0.99	3	0.041757	0.0344	1	0	0	0	0.14	2	0.021065	0.0245	1	1	0.01762	0.0145	0.99	2	0.027503	0.0245	1	1	0.031456	0.0145	1
BN1106_s842B000182	Uncharacterized protein	3	0.20132	0.0387	1	4	0.069126	0.0387	1	7	0.094737	0.0896	1	5	0.38574	0.0508	1	3	0.042792	0.0387	1	4	0.10293	0.0387	1	3	0.39332	0.0387	1	3	0.061929	0.0387	1	3	0.1051	0.0254	1	4	0.080855	0.0472	1	4	0.092476	0.0387	1
BN1106_s2741B000351	Ribosomal protein L24;60s ribosomal protein L24	1	1.3173	0.0743	0.99	1	0.07693	0.0743	0.99	2	0.10638	0.126	1	3	3.3783	0.171	1	4	0.34425	0.177	1	3	0.32454	0.131	1	2	3.1802	0.12	1	4	0.50557	0.177	1	1	0.11697	0.0743	0.99	3	0.32531	0.171	1	3	0.37207	0.131	1
BN1106_s8501B000034	Ras-related protein Rab-5B	2	3.6652	0.286	1	3	0.46099	0.286	1	3	0.29072	0.286	1	2	2.6107	0.286	1	3	0.59966	0.286	1	2	0.53793	0.286	1	3	5.7878	0.286	1	3	0.63772	0.286	1	3	0.70091	0.286	1	2	0.31204	0.286	1	3	0.61671	0.286	1
BN1106_s638B000318	Alcohol dehydrogenase	4	1.8126	0.113	1	0	0	0	0	3	0.087465	0.0682	1	4	1.1386	0.113	1	5	0.27426	0.128	1	3	0.16184	0.0861	1	5	1.8334	0.136	1	4	0.17461	0.101	1	3	0.21087	0.0861	1	3	0.16222	0.0861	1	5	0.43554	0.128	1
BN1106_s171B000376	Vesicle-associated membrane protein 7;IMP25 protein;Synaptobrevin	6	4.9739	0.192	1	3	0.21889	0.0548	1	5	0.44644	0.0548	1	4	1.1179	0.146	1	3	0.18439	0.0548	1	2	0.15762	0.0548	1	3	1.1218	0.0548	1	3	0.1961	0.0548	1	0	0	0	0	1	0.07325	0	0.99	0	0	0	0
BN1106_s2590B000129	PDZ and LIM domain protein Zasp	3	3.1464	0.0952	1	3	0.40043	0.0952	1	4	0.25253	0.139	1	3	1.0735	0.0952	1	3	0.1739	0.0952	1	2	0.14922	0.0952	1	1	0.22705	0.0433	0.99	3	0.35874	0.0952	1	2	0.19442	0.0952	1	1	0.069598	0.0433	0.99	1	0.079602	0.0433	0.99
BN1106_s285B000846	Protein LMBR1L;Tubulin alpha-1C chain	2	1.5085	0.156	1	1	0.2709	0.156	0.79	1	0.20895	0.156	0.85	2	1.3587	0.132	1	2	0.22822	0.167	1	2	0.38663	0.167	1	1	1.7206	0.0997	0.8	1	0.19305	0.156	0.91	1	0.11439	0.0809	0.95	1	0.087998	0.0809	0.88	1	0.10065	0.0997	0.95
BN1106_s3161B000095	Protein phosphatase 1 regulatory subunit 7;Sds	6	2.1914	0.365	1	4	0.37751	0.105	1	2	0.099412	0.105	1	5	3.7152	0.304	1	3	0.21772	0.16	1	2	0.18395	0.0608	1	4	4.5724	0.16	1	3	0.23154	0.16	1	1	0.10989	0.0442	1	3	0.3023	0.16	1	2	0.34575	0.105	1
BN1106_s3206B000161	Dihydropyrimidinase related protein-1 (M38 family)	2	0.43335	0.0333	1	5	0.12555	0.0499	1	4	0.061563	0.0499	1	6	0.97832	0.106	1	4	0.082236	0.0499	1	3	0.083058	0.03	1	2	0.35729	0.0333	1	4	0.087455	0.0499	1	4	0.14842	0.0499	1	2	0.083254	0.03	1	3	0.09522	0.0499	1
BN1106_s5248B000014	Beta-galactosidase	5	0.69989	0.014	1	4	0.098348	0	1	5	0.079784	0.014	1	6	0.69607	0.014	1	5	0.10657	0.014	1	6	0.18235	0	1	5	0.68865	0.014	1	6	0.14	0.014	1	2	0.070655	0	1	2	0.054354	0	1	2	0.062167	0	1
BN1106_s1879B000219	Uncharacterized protein	9	1.7226	0.29	1	2	0.10709	0.138	1	4	0.15319	0.249	1	9	1.0463	0.338	1	2	0.14403	0.0632	1	0	0	0	0.93	8	2.915	0.275	1	3	0.15317	0.167	1	0	0	0	0	1	0.058914	0.0595	0.92	0	0	0	0.14
BN1106_s4513B000138	Thioredoxin-like protein 1	3	2.3075	0.0977	1	1	0.053445	0.0352	0.99	2	0.071923	0.0352	1	3	1.7831	0.0352	1	1	0.045023	0.0352	0.99	2	0.13308	0.0352	1	3	2.9935	0.0977	1	2	0.16373	0.0859	1	2	0.1734	0.0352	1	1	0.062513	0.0352	1	3	0.24449	0.082	1
BN1106_s7720B000056	Deoxythymidylate kinase (Thymidylate kinase)	2	1.4967	0.0679	1	2	0.1304	0	1	4	0.2586	0.0679	1	4	2.2021	0.122	1	4	0.25559	0.222	1	1	0.070716	0	1	2	1.0487	0.0543	1	2	0.11682	0.0543	1	1	0.092141	0	1	1	0.070883	0	1	2	0.17445	0	1
BN1106_s1101B000133	Serine/threonine-protein phosphatase (EC 3.1.3.16)	2	0.29568	0.0369	1	2	0.054932	0.0369	1	3	0.053713	0.0574	1	3	0.58518	0.041	1	4	0.098919	0.0574	1	2	0.064101	0.0205	1	3	0.66944	0.0451	1	4	0.1052	0.0574	1	3	0.1295	0.0369	1	6	0.2205	0.0922	1	4	0.15709	0.0574	1
BN1106_s417B000229	Camp-dependent protein kinase type II-alpha regulatory subunit	5	1.071	0.149	1	0	0	0	0	4	0.12337	0.139	1	4	1.2149	0.149	1	4	0.16479	0.114	1	5	0.30104	0.139	1	6	4.1082	0.168	1	5	0.29284	0.139	1	3	0.21161	0.111	1	4	0.22881	0.117	1	5	0.34512	0.111	1
BN1106_s1115B000507	Neutral alpha-glucosidase ab (Glucosidase II alpha subunit) (Alpha glucosidase 2),putative	4	1.0382	0.152	1	3	0.26194	0.177	1	3	0.1652	0.177	1	4	1.8247	0.226	1	4	0.47682	0.226	1	4	0.40938	0.226	1	3	3.1535	0.226	1	4	0.40462	0.226	1	2	0.17415	0.152	1	3	0.21475	0.177	1	4	0.46932	0.226	1
BN1106_s322B000089	Kettin/titin-related protein	4	1.5748	0.19	1	1	0.049794	0.0366	1	4	0.2579	0.147	1	6	2.0489	0.19	1	4	0.269	0.249	1	3	0.27964	0.212	1	3	1.3793	0.103	1	3	0.28608	0.147	1	0	0	0	0	3	0.19743	0.212	1	2	0.14154	0.103	1
BN1106_s2573B000234	Cytochrome c oxidase subunit IV	5	2.8861	0.152	1	5	0.40519	0.143	1	6	0.33183	0.152	1	5	1.7815	0.143	1	6	0.44326	0.0922	1	1	0.07007	0	1	2	0.8498	0.0369	1	2	0.18688	0	1	0	0	0	0.86	1	0.070235	0	1	0	0	0	0.89
BN1106_s4183B000121	Apyrase;Ectonucleoside triphosphate diphosphohydrolase 1	3	0.89869	0.0495	1	3	0.075543	0.0512	1	4	0.065447	0.0495	1	5	0.73667	0.0495	1	5	0.11262	0.0512	1	2	0.088153	0.0265	1	4	0.72772	0.0495	1	5	0.11977	0.0283	1	3	0.15779	0.0265	1	3	0.08836	0.0495	1	3	0.10106	0.0495	1
BN1106_s397B000170	Tensin	6	0.51121	0.0578	1	1	0.015659	0.0212	0.99	0	0	0	0	3	0.16536	0.0366	1	3	0.041146	0.0448	1	3	0.077503	0.0425	1	3	0.32144	0.0366	1	1	0.014028	0.0212	1	2	0.04855	0.0307	1	6	0.12125	0.0767	1	6	0.16506	0.0778	1
BN1106_s360B000345	Arginase	2	0.12019	0	1	0	0	0	0.81	3	0.077187	0.109	1	1	0.36711	0.0223	0.99	3	0.10311	0.109	1	2	0.090914	0.0613	1	1	1.3012	0.0223	1	5	0.20085	0.0836	1	6	0.42924	0.226	1	9	0.67172	0.195	1	7	0.6572	0.226	1
BN1106_s401B000237	Ribosomal protein S5a;40s ribosomal protein S5	3	1.3958	0.122	1	1	0.15132	0.0457	1	2	0.15596	0.112	1	2	1.3643	0.0457	1	2	0.20832	0.112	1	1	0.081211	0.0457	1	1	1.5347	0.0457	0.99	2	0.22155	0.0457	1	1	0.10581	0	1	1	0.177	0.0457	1	2	0.20244	0.0457	1
BN1106_s1612B000136	Aspartyl-tRNA synthetase	4	0.88963	0.0335	1	5	0.13589	0.067	1	4	0.066495	0.0335	1	4	1.1649	0.0335	1	2	0.041812	0.0335	1	1	0.028111	0.0168	1	0	0	0	0.56	2	0.044466	0.0335	1	1	0.036628	0.0168	0.95	0	0	0	0.93	1	0.032228	0.0168	0.99
BN1106_s19975B000004	Cathepsin L3	1	38.623	0.0517	0.99	0	0	0	0	2	1.5347	0.184	1	1	21.33	0.132	0.99	0	1.3348	0.0517	0.97	1	1.4712	0.0517	0.99	1	17.208	0	0.87	1	3.9729	0	0.85	0	2.4091	0.132	0.07	1	1.8533	0.0517	0.96	0	0	0	0
BN1106_s3375B000064	Fructose-1,6-bisphosphatase-related	5	4.3373	0.107	1	0	0	0	0	4	0.1728	0.0751	1	5	4.4977	0.107	1	4	0.23082	0.126	1	5	0.42937	0.158	1	4	4.531	0.107	1	8	0.65942	0.19	1	2	0.18124	0.0435	1	1	0.065167	0.0316	0.98	2	0.15947	0.0435	1
BN1106_s6573B000067	Peptidyl-prolyl cis-trans isomerase FKBP5	4	0.98631	0.0974	1	6	0.28011	0.173	1	4	0.11628	0.147	1	4	1.0151	0.131	1	5	0.19412	0.152	1	5	0.21516	0.14	1	1	0.2073	0.0428	0.98	6	0.25094	0.173	1	1	0.047891	0.0428	0.92	3	0.11948	0.076	1	3	0.13665	0.076	1
BN1106_s2584B000144	Glutathione synthetase	2	0.47793	0.0405	1	9	0.29964	0.102	1	2	0.029834	0.044	1	5	0.652	0.0827	1	4	0.084428	0.0951	1	3	0.085213	0.0687	1	5	0.91932	0.109	1	4	0.089787	0.0687	1	0	0	0	0.37	1	0.026893	0.0246	1	2	0.063288	0.0405	1
BN1106_s1037B000175	Ezrin-radixin-moesin-binding phosphoprotein 50;Pdz domain containing protein;;Na(+)/H(+) exchange regulatory cofactor NHE-RF2	5	3.1935	0.195	1	3	0.25516	0.174	1	5	0.32195	0.226	1	6	1.6399	0.195	1	4	0.31367	0.195	1	2	0.18178	0.116	1	2	1.0252	0.132	1	2	0.13956	0.116	1	1	0.10869	0.0684	1	2	0.18221	0.132	1	1	0.095636	0.0684	1
BN1106_s103B000718	Ankyrin 2,3/unc44;Ankyrin	4	0.54514	0.0645	1	3	0.068695	0.0314	1	4	0.059361	0.0314	1	3	0.64071	0.0314	1	3	0.05787	0.0314	1	2	0.052015	0.0173	1	1	0.23785	0	1	1	0.019439	0.0173	1	1	0.03299	0.0173	1	2	0.052138	0.0173	1	3	0.0919	0.0314	1
BN1106_s98B000759	Leukotriene A4 hydrolase	3	0.43807	0.0344	1	5	0.14052	0.0573	1	4	0.068695	0.0553	1	4	0.4852	0.0553	1	3	0.066707	0.0553	1	4	0.12711	0.0573	1	0	0	0	0.9	4	0.097587	0.0573	1	1	0.037737	0.0229	1	4	0.12741	0.0573	1	3	0.10593	0.0573	1
BN1106_s1891B000136	Rho-associated protein kinase 1;Serine/threonine kinase	7	0.43417	0.0968	1	0	0	0	0.77	2	0.015702	0.0218	1	0	0	0	0.99	0	0	0	0.64	0	0	0	0.97	0	0	0	0.85	0	0	0	0.72	0	0	0	0.79	0	0	0	0.39	0	0	0	0
BN1106_s714B000190	Ribosomal protein L30	4	3.9425	0.118	1	3	0.39457	0.118	1	4	0.37772	0.118	1	3	3.4547	0.118	1	4	0.50456	0.118	1	2	0.27077	0.118	1	1	4.6385	0.118	1	3	0.35349	0.118	1	2	0.3528	0.118	1	2	0.27141	0.118	1	2	0.31042	0.118	1
BN1106_s2879B000106	Sh3-containing grb2-like protein 1 (Endophilin II);Endophilin-A3	3	2.6982	0.0936	1	1	0.081713	0	1	3	0.1884	0.0936	1	3	3.8048	0.0936	1	2	0.15176	0.0936	1	2	0.21022	0.0936	1	2	3.0798	0	1	1	0.073206	0	1	3	0.45422	0.0936	1	2	0.21072	0.0936	1	2	0.24101	0.0936	1
BN1106_s95B000386	GrpE protein homolog	5	2.4756	0.335	1	6	0.53979	0.44	1	4	0.19352	0.261	1	5	3.6176	0.372	1	1	0.051527	0.055	1	2	0.15369	0.174	1	3	0.88362	0.0917	1	3	0.19087	0.211	1	1	0.092999	0.055	1	1	0.071544	0.055	1	3	0.28501	0.211	1
BN1106_s238B000372	NudC domain-containing protein 1	2	0.23502	0.036	1	8	0.26269	0.158	1	6	0.08923	0.121	1	6	0.947	0.0798	1	6	0.11919	0.097	1	4	0.134	0.0751	1	5	0.72633	0.0798	1	1	0.018548	0.0203	1	1	0.031479	0	0.99	3	0.076484	0.0595	1	4	0.11971	0.0767	1
BN1106_s7714B000031	Sulfide quinone reductase	2	2.1953	0.0972	1	2	0.21517	0.0972	1	3	0.22891	0.0972	1	3	2.2684	0.0972	1	2	0.18127	0.0972	1	2	0.25109	0.0972	1	2	3.3104	0.0972	1	3	0.32518	0.0972	1	2	0.55188	0.0972	1	2	0.42456	0.0972	1	2	0.28786	0.0972	1
BN1106_s5855B000168	Proteasome beta 1 subunit	5	3.2846	0.297	1	5	0.48543	0.238	1	6	0.40238	0.307	1	5	3.4484	0.297	1	6	0.53749	0.307	1	4	0.41459	0.158	1	4	3.4401	0.228	1	6	0.57161	0.307	1	5	0.73808	0.228	1	2	0.28573	0.168	1	3	0.3268	0.228	1
BN1106_s212B000274	Dyskeratosis congenita 1, dyskerin;H/ACA ribonucleoprotein complex subunit 4	1	0.30577	0.0573	0.91	1	0.038532	0.0258	0.97	1	0.0243	0.0573	1	4	1.3437	0.129	1	3	0.10708	0.0831	1	4	0.20761	0.103	1	2	0.43974	0.0831	1	5	0.20929	0.181	1	1	0.058586	0.0573	1	5	0.27326	0.129	1	2	0.10807	0.0258	1
BN1106_s588B000226	mig-2-like protein	4	3.1639	0.232	1	3	0.26182	0.173	1	5	0.33171	0.319	1	5	2.0468	0.227	1	4	0.3225	0.259	1	2	0.18616	0.114	1	3	1.7231	0.184	1	3	0.23456	0.173	1	1	0.11111	0.0649	1	2	0.1866	0.114	1	2	0.21343	0.108	1
BN1106_s722B000265	Uncharacterized protein	5	6.795	0.163	1	4	0.38282	0.158	1	4	0.24143	0.158	1	5	1.8945	0.158	1	0	0	0	0	0	0	0	0.24	2	1.4875	0.105	1	2	0.14293	0.0526	1	0	0	0	0.44	0	0	0	0	0	0	0	0
BN1106_s8490B000026	Cathepsin L1	1	1.4547	0.0323	1	1	0.089825	0.0323	0.98	2	0.24344	0.0495	1	2	1.3274	0.0323	1	2	0.32519	0.0495	1	2	0.3345	0.0323	1	2	2.9562	0.0495	1	2	0.21662	0.0495	1	1	0.2443	0.0323	1	1	0.1451	0.0323	0.99	1	0.12017	0.0323	0.99
BN1106_s1563B000151	Nuclear protein localization	3	0.50945	0.0754	1	4	0.22121	0.159	1	5	0.13951	0.168	1	3	1.6547	0.117	1	3	0.10185	0.115	1	3	0.19703	0.117	1	0	0	0	0.09	2	0.06898	0.0754	1	2	0.11707	0.0754	1	3	0.14141	0.117	1	2	0.10301	0.0726	1
BN1106_s386B000266	Heat shock cognate 71 kDa protein	1	0.11905	0.0197	0.99	4	0.093292	0.0788	1	3	0.042948	0.0657	1	1	0.27695	0.0197	0.91	3	0.05737	0.0476	1	2	0.051577	0.0411	1	1	0.16663	0.0197	0.99	1	0.019279	0.0213	1	0	0	0	0.95	0	0	0	0	0	0	0	0.99
BN1106_s5591B000098	Peptidase inhibitor 16	1	21.005	0.181	1	1	0.58712	0.1	1	2	1.2851	0.275	1	1	12.905	0.275	1	1	0.4946	0.275	1	1	0.68512	0.194	1	1	26.883	0.1	1	1	0.526	0.1	1	1	0.89269	0.194	1	1	0.68674	0.0625	1	1	0.78545	0.194	1
BN1106_s2354B000024	Low-density lipoprotein receptor (Ldl);Basement membrane-specific heparan sulfate proteoglycan core protein	4	0.31716	0.0343	1	2	0.02939	0.0244	1	2	0.028308	0.0255	1	6	0.89637	0.0565	1	0	0	0	0	2	0.034296	0.0122	1	3	0.48733	0.0354	1	2	0.026331	0.00997	1	1	0.021947	0.0122	1	5	0.090746	0.0377	1	4	0.081531	0.0221	1
BN1106_s1338B000220	Cysteinyl-tRNA synthetase	3	0.19482	0.0131	1	2	0.029162	0.0131	1	4	0.038125	0.0415	1	6	0.59453	0.0415	1	1	0.012067	0.0131	1	2	0.034029	0.0284	1	3	0.40497	0.0262	1	0	0	0	0.95	0	0	0	0.15	2	0.03411	0.0153	1	1	0.019162	0.0153	1
BN1106_s247B000268	Cystatin 3	5	8.528	0.4	1	4	0.76905	0.4	1	4	0.485	0.4	1	4	3.5173	0.4	1	4	0.95091	0.4	1	4	0.89742	0.4	1	2	1.0826	0.243	1	4	0.68898	0.4	1	3	0.75111	0.252	1	3	0.57782	0.252	1	0	0	0	0
BN1106_s1686B000154	Actin-related protein 2/3 complex subunit 3	4	1.7418	0.105	1	2	0.14159	0.055	1	3	0.1452	0.105	1	3	1.3367	0.105	1	1	0.055122	0	1	1	0.076355	0	0.99	2	0.93184	0.055	1	1	0.058621	0	1	0	0	0	0.98	1	0.076535	0	1	1	0.087536	0.055	0.99
BN1106_s373B000290	Cathepsin B9	4	0.85965	0.171	1	3	0.12919	0.125	1	4	0.11412	0.171	1	4	1.0427	0.171	1	4	0.15243	0.125	1	5	0.35029	0.171	1	4	1.4814	0.171	1	5	0.21302	0.125	1	3	0.27512	0.139	1	4	0.21165	0.125	1	3	0.17283	0.125	1
BN1106_s601B000216	Telomerase protein component 1	12	0.39008	0.0659	1	1	0.0073839	0.00609	1	4	0.01915	0.0194	1	8	0.24374	0.0349	1	2	0.012556	0.0138	1	2	0.017392	0.0138	1	0	0	0	0.17	1	0.0066152	0.00609	0.99	0	0	0	0.65	1	0.0086368	0.00775	0.99	1	0.0098782	0.00775	1
BN1106_s4294B000214	Eukaryotic translation initiation factor	3	1.673	0.145	1	0	0	0	0	3	0.13365	0.145	1	3	1.9111	0.145	1	1	0.051288	0.0362	1	2	0.15292	0.0905	1	3	8.3995	0.145	1	3	0.18985	0.149	1	3	0.32221	0.149	1	1	0.071212	0.0588	1	1	0.081448	0.0588	1
BN1106_s2730B000146	Ribosomal protein L15	1	0.45715	0.0441	1	1	0.062624	0.0441	0.99	2	0.085184	0.123	1	2	0.98073	0.123	1	2	0.11379	0.0441	1	1	0.073078	0.0441	1	1	1.1841	0.0441	1	1	0.056104	0.0784	1	1	0.095217	0.0441	0.96	1	0.07325	0.0441	0.94	1	0.083779	0.0441	0.99
BN1106_s5203B000048	Glycogen debranching enzyme	3	4.9735	0.189	1	3	0.42309	0.189	1	3	0.58777	0.189	1	3	5.7139	0.189	1	2	0.20813	0.189	1	2	0.28831	0.189	1	0	0	0	0.61	2	0.22135	0.189	1	2	0.37566	0.189	1	2	0.28899	0.189	1	3	0.86561	0.189	1
BN1106_s5163B000012	Cathepsin B like	1	1.4258	0.0968	0.99	0	0	0	0	2	0.19688	0.0968	1	1	1.1886	0.0968	0.99	1	0.18239	0.0507	0.93	1	0.25265	0.0507	0.99	6	11.856	0.18	1	4	0.62534	0.18	1	3	0.64274	0.18	1	4	0.81645	0.18	1	4	0.73639	0.18	1
BN1106_s2228B000195	Ribosomal protein L35A;60S ribosomal protein L35a	4	2.9855	0.219	1	1	0.1036	0	1	1	0.065333	0	1	4	3.0108	0.156	1	2	0.19719	0	1	1	0.12089	0	1	1	0.68178	0	1	2	0.2097	0.0781	1	1	0.15751	0	0.98	1	0.12117	0	1	1	0.13859	0	1
BN1106_s11425B000010	Ribosomal protein L3	3	1.2389	0.0286	1	2	0.064516	0.0286	1	2	0.040687	0.0286	1	3	1.2159	0.0595	1	3	0.084734	0.0286	1	2	0.075285	0.0286	1	0	0	0	0.73	3	0.090113	0.0595	1	0	0	0	0	0	0	0	0	0	0	0	0
BN1106_s1199B000306	Ankyrin repeat-containing;serine/threonine-protein phosphatase PP2A regulatory subunit	1	1.222	0.08	1	2	0.2021	0.18	1	1	0.057223	0.08	0.99	2	2.5565	0.18	1	2	0.17025	0.18	1	2	0.23583	0.18	1	1	3.8206	0.08	1	1	0.081289	0.08	1	1	0.13796	0.08	0.99	1	0.10613	0.08	1	1	0.12139	0.08	1
BN1106_s310B000140	Heterogeneous nuclear ribonucleoprotein U-like protein 1	6	0.41131	0.0406	1	2	0.019922	0.0185	1	4	0.025755	0.0271	1	5	0.3689	0.0292	1	3	0.025485	0.0313	1	2	0.023247	0.0199	1	1	0.037546	0.00926	0.99	2	0.017848	0.0185	1	0	0	0	0.97	2	0.023302	0.00997	1	0	0	0	0.65
BN1106_s6330B000036	Arginyl-tRNA synthetase	5	1.3565	0.12	1	6	0.19986	0.12	1	4	0.078234	0.0579	1	7	1.8584	0.137	1	4	0.1045	0.0901	1	3	0.10482	0.0601	1	0	0	0	0	4	0.11114	0.0773	1	2	0.087938	0.0494	1	1	0.032681	0.0193	0.99	3	0.12017	0.0601	1
BN1106_s4952B000038	Translocon associated protein subunit delta	4	2.5203	0.23	1	3	0.27812	0.118	1	5	0.35589	0.202	1	4	1.9689	0.236	1	4	0.47539	0.309	1	3	0.32454	0.0562	1	3	1.5675	0.118	1	3	0.24916	0.118	1	0	0	0	0.74	1	0.089983	0.0562	1	1	0.10292	0.0562	1
BN1106_s1252B000363	Leishmanolysin homolog;Invadolysin (M08 family)	3	1.0718	0.0708	1	5	0.16029	0.0437	1	5	0.12573	0.0229	1	2	0.39921	0.0229	1	2	0.075499	0.0229	1	2	0.067343	0.0229	1	2	0.48785	0.0229	1	2	0.051701	0.0229	1	1	0.042392	0	1	1	0.032612	0	0.99	4	0.21443	0.0708	1
BN1106_s7432B000042	Loss of heterozygosity 11 chromosomal region 2 gene A protein homolog;Vacuolar protein sorting 26, vps26;von Willebrand factor A domain-containing protein 5A	3	1.6477	0.098	1	3	0.15617	0.098	1	3	0.13924	0.098	1	4	2.0919	0.098	1	3	0.13156	0.098	1	3	0.18224	0.098	1	0	0	0	0.35	2	0.08806	0.108	1	1	0.070618	0.0507	0.99	0	0	0	0	1	0.062134	0.0405	1
BN1106_s2984B000193	Pre-mRNA-splicing helicase BRR2;Dna/rna helicase mer3/slh1 DEAD-box superfamily	4	0.15498	0.0373	1	1	0.0094156	0.00658	0.98	4	0.024605	0.0424	1	5	0.30873	0.0439	1	2	0.016051	0.0249	1	1	0.010987	0.0168	1	1	0.11607	0.00878	0.98	1	0.0084353	0.00951	0.99	0	0	0	0.95	0	0	0	0.98	0	0	0	0.76
BN1106_s841B000213	NADH dehydrogenase (Ubiquinone) 1 beta subcomplex 11	4	1.7111	0.223	1	4	0.42124	0.223	1	5	0.36775	0.223	1	5	2.0326	0.223	1	5	0.49124	0.223	1	3	0.33377	0.223	1	2	0.66049	0.175	1	5	0.52242	0.223	1	1	0.11977	0.0843	1	2	0.20246	0.175	1	0	0	0	0.96
BN1106_s1026B000546	Alpha integrin receptor 3;Vitronectin receptor alpha subunit	5	0.25456	0.0576	1	4	0.050605	0.043	1	6	0.049358	0.074	1	7	0.3748	0.0823	1	4	0.042631	0.043	1	5	0.07495	0.075	1	5	0.70406	0.0521	1	6	0.070116	0.075	1	1	0.018384	0.0155	1	6	0.091544	0.0804	1	3	0.05001	0.0375	1
BN1106_s656B000154	Laminin alpha chain	7	0.16067	0.0184	1	0	0	0	0.07	3	0.010631	0.01	1	14	0.3286	0.0414	1	1	0.0046685	0.00543	1	1	0.0064669	0.00543	1	0	0	0	0.15	1	0.0049649	0.00543	1	2	0.016969	0.01	1	1	0.0064821	0.00543	1	1	0.0074138	0.00543	1
BN1106_s1582B000149	Dynein light chain;T-cell-stimulating antigen	2	6.4416	0.198	1	1	0.15281	0.198	0.99	2	0.22963	0.198	1	1	7.7507	0.198	1	0	0	0	0.37	1	0.17832	0.198	0.99	1	2.4668	0.198	0.99	1	0.1369	0.198	0.99	1	0.99787	0.198	1	1	0.4259	0.198	0.99	1	0.20443	0.198	0.99
BN1106_s986B000163	Activator of 90 kDa heat shock protein ATPase homolog 1	4	1.143	0.104	1	2	0.069099	0.053	1	3	0.068118	0.0707	1	4	0.65633	0.104	1	3	0.090991	0.0833	1	2	0.080633	0.053	1	1	0.55154	0.0328	1	2	0.061905	0.053	1	2	0.10506	0.053	1	2	0.080823	0.053	1	1	0.044377	0.0328	1
BN1106_s1735B000364	6-phosphofructo-2-kinase/fructose-2,6-bisphosphatase	4	0.68087	0.0499	1	4	0.099276	0.0517	1	3	0.04563	0.0553	1	5	1.0717	0.0499	1	2	0.039497	0.0196	1	1	0.026596	0.0178	1	0	0	0	0.11	1	0.020419	0.0178	1	1	0.034654	0.0178	1	1	0.026659	0.0196	1	1	0.030491	0.0196	1
BN1106_s3268B000105	Ataxia telangiectasia mutated family protein;Myoglobin	3	1.408	0.0671	1	3	0.33876	0.0671	1	3	0.21364	0.0671	1	4	2.4086	0.201	1	4	0.42668	0.154	1	4	0.59104	0.201	1	3	1.8898	0.0671	1	3	0.3035	0.0671	1	2	0.30728	0.0671	1	2	0.23639	0	1	2	0.27036	0.0671	1
BN1106_s2359B000120	Ras-related protein Rab-18A	5	3.1699	0.213	1	4	0.44757	0.159	1	5	0.36893	0.159	1	5	3.1229	0.213	1	5	0.62736	0.159	1	4	0.52228	0.213	1	3	4.0574	0.159	1	4	0.40097	0.159	1	1	0.213	0.121	0.99	2	0.26623	0.121	1	1	0.18741	0.121	1
BN1106_s2475B000089	GMP synthetase (Glutamine-hydrolysing)	3	0.36305	0.024	1	3	0.063492	0.0435	1	3	0.040041	0.0435	1	6	0.47304	0.0601	1	3	0.053487	0.0511	1	2	0.07409	0.0435	1	0	0	0	0.11	1	0.018036	0.018	1	2	0.062762	0.036	1	3	0.074265	0.0616	1	3	0.084939	0.0601	1
BN1106_s659B000168	Translation initiation factor 3 subunit C	5	0.61878	0.059	1	2	0.035425	0.0335	1	3	0.034244	0.0469	1	5	0.96479	0.0483	1	0	0	0	0.69	2	0.041338	0.0295	1	1	0.44557	0.0188	0.99	3	0.048646	0.0282	1	0	0	0	0	1	0.020278	0.0188	1	1	0.023192	0.0147	1
BN1106_s1061B000220	Pyruvate dehydrogenase kinase	3	0.47857	0.287	1	5	0.64161	0.389	1	4	0.29015	0.377	1	6	5.695	0.389	1	4	0.38758	0.377	1	3	0.362	0.287	1	3	3.7835	0.234	1	4	0.41218	0.377	1	4	0.69953	0.234	1	5	0.75047	0.389	1	3	0.6155	0.317	1
BN1106_s925B000542	26s proteasome non-ATPase regulatory subunit	5	0.43262	0.138	1	3	0.10772	0.0692	1	6	0.15419	0.133	1	6	1.2255	0.0949	1	5	0.16447	0.151	1	1	0.038611	0.0359	1	2	0.71106	0.059	1	5	0.21904	0.138	1	1	0.050308	0.0359	0.99	3	0.12599	0.0744	1	0	0	0	0.98
BN1106_s3516B000081	Eukaryotic translation initiation factor	2	0.20348	0.0138	1	1	0.01253	0	1	3	0.024458	0.0128	1	6	0.5119	0.0454	1	0	0	0	0	1	0.014622	0	1	0	0	0	0	1	0.011226	0	1	0	0	0	0.44	1	0.014656	0	1	1	0.016763	0	1
BN1106_s168B000276	200-kDa GPI-anchored surface glycoprotein	2	0.87472	0.141	1	2	0.11023	0.118	1	3	0.11117	0.171	1	2	0.71252	0.141	1	2	0.092858	0.141	1	1	0.060398	0.0532	1	2	1.2083	0.118	1	1	0.04637	0.0532	1	0	0	0	0.78	1	0.060541	0.0875	1	1	0.069242	0.0532	1
BN1106_s13B000576	Eukaryotic translation initiation factor 3 subunit (Eif-3)	4	0.21764	0.0234	1	4	0.046749	0.0248	1	5	0.029482	0.0248	1	3	0.15201	0.0165	1	2	0.015232	0.00619	1	0	0	0	0.98	0	0	0	0	0	0	0	0.82	2	0.027491	0.0138	1	0	0	0	0.77	0	0	0	0
BN1106_s1330B000350	Protein arginine N-methyltransferase 7	4	0.74111	0.027	1	3	0.045722	0.027	1	3	0.028834	0.027	1	3	0.33474	0.027	1	0	0	0	0	1	0.017146	0	1	1	0.096699	0.0101	0.99	0	0	0	0	0	0	0	0.85	0	0	0	0	1	0.019656	0	0.99
BN1106_s3865B000066	Actin-like protein	3	4.0717	0.108	1	1	0.12293	0.108	0.99	3	0.31154	0.108	1	2	4.8802	0.108	1	3	0.41616	0.108	1	2	0.33107	0.108	1	1	5.8375	0.108	0.98	2	0.25417	0.108	1	1	0.18691	0.108	0.99	1	0.14379	0.108	0.99	1	0.16445	0.108	0.99
BN1106_s839B000213	Uncharacterized protein	5	3.0003	0.188	1	3	0.29654	0.121	1	4	0.27627	0.127	1	4	1.9496	0.121	1	3	0.24981	0.0606	1	3	0.34604	0.0606	1	2	2.9306	0.0606	1	3	0.26567	0	1	1	0.12347	0	0.99	1	0.094987	0	1	1	0.10864	0	1
BN1106_s3104B000157	Ubiquitin-protein ligase	1	0.040146	0	0.99	1	0.0042279	0	0.99	2	0.0053609	0.00793	1	2	0.070758	0.00286	0.99	1	0.0035616	0	0.99	1	0.0049336	0	1	1	0.1021	0	0.99	0	0	0	0.76	1	0.0064283	0	0.99	1	0.0049452	0	1	1	0.005656	0	1
BN1106_s777B000120	Glutamyl aminopeptidase;Aminopeptidase A (M01 family);Aminopeptidase N	3	0.2496	0.0272	1	5	0.11423	0.0784	1	6	0.088754	0.0784	1	4	0.4449	0.0352	1	4	0.075	0.0656	1	3	0.075925	0.0448	1	4	1.0967	0.0272	1	3	0.058291	0.0528	1	1	0.031331	0.0144	0.98	3	0.076105	0.0448	1	1	0.027567	0.0176	0.99
BN1106_s2118B000145	Serine protease HTRA2 mitochondrial	4	0.88541	0.0607	1	1	0.066764	0.0607	1	1	0.042105	0.0607	1	2	1.1486	0.0607	1	2	0.12189	0.0607	1	2	0.16885	0.0607	1	3	1.3271	0.0607	1	3	0.21112	0.0607	1	2	0.22	0.0607	1	2	0.16924	0.0607	1	3	0.31526	0.0607	1
BN1106_s1320B000237	26S proteasome regulatory subunit T3	6	1.0318	0.159	1	3	0.10321	0.0675	1	3	0.065092	0.0675	1	7	2.2336	0.159	1	2	0.055718	0.0458	1	2	0.077181	0.0482	1	0	0	0	0.19	3	0.092468	0.094	1	0	0	0	0	0	0	0	0.16	4	0.19163	0.111	1
BN1106_s2565B000398	ETHE1 mitochondrial	5	2.046	0.131	1	4	0.344	0.131	1	4	0.21695	0.131	1	4	1.9823	0.131	1	3	0.1997	0.131	1	4	0.71749	0.131	1	5	3.8306	0.131	1	3	0.21237	0.0485	1	4	0.52304	0.131	1	2	0.17018	0.0825	1	4	0.4602	0.131	1
BN1106_s1422B000156	Titin;Hemicentin-1	4	0.1001	0.0191	1	0	0	0	0.22	3	0.011828	0.0191	1	5	0.14843	0.0252	1	2	0.010452	0.0149	1	1	0.0071838	0.00514	1	2	0.15295	0.0103	1	0	0	0	0.72	1	0.018865	0	1	2	0.014512	0.00607	1	4	0.042468	0.0163	1
BN1106_s3874B000159	Actin related protein 2/3 complex	3	0.5627	0.0636	1	0	0	0	0.28	3	0.077911	0.0578	1	2	0.43156	0.0318	1	3	0.10407	0.078	1	3	0.14416	0.0578	1	3	1.0728	0.0318	1	4	0.15472	0.0665	1	2	0.11952	0.0578	1	3	0.1445	0.0578	1	2	0.10516	0.0318	1
BN1106_s136B000270	Uncharacterized protein	2	1.0755	0.0403	1	0	0	0	0.49	3	0.054418	0.0403	1	3	0.94916	0.0657	1	1	0.046864	0.0403	1	3	0.13888	0.0403	1	3	0.78875	0.0403	1	2	0.077305	0.0403	1	1	0.040913	0.0403	0.99	2	0.10093	0.0403	1	2	0.11544	0.0403	1
BN1106_s219B000273	Glucan (1,4-alpha-), branching enzyme 1	2	1.1929	0.0962	1	3	0.16737	0.142	1	6	0.31813	0.235	1	3	1.3192	0.142	1	3	0.14099	0.142	1	3	0.19531	0.142	1	1	0.38266	0.0385	0.98	4	0.21278	0.185	1	2	0.15958	0.0962	1	2	0.12276	0.0962	1	2	0.14041	0.0962	1
BN1106_s7747B000057	Heat shock protein 67B2	4	1.8135	0.152	1	5	0.60318	0.268	1	3	0.18565	0.159	1	4	2.2856	0.25	1	5	0.50813	0.311	1	2	0.2074	0.0976	1	2	1.4777	0.0976	1	3	0.26373	0.201	1	2	0.27024	0.0976	1	2	0.20789	0.0976	1	2	0.23778	0.0976	1
BN1106_s1854B000110	Lysosomal acid lipase/cholesteryl ester hydrolase	4	0.22158	0.149	1	4	0.14363	0.0954	1	4	0.09058	0.0954	1	6	0.92709	0.169	1	4	0.121	0.0954	1	3	0.12076	0.0636	1	3	0.58277	0.0562	1	3	0.09271	0.0636	1	2	0.10082	0.0269	1	2	0.077559	0.0367	1	3	0.13844	0.0685	1
BN1106_s506B000253	Prefoldin subunit 3-related	4	1.9365	0.0896	1	3	0.23566	0.0498	1	2	0.091251	0	1	6	3.0669	0.149	1	4	0.28796	0.0498	1	2	0.16885	0	1	4	3.3098	0.0896	1	3	0.21112	0.0498	1	2	0.22	0	1	1	0.078092	0	0.99	1	0.089316	0	0.99
BN1106_s50B000678	Glutathione dehydrogenase;Nitrilase-related	6	2.1346	0.0955	1	2	0.1317	0.0409	1	2	0.083059	0	1	4	1.7683	0.0455	1	2	0.17947	0.0409	1	4	0.48431	0.0955	1	4	1.9117	0.0409	1	1	0.054798	0	1	1	0.092999	0	1	2	0.15405	0.0409	1	4	0.41051	0.0409	1
BN1106_s1602B000138	Uncharacterized protein	0	0	0	0.51	0	0	0	0.68	1	0.0077757	0.0108	1	1	0.049837	0	1	2	0.021094	0.0225	1	1	0.014388	0.0108	1	0	0	0	0.64	0	0	0	0.94	2	0.038072	0.0225	1	1	0.014422	0.0108	1	0	0	0	0.96
BN1106_s1026B000549	Aldo-keto reductase	4	1.3779	0.125	1	0	0	0	0	5	0.16589	0.151	1	6	1.8315	0.186	1	3	0.11934	0.125	1	0	0	0	0.09	7	4.2576	0.177	1	2	0.080264	0.0643	1	0	0	0	0.1	3	0.1657	0.0514	1	3	0.18952	0.09	1
BN1106_s935B000241	Laminin	5	0.18296	0.0418	1	0	0	0	0.2	2	0.01124	0.0155	1	9	0.33523	0.0667	1	0	0	0	0.86	0	0	0	0.47	0	0	0	0.2	0	0	0	0.37	0	0	0	0.76	0	0	0	0.59	0	0	0	0.22
BN1106_s1334B000258	Phosphoglucomutase 3;Phosphoacetylglucosamine mutase	2	2.7449	0.0945	1	3	0.25355	0.0945	1	3	0.1599	0.0945	1	3	3.4519	0.0945	1	3	0.21359	0.0945	1	2	0.18072	0.0945	1	2	3.5117	0.0945	1	2	0.13874	0.0945	1	2	0.23547	0.0945	1	2	0.18114	0.0945	1	2	0.20718	0.0945	1
BN1106_s2620B000162	Knurenine aminotransferase;Kynurenine oxoglutarate transaminase	3	0.79786	0.0598	1	3	0.092133	0.0876	1	2	0.058104	0.0684	1	2	0.44047	0.0577	1	1	0.024103	0.0342	1	1	0.033387	0.0342	0.99	4	1.3896	0.0919	1	2	0.053102	0.0577	1	3	0.14008	0.0919	1	2	0.06933	0.0577	1	3	0.12325	0.0919	1
BN1106_s718B000188	Ras suppressor protein 1, rsu1	4	1.4183	0.164	1	2	0.10211	0.0291	1	5	0.19314	0.215	1	4	1.7274	0.131	1	3	0.13695	0.171	1	4	0.26878	0.131	1	2	1.009	0.0982	1	5	0.27437	0.2	1	4	0.35021	0.131	1	5	0.35822	0.2	1	5	0.40971	0.2	1
BN1106_s173B000865	Long-chain fatty acid transport protein 1;Solute carrier family 27	4	1.5779	0.0476	1	1	0.056922	0	0.99	1	0.035898	0	0.99	6	2.2875	0.113	1	4	0.23687	0.152	1	2	0.14232	0.0476	1	5	4.8031	0.152	1	4	0.2519	0.152	1	1	0.086547	0	0.99	2	0.14265	0.0476	1	3	0.26257	0.113	1
BN1106_s1419B000169	Serine/threonine-protein phosphatase (EC 3.1.3.16)	1	0.57161	0.0346	1	0	0	0	0.11	4	0.12114	0.113	1	3	0.71303	0.0786	1	2	0.072987	0.113	1	3	0.15961	0.113	1	4	1.8748	0.138	1	2	0.07762	0.113	1	2	0.13173	0.0346	1	2	0.10134	0.0346	1	2	0.11591	0.0346	1
BN1106_s3478B000064	Alpha-actinin	2	1.9969	0.0759	1	2	0.1878	0.0759	1	2	0.19715	0.0759	1	2	1.3156	0.0759	1	2	0.26335	0.0759	1	1	0.099047	0	0.99	2	1.9526	0.0759	1	1	0.076042	0	0.99	1	0.28555	0	0.99	1	0.099281	0	0.99	1	0.11355	0	0.99
BN1106_s2085B000248	Transcriptional activator protein Pur-alpha	3	0.9639	0.057	1	0	0	0	0.32	2	0.058288	0.0604	1	4	1.4564	0.057	1	1	0.036905	0.0268	1	1	0.051121	0.0302	0.99	5	2.1473	0.0906	1	3	0.13114	0.0973	1	0	0	0	0.75	2	0.10811	0.0268	1	2	0.12364	0.057	1
BN1106_s420B000182	Importin	10	0.85607	0.062	1	1	0.011241	0	1	3	0.021871	0.0187	1	6	0.27934	0.0442	1	0	0	0	0.09	1	0.013117	0.0119	0.99	0	0	0	0.12	3	0.031069	0.0272	1	2	0.034663	0.0212	1	1	0.013148	0.00935	1	2	0.030499	0.0238	1
BN1106_s84B000348	Synaptotagmin	2	0.77257	0.043	1	1	0.031423	0.0263	0.89	1	0.019817	0.0215	1	6	1.5824	0.0907	1	1	0.026471	0.0263	1	1	0.036668	0.0215	1	4	1.3794	0.0907	1	1	0.028151	0.0215	1	2	0.099314	0.0215	1	4	0.1653	0.0907	1	4	0.18906	0.0644	1
BN1106_s6241B000014	Peptidyl-prolyl cis-trans isomerase	4	2.6476	0.156	1	3	0.55301	0.156	1	2	0.34876	0.156	1	3	1.1958	0.156	1	2	0.26407	0.156	1	2	0.36579	0.156	1	4	3.3315	0.156	1	2	0.28083	0.156	1	1	0.20402	0.156	0.99	2	0.64684	0.156	1	1	0.41935	0.156	0.99
BN1106_s1342B000215	Alpha-centractin	5	0.51479	0.096	1	1	0.037432	0.0282	0.99	5	0.14234	0.181	1	5	1.4382	0.181	1	4	0.14501	0.113	1	3	0.14371	0.0282	1	4	1.8635	0.113	1	4	0.15421	0.181	1	1	0.056914	0.0282	0.96	3	0.14405	0.0847	1	3	0.16476	0.113	1
BN1106_s3297B000203	Ras-related protein Rab-3B	5	7.4321	0.245	1	2	0.32258	0.103	1	4	0.42382	0.206	1	3	4.4185	0.2	1	1	0.16282	0.0516	1	2	0.37643	0.148	1	1	3.5961	0.0516	0.98	3	0.43013	0.148	1	2	0.29386	0.103	1	1	0.22607	0.148	0.94	1	0.43155	0.0516	0.99
BN1106_s2266B000115	NADH dehydrogenase (Ubiquinone) Fe-S protein 2;NADH-ubiquinone oxidoreductase fe-s protein 2 (Ndufs2)	1	0.22322	0.0134	0.97	3	0.069299	0.0134	1	2	0.028352	0.0134	1	3	0.51312	0.0285	1	2	0.037872	0.0134	1	1	0.025531	0.0134	1	2	0.37227	0.0134	1	2	0.040276	0.0352	1	1	0.033266	0	1	2	0.052585	0.0134	1	1	0.029269	0	1
BN1106_s1905B000104	Small nuclear ribonucleoprotein SM D3	3	4.1122	0.0752	1	2	0.2448	0.0752	1	4	0.40345	0.0752	1	3	0.87623	0.0752	1	3	0.35278	0	1	1	0.12584	0	1	2	0.93412	0.0752	1	2	0.21932	0.0752	1	2	0.37221	0.0752	1	2	0.28634	0.0752	1	2	0.3275	0.0752	1
BN1106_s112B001235	Valine-tRNA ligase;Valyl-tRNA synthetase	2	0.099833	0.0116	1	3	0.025522	0.0129	1	3	0.016095	0.0212	1	6	0.27244	0.0245	1	2	0.014185	0.0116	1	3	0.029782	0.0212	1	0	0	0	0.1	3	0.022865	0.0212	1	2	0.025602	0.0135	1	1	0.0097459	0.00837	1	3	0.034143	0.0135	1
BN1106_s1409B000176	Sel-1-like protein, sel-1l	2	0.1404	0.0117	1	4	0.073993	0.0234	1	4	0.046664	0.0312	1	5	0.49069	0.0703	1	2	0.029843	0.0117	1	1	0.02023	0	1	2	0.19283	0.0117	1	1	0.015531	0	1	1	0.026359	0	1	1	0.020278	0	1	2	0.047391	0.0195	1
BN1106_s10348B000022	Glutathione peroxidase	4	4.9706	0.237	1	2	0.26157	0	1	2	0.28437	0.136	1	5	8.95	0.237	1	2	0.37985	0.136	1	1	0.13349	0	0.97	3	5.0072	0.136	1	3	0.40396	0.136	1	1	0.17393	0	0.98	1	0.1338	0	0.97	1	0.15303	0	1
BN1106_s3518B000132	Lysosomal pro-X carboxypeptidase	4	0.94089	0.074	1	4	0.11664	0.076	1	3	0.073561	0.052	1	5	0.67165	0.094	1	2	0.045987	0.056	1	5	0.17595	0.072	1	5	0.82077	0.094	1	4	0.1045	0.094	1	1	0.040171	0.034	1	2	0.063852	0.042	1	3	0.11321	0.052	1
BN1106_s3780B000124	Eukaryotic translation initiation factor	2	0.89633	0.0236	1	1	0.031273	0	1	1	0.019722	0	1	1	0.95037	0.0283	1	1	0.026345	0	0.99	1	0.036493	0	1	1	1.629	0	0.99	2	0.058228	0.0236	1	1	0.047549	0	0.99	1	0.036579	0	0.99	2	0.08695	0.0236	1
BN1106_s2329B000133	Ras-related protein Rab-2B	8	4.2092	0.416	1	3	0.21651	0.169	1	4	0.19688	0.247	1	4	1.7962	0.247	1	3	0.18239	0.187	1	1	0.072387	0.0502	1	1	1.1324	0.0502	0.99	2	0.11978	0.11	1	1	0.094318	0.0502	1	3	0.25325	0.174	1	1	0.082987	0.0731	1
BN1106_s18772B000008	H+-transporting ATPase	5	3.7502	0.321	1	1	0.064469	0.0526	1	4	0.20644	0.268	1	5	6.2236	0.321	1	2	0.11739	0.105	1	2	0.16261	0.105	1	1	0.92348	0.0526	0.99	2	0.12484	0.163	1	0	0	0	0	1	0.075408	0.0574	0.96	1	0.086247	0.0574	0.99
BN1106_s4071B000133	CybS domain-containing protein;Succinate dehydrogenase (Ubiquinone)	2	2.9285	0.159	1	2	0.51451	0.159	1	2	0.32447	0.159	1	2	2.4443	0.159	1	2	0.43343	0.159	1	2	0.60039	0.159	1	2	1.9632	0.159	1	2	0.46094	0.159	1	2	0.78228	0.159	1	2	0.6018	0.159	1	1	0.27391	0.145	0.99
BN1106_s2728B000158	Uncharacterized protein	3	0.29996	0.0116	1	6	0.11381	0.0646	1	5	0.05853	0.0465	1	7	1.0701	0.0646	1	2	0.029328	0.0233	1	2	0.040625	0.0413	1	0	0	0	0	1	0.015269	0.0181	1	0	0	0	0	0	0	0	0.94	0	0	0	0.27
BN1106_s785B000163	Endoglycoceramidase	5	1.3531	0.064	1	3	0.082498	0.024	1	4	0.071658	0.046	1	6	0.99033	0.106	1	4	0.09572	0.046	1	2	0.06215	0.046	1	4	0.76378	0.042	1	2	0.047715	0.024	1	0	0	0	0	1	0.030174	0.024	0.98	2	0.071251	0.024	1
BN1106_s3124B000087	40s ribosomal protein S19	1	0.55214	0	1	1	0.07925	0.0629	1	2	0.10988	0.0629	1	2	0.66288	0.0457	1	2	0.14678	0.126	1	0	0	0	0.76	1	0.82396	0	1	2	0.15609	0.166	1	0	0	0	0	0	0	0	0	0	0	0	0
BN1106_s567B000347	Glycine cleavage system H protein	6	3.0929	0.304	1	4	0.47598	0.304	1	3	0.30018	0.304	1	5	1.6129	0.304	1	5	0.56082	0.304	1	3	0.37345	0.228	1	5	2.5403	0.304	1	4	0.42642	0.228	1	3	0.4866	0.184	1	3	0.37434	0.304	1	2	0.25669	0.196	1
BN1106_s980B000152	Orotidine 5'-phosphate decarboxylase;Uridine monophosphate synthetase	4	0.74779	0.113	1	3	0.089825	0.0903	1	3	0.056649	0.0903	1	5	1.4106	0.129	1	2	0.048723	0.0554	1	3	0.10482	0.0903	1	2	1.1948	0.0554	1	3	0.080474	0.0903	1	1	0.042482	0.0164	0.99	3	0.10507	0.0903	1	2	0.077374	0.0554	1
BN1106_s898B000271	NADH-ubiquinone oxidoreductase 42 kDa subunit	4	0.49643	0.0552	1	5	0.17606	0.113	1	4	0.085467	0.113	1	6	1.5199	0.0791	1	2	0.052919	0.0552	1	1	0.035314	0.0288	1	1	0.17042	0.0288	1	2	0.056278	0.0624	1	2	0.095513	0.0624	1	0	0	0	0	1	0.040485	0.0288	0.99
BN1106_s1797B000133	Protein FAM98A	3	0.5898	0.0276	1	1	0.026853	0	0.99	2	0.035009	0.0276	1	3	0.46546	0.0512	1	2	0.046765	0.0236	1	2	0.064779	0.0335	1	0	0	0	0	2	0.049733	0.0335	1	3	0.13091	0.061	1	3	0.10071	0.061	1	3	0.11518	0.061	1
BN1106_s3127B000196	NADH dehydrogenase (Ubiquinone) 1 alpha subcomplex 13;Cell death-regulatory protein GRIM19	4	5.3317	0.172	1	1	0.10696	0.107	1	2	0.26143	0.107	1	4	2.5626	0.172	1	2	0.20436	0.107	1	1	0.12482	0.107	0.99	2	3.1363	0.172	1	1	0.21733	0.107	0.99	1	0.16263	0.107	0.99	1	0.28374	0.107	0.99	1	0.32452	0.107	0.99
BN1106_s8350B000044	Thimet oligopeptidase (M03 family)	4	2.0277	0.232	1	6	0.49487	0.232	1	7	0.39319	0.281	1	3	0.86691	0.162	1	5	0.32218	0.211	1	4	0.33159	0.206	1	2	0.95317	0.105	1	2	0.11028	0.105	1	2	0.18717	0.105	1	5	0.44734	0.232	1	4	0.38014	0.162	1
BN1106_s5103B000076	Acetyl-CoA acetyltransferase	1	0.023843	0.0102	1	5	0.083497	0.0723	1	3	0.030388	0.0305	1	5	0.2813	0.0418	1	5	0.070339	0.0497	1	3	0.056228	0.0395	1	2	0.17744	0.0102	1	5	0.074804	0.0497	1	4	0.099598	0.0395	1	3	0.05636	0.0305	1	6	0.1367	0.0497	1
BN1106_s414B000246	Calcium-binding protein;Calmodulin	6	4.8425	0.378	1	2	0.21517	0.196	1	3	0.22891	0.196	1	5	1.9258	0.371	1	2	0.18127	0.0979	1	3	0.42356	0.0979	1	5	5.3651	0.371	1	5	0.94602	0.28	1	1	0.14602	0.0979	0.99	1	0.11233	0.0979	0.99	1	0.12848	0.0979	0.99
BN1106_s452B000151	UDP-glucose 4-epimerase	4	4.1994	0.286	1	2	0.14877	0.099	1	3	0.15312	0.13	1	3	4.4232	0.255	1	3	0.20454	0.0885	1	2	0.1736	0.099	1	3	2.7556	0.219	1	2	0.13328	0.099	1	1	0.10416	0.0573	0.99	1	0.080129	0.0573	0.99	1	0.091646	0.0573	0.94
BN1106_s2438B000175	Guanine nucleotide-binding protein subunit beta 2-like 1;Receptor for activated PKC	2	1.2444	0.12	1	0	0	0	0	4	0.25965	0.28	1	3	2.6899	0.223	1	3	0.23592	0.234	1	2	0.1981	0.177	1	1	3.4013	0.0571	1	2	0.2509	0.177	1	3	0.42581	0.223	1	3	0.32757	0.28	1	2	0.22711	0.177	1
BN1106_s2350B000136	Vacuolar H+-ATPase SFD subunit	2	0.83561	0.0632	1	5	0.28667	0.189	1	2	0.060853	0.0807	1	3	0.95449	0.116	1	1	0.038446	0.0316	1	1	0.053255	0.0351	1	0	0	0	0.82	1	0.040886	0.0351	1	0	0	0	0.8	0	0	0	0.86	0	0	0	0.96
BN1106_s2303B000143	Cathepsin L3	2	18.932	0.324	1	0	0.26704	0	0.16	2	0.91853	0.106	1	1	10.613	0.324	1	1	2.7583	0.0615	0.99	1	1.0732	0	0.99	1	12.556	0.106	1	1	0.82395	0	1	1	1.0836	0	0.99	1	0.62951	0.0615	0.99	1	0.52317	0	0.99
BN1106_s1241B000264	Cathepsin A (Carboxypeptidase C)	3	1.0534	0.0823	1	4	0.14095	0.119	1	4	0.088889	0.107	1	3	0.75158	0.0823	1	4	0.11874	0.102	1	3	0.11858	0.0823	1	3	1.7118	0.0799	1	1	0.028084	0.0339	0.99	1	0.047662	0.0218	1	3	0.11886	0.0751	1	2	0.087166	0.0557	1
BN1106_s3842B000270	Uncharacterized protein	2	0.39366	0.0308	1	2	0.071158	0.0308	1	3	0.07023	0.0308	1	3	0.37518	0.059	1	2	0.059945	0.0308	1	2	0.083036	0.0308	1	4	0.81286	0.0308	1	1	0.030568	0.0308	1	1	0.051879	0.0308	1	1	0.03991	0.0308	1	1	0.045647	0	1
BN1106_s871B000120	B-cell receptor-associated protein-like protein	2	0.39318	0.104	1	2	0.11554	0.0539	1	4	0.16683	0.104	1	5	1.9323	0.104	1	3	0.15611	0.104	1	3	0.21624	0.104	1	2	0.56254	0	0.99	4	0.23699	0.104	1	1	0.082266	0.0539	1	0	0	0	0.74	1	0.072383	0	0.98
BN1106_s1397B000201	Glycine dehydrogenase (Decarboxylating);Gldc-prov protein	3	0.20417	0.0172	1	2	0.025728	0.0124	1	4	0.033497	0.0335	1	3	0.20277	0.0287	1	1	0.010668	0.0115	1	1	0.014777	0.0115	1	2	0.31716	0.0115	1	4	0.047585	0.0411	1	1	0.019254	0.0115	0.99	0	0	0	0.09	5	0.11005	0.0526	1
BN1106_s1076B000677	Uncharacterized protein	1	1.207	0.145	0.74	0	0	0	0	0	0	0	0.55	0	0	0	0	0	0	0	0	0	0	0	0	2	12.044	0.29	1	3	0.96525	0.29	1	0	0	0	0.82	2	0.64987	0.29	1	3	1.4414	0.29	1
BN1106_s1658B000131	DNA topoisomerase 1	0	0	0	0.3	4	0.075699	0.0408	1	2	0.022834	0.0296	1	3	0.32478	0.0239	1	1	0.01492	0.0155	1	0	0	0	0.99	3	0.37676	0.0127	1	3	0.049744	0.0549	1	0	0	0	0.07	0	0	0	0	0	0	0	0.97
BN1106_s2197B000181	Septin	1	0.28438	0.0231	1	1	0.032839	0.0283	1	1	0.02071	0.0283	1	3	0.35996	0.0797	1	1	0.027664	0.0283	1	2	0.079794	0.0283	1	1	0.18493	0.0231	1	3	0.09572	0.0797	1	0	0	0	0.27	0	0	0	0.85	1	0.043932	0	1
BN1106_s1298B000178	Galactokinase	4	0.84077	0.0464	1	6	0.13876	0.0749	1	3	0.055397	0.0284	1	4	0.55784	0.0584	1	4	0.073998	0.0404	1	3	0.074935	0.0269	1	2	0.58854	0.015	1	2	0.037393	0.0254	1	0	0	0	0.83	0	0	0	0	2	0.055837	0.0284	1
BN1106_s4663B000094	26S proteasome regulatory subunit	4	1.1412	0.112	1	0	0	0	0	4	0.14846	0.112	1	4	3.6786	0.112	1	4	0.19831	0.112	1	4	0.27471	0.112	1	3	1.6909	0.0674	1	4	0.2109	0.112	1	1	0.074578	0.0449	1	2	0.12179	0.0749	1	2	0.1393	0.0749	1
BN1106_s3882B000088	Histidyl-tRNA synthetase	2	0.46689	0.0359	1	4	0.10439	0.0539	1	2	0.031008	0.0377	1	6	0.73441	0.0539	1	2	0.041421	0.0197	1	2	0.057376	0.0377	1	4	0.75195	0.0539	1	1	0.021386	0.018	1	2	0.074759	0.0359	1	1	0.027921	0.018	0.97	2	0.065778	0.0359	1
BN1106_s4027B000177	Oxidoreductase, short chain dehydrogenase/reductase family	2	1.1176	0.0502	1	0	0	0	0	2	0.062692	0.0502	1	4	2.3917	0.133	1	4	0.18834	0.0502	1	3	0.26089	0.0323	1	1	0.72256	0.0323	1	3	0.20029	0.0968	1	1	0.15114	0	1	2	0.11627	0.0502	1	2	0.13299	0	1
BN1106_s2751B000091	Solute carrier family 1 (Glial high affinity glutamate transporter);Excitatory amino acid transporter	3	1.0576	0.0522	1	3	0.18973	0.0442	1	5	0.22956	0.1	1	4	1.7217	0.0442	1	2	0.099518	0.0442	1	1	0.064466	0	0.98	3	1.6585	0.0442	1	3	0.16997	0.0442	1	0	0	0	0	1	0.064618	0	0.94	0	0	0	0.58
BN1106_s2696B000154	Uncharacterized protein	2	0.46229	0.0266	1	2	0.093742	0.0332	1	3	0.093696	0.0598	1	4	1.0871	0.0698	1	4	0.17648	0.0598	1	2	0.10939	0.0598	1	2	0.61694	0.0266	1	2	0.083982	0.0266	1	1	0.067511	0.0332	0.97	1	0.051935	0.0266	0.89	1	0.0594	0.0266	0.99
BN1106_s102B000383	Epidermal growth factor receptor kinase substrate 8-like protein 1	5	0.65269	0.0573	1	5	0.11286	0.0876	1	4	0.071176	0.0573	1	2	0.29421	0.0318	1	2	0.035217	0.0318	1	1	0.023784	0.0159	0.99	2	0.15952	0.0318	1	2	0.037452	0.0318	1	2	0.063562	0.0318	1	2	0.048898	0.0318	1	1	0.027267	0.0159	1
BN1106_s2312B000147	Dymeclin	3	0.45133	0.0476	1	1	0.014644	0.0122	1	3	0.028734	0.0597	1	4	0.26371	0.0476	1	3	0.038383	0.0597	1	2	0.034803	0.0354	1	1	0.14179	0.0122	1	2	0.02672	0.0354	1	1	0.022265	0.0122	1	1	0.017129	0.0232	0.99	1	0.019591	0.0232	1
BN1106_s9797B000034	Cubilin	2	1.5123	0.0525	0.98	1	0.20004	0.0787	0.99	2	0.21126	0.203	1	2	1.5128	0.102	1	1	0.11977	0.0787	0.99	1	0.1049	0.0787	0.99	2	1.47	0.102	1	1	0.12737	0.0492	0.99	1	0.30415	0.0787	0.99	1	0.10515	0.0787	0.99	1	0.1902	0.0787	0.99
BN1106_s317B000239	Uncoordinated protein 112 (Mitogen inducible mig-2 protein like)	1	0.075828	0.0126	0.97	3	0.060193	0.0531	1	6	0.081645	0.0936	1	3	0.47625	0.0377	1	2	0.033008	0.0391	1	2	0.07024	0.0391	1	0	0	0	0.37	3	0.053926	0.0545	1	0	0	0	0.09	3	0.070406	0.0251	1	2	0.052418	0.0168	1
BN1106_s1608B000182	Uncharacterized protein	0	0	0	0.28	1	0.019887	0.0164	1	2	0.025709	0.0343	1	1	0.080385	0.0209	0.75	0	0	0	0.19	0	0	0	0.57	1	0.10825	0.0209	0.87	0	0	0	0.32	0	0	0	0.68	0	0	0	0.91	0	0	0	0.44
BN1106_s5130B000041	Lipase maturation factor 2	3	1.3675	0.101	1	1	0.061166	0	1	1	0.038574	0	1	3	1.8449	0.101	1	2	0.11095	0.0459	1	1	0.071375	0	0.99	3	5.4104	0.101	1	1	0.054798	0	0.99	0	0	0	0.26	1	0.071544	0.055	1	2	0.17619	0.055	1
BN1106_s1187B000336	Syntaxin-binding protein	2	0.15161	0.0188	1	2	0.039124	0.0317	1	2	0.024673	0.0332	1	3	0.58072	0.0447	1	2	0.032958	0.0332	1	2	0.045654	0.0332	1	1	0.12573	0.0188	1	1	0.017116	0.0188	1	1	0.029048	0.0188	1	1	0.022346	0.0188	1	2	0.052339	0.026	1
BN1106_s4810B000086	Zinc binding dehydrogenase;Trans-2-enoyl-CoA reductase	2	1.4277	0.0688	1	0	0	0	0	3	0.16195	0.0688	1	3	2.6316	0.0688	1	3	0.21633	0.0688	1	3	0.29966	0.0688	1	3	3.859	0.0688	1	3	0.33588	0.0688	1	1	0.10929	0.0688	0.99	2	0.30036	0.0688	1	2	0.20963	0.0688	1
BN1106_s637B000246	Ras-related protein Ral-A	2	1.2469	0.125	1	3	0.29225	0.167	1	2	0.11134	0.119	1	2	1.2926	0.125	1	3	0.24619	0.167	1	1	0.093607	0.0774	1	1	0.98886	0.0774	1	2	0.15817	0.167	1	3	0.44435	0.167	1	2	0.20651	0.167	1	3	0.39097	0.167	1
BN1106_s2797B000145	NADH dehydrogenase iron-sulfur protein 8, mitochondrial;nadh-ubiquinone oxidoreductase 1, chain	3	1.7882	0.16	1	2	0.15046	0.105	1	3	0.155	0.145	1	2	0.82654	0.105	1	3	0.20705	0.145	1	1	0.080783	0.06	1	2	1.6605	0.105	1	2	0.13479	0.105	1	2	0.22877	0.105	1	2	0.17599	0.105	1	1	0.092612	0.06	1
BN1106_s530B000215	YME1-Like (Mitochondrial Escape) AAA protease	6	0.81626	0.0619	1	4	0.093127	0.0302	1	5	0.075441	0.0746	1	8	0.81772	0.0937	1	4	0.078452	0.046	1	2	0.05149	0	1	4	0.51192	0.027	1	3	0.060906	0.019	1	1	0.032666	0	0.99	0	0	0	0.44	0	0	0	0.97
BN1106_s1019B000201	6-phosphogluconolactonase	4	1.4046	0.213	1	3	0.23291	0.179	1	4	0.21289	0.256	1	3	1.6023	0.169	1	3	0.19621	0.179	1	3	0.27179	0.164	1	5	2.863	0.3	1	2	0.12822	0.0918	1	3	0.35413	0.208	1	2	0.16741	0.135	1	5	0.61477	0.3	1
BN1106_s76B000233	Acyl-Coenzyme A dehydrogenase, long chain	3	0.70238	0.105	1	0	0	0	0	3	0.12907	0.105	1	3	1.1502	0.105	1	3	0.17241	0.0635	1	2	0.1071	0.105	1	4	1.5232	0.105	1	2	0.082224	0.105	1	2	0.13955	0.0635	1	0	0	0	0.97	1	0.058218	0	0.99
BN1106_s771B000467	Fatty-acid amide hydrolase 1;Amidase	2	0.26314	0.0379	1	3	0.073432	0.0414	1	4	0.063567	0.0586	1	5	0.57793	0.0776	1	3	0.06186	0.0586	1	5	0.1514	0.0586	1	3	0.57869	0.0586	1	4	0.090302	0.0586	1	0	0	0	0.43	3	0.085891	0.0586	1	3	0.098237	0.0586	1
BN1106_s115B000510	Egf-like domain protein;Tenascin	5	0.18489	0.0312	1	4	0.036903	0.0312	1	4	0.02942	0.0312	1	4	0.18818	0.0312	1	1	0.0075161	0.00611	1	1	0.010411	0.00611	0.99	0	0	0	0.84	2	0.016165	0.00815	1	1	0.013566	0.00815	1	0	0	0	0	2	0.024139	0.0143	1
BN1106_s2798B000065	60S ribosomal protein L23a	3	1.8369	0.115	1	0	0	0	0	2	0.093819	0.05	1	4	3.5322	0.115	1	3	0.20454	0.115	1	1	0.07994	0.05	0.99	3	2.5936	0.115	1	0	0	0	0	0	0	0	0.05	0	0	0	0	0	0	0	0.11
BN1106_s2891B000074	Sorting and assembly machinery component 50 homolog	3	0.83437	0.0716	1	6	0.30703	0.152	1	6	0.19363	0.188	1	3	0.99054	0.0955	1	3	0.111	0.0836	1	1	0.046465	0.0478	1	0	0	0	0	2	0.074905	0.0478	1	1	0.060543	0.0478	1	1	0.046575	0.0478	0.99	1	0.053269	0.0478	1
BN1106_s6720B000015	Uncharacterized protein	1	0.8183	0.0984	0.99	1	0.11745	0.0984	0.99	1	0.074071	0.0984	0.99	2	0.76673	0.0984	1	1	0.098944	0.0984	0.99	1	0.13706	0.0984	0.99	1	1.2212	0.0984	0.99	2	0.24141	0.0984	1	1	0.17858	0.0984	0.99	1	0.13738	0.0984	0.99	1	0.15713	0.0984	0.99
BN1106_s2291B000317	Splicing factor 3b, subunit 1-related	3	0.11113	0.00753	1	2	0.022601	0.00753	1	2	0.014253	0	1	3	0.18165	0.00753	1	0	0	0	0.15	0	0	0	0.2	0	0	0	0.43	0	0	0	0	0	0	0	0.23	0	0	0	0.12	0	0	0	0.85
BN1106_s4312B000060	DnaJ homolog subfamily A member 3, mitochondrial (Tumorous imaginal discs protein Tid56 homolog)	2	0.73704	0.0667	1	1	0.080217	0.0606	1	1	0.050589	0.0606	0.99	1	0.27159	0.0606	1	1	0.067576	0.0606	1	1	0.093607	0.0667	1	2	1.5168	0.0667	1	2	0.15817	0.0667	1	1	0.12197	0.0606	1	0	0	0	0.18	0	0	0	0.84
BN1106_s1253B000118	N-acetylgalactosaminyltransferase	4	0.49005	0.0495	1	6	0.16769	0.105	1	6	0.10575	0.105	1	3	0.28839	0.0367	1	3	0.054541	0.0447	1	2	0.049096	0.0256	1	2	0.27045	0.024	0.99	2	0.037693	0	1	1	0.031184	0	1	1	0.02399	0	0.99	2	0.056285	0	1
BN1106_s976B000309	DEAD box ATP-dependent RNA helicase	2	1.1307	0.08	1	3	0.4245	0.217	1	5	0.49443	0.28	1	4	2.6413	0.234	1	3	0.35761	0.206	1	2	0.33615	0.171	1	3	2.3906	0.269	1	3	0.38031	0.217	1	1	0.26491	0.08	1	2	0.33695	0.171	1	2	0.38538	0.171	1
BN1106_s1200B000200	Uncharacterized protein	3	10.162	0.15	1	1	0.12293	0.0709	0.99	0	0	0	0	1	2.705	0.0709	0.99	0	0	0	0	0	0	0	0.21	1	0.46907	0.0709	0.93	0	0	0	0	1	0.18691	0.0709	0.99	1	0.14379	0.0709	0.99	0	0	0	0
BN1106_s1062B000110	Cysteine and glycine-rich protein;LIM protein	2	2.3884	0.124	1	1	0.072275	0.0693	0.99	2	0.16299	0.139	1	3	1.4778	0.139	1	2	0.13279	0.139	1	1	0.084339	0.0693	0.99	2	1.3013	0.139	1	4	0.33821	0.282	1	1	0.10989	0.0693	0.99	1	0.084538	0.0693	0.99	2	0.21088	0.139	1
BN1106_s1357B000109	Cytochrome C Oxidase	3	1.7243	0.185	1	3	0.31261	0.185	1	3	0.19715	0.185	1	3	1.1246	0.185	1	2	0.15821	0.108	1	1	0.099047	0.0764	0.99	2	0.71662	0.108	1	3	0.28007	0.185	1	2	0.28555	0.127	1	2	0.21967	0.127	1	1	0.11355	0.0573	1
BN1106_s1773B000127	Glutamyl-tRNA synthetase, cytoplasmic (Glutamate--tRNA ligase) (Glurs);Bifunctional glutamyl/prolyl-tRNA synthetase	6	0.54273	0.0574	1	2	0.029032	0.0108	1	3	0.027958	0.0216	1	5	0.79837	0.0574	1	1	0.012014	0.0271	1	2	0.033879	0.0379	1	0	0	0	0.24	1	0.012777	0.0271	0.99	2	0.044143	0.0379	1	2	0.051853	0.0379	1	2	0.03884	0.0379	1
BN1106_s1670B000170	Uncharacterized protein	3	0.34789	0.0346	1	3	0.062883	0.0196	1	5	0.069509	0.0572	1	5	0.63575	0.0422	1	3	0.052974	0.0346	1	2	0.047718	0.0346	1	3	0.53923	0.0346	1	1	0.017871	0	1	0	0	0	0	1	0.023332	0.0196	1	2	0.054706	0.0422	1
BN1106_s2463B000178	Zinc finger RNA-binding protein	5	0.24986	0.0406	1	0	0	0	0	0	0	0	0.55	3	0.14004	0.0203	1	0	0	0	0.75	1	0.014594	0.0111	1	1	0.047721	0.0111	1	0	0	0	0.2	0	0	0	0.2	1	0.014628	0.0111	1	1	0.016731	0.0111	1
BN1106_s5476B000058	Uncharacterized protein	5	3.2876	0.0637	1	1	0.050562	0.03	0.99	3	0.10829	0.101	1	4	1.671	0.0637	1	1	0.042594	0.03	0.93	1	0.059002	0.03	0.96	2	0.97682	0.03	1	3	0.21861	0.0637	1	0	0	0	0	1	0.059141	0.03	0.99	1	0.067641	0.03	0.97
BN1106_s2169B000108	Mitochondrial ATP synthase F chain	3	1.0055	0.37	1	3	0.494	0.37	1	4	0.485	0.417	1	3	0.67663	0.37	1	3	0.41616	0.37	1	3	0.57646	0.37	1	3	1.885	0.37	1	3	0.68898	0.37	1	3	0.75111	0.37	1	3	0.89953	0.37	1	2	0.37955	0.167	1
BN1106_s4044B000090	Aminoacylase (M20 family)	5	1.5452	0.158	1	5	0.17843	0.135	1	3	0.062479	0.0953	1	2	0.2142	0.0651	1	4	0.11565	0.116	1	3	0.11561	0.0953	1	4	0.77311	0.13	1	3	0.088756	0.0953	1	2	0.096669	0.0651	1	2	0.074367	0.0651	1	2	0.085056	0.0651	1
BN1106_s3514B000121	Splicing factor arginine/serine-rich 12	0	0	0	0.2	0	0	0	0	0	0	0	0	3	0.39109	0.0786	1	1	0.018069	0.0278	0.99	2	0.051404	0.0606	1	7	1.4963	0.105	1	1	0.019216	0.0278	1	5	0.22392	0.0998	1	4	0.10874	0.0769	1	3	0.090792	0.0769	1
BN1106_s2398B000171	40S ribosomal protein S21	2	6.3862	0.235	1	3	0.81875	0.235	1	3	0.51635	0.235	1	2	8.3117	0.235	1	0	0	0	0	1	0.2098	0.123	0.95	2	12.278	0.235	1	1	0.16107	0.123	0.97	1	0.27336	0.123	0.94	1	0.2103	0.123	0.99	1	0.24052	0.123	1
BN1106_s2926B000084	Hypoxanthine phosphoribosyltransferase 1	4	3.8907	0.177	1	4	0.48433	0.297	1	2	0.12278	0.0823	1	5	4.0496	0.297	1	4	0.40801	0.215	1	4	0.56517	0.297	1	1	0.49394	0	0.79	1	0.078579	0	1	2	0.29602	0.0949	1	2	0.22772	0.0823	1	3	0.43502	0.177	1
BN1106_s1861B000097	Legumain 4/5	1	0.26575	0.0188	1	5	0.17891	0.101	1	2	0.040194	0.0188	1	2	0.21472	0.0306	1	2	0.05369	0.0188	1	2	0.074372	0.0188	1	1	0.75647	0	1	2	0.057098	0.0494	1	0	0	0	0.97	0	0	0	0.74	2	0.085262	0.0306	1
BN1106_s2489B000362	Lysosome-associated membrane glycoprotein	3	1.761	0.0275	1	4	0.22079	0.0756	1	2	0.061989	0	1	5	1.7273	0.079	1	2	0.082805	0	1	2	0.1147	0.0275	1	5	2.0935	0.079	1	2	0.08806	0.0275	1	0	0	0	0	1	0.054326	0	0.98	1	0.062134	0	1
BN1106_s7492B000038	Immunoglobulin-like domain-containing protein	3	2.5733	0.315	1	1	0.10696	0.123	1	3	0.26143	0.315	1	2	2.6361	0.231	1	3	0.53289	0.315	1	3	0.73816	0.315	1	2	2.9701	0.231	1	3	0.37138	0.315	1	2	0.36883	0.208	1	1	0.12511	0.123	1	3	0.55457	0.315	1
BN1106_s1208B000134	Alpha-actinin	4	1.2101	0.0912	1	1	0.038532	0.0365	1	2	0.050946	0.0608	1	4	0.93383	0.125	1	1	0.03246	0.0365	1	2	0.094268	0.0608	1	0	0	0	0.61	2	0.072373	0.0608	1	1	0.058586	0.0365	1	1	0.09449	0.0365	1	2	0.10807	0.0669	1
BN1106_s2288B000174	Isoleucine-tRNA ligase;Isoleucyl-tRNA synthetase	5	0.36734	0.0621	1	1	0.012578	0.0097	0.99	3	0.024555	0.032	1	5	0.47136	0.0582	1	1	0.010596	0.0097	1	1	0.014678	0.0097	1	0	0	0	0.81	0	0	0	0.21	0	0	0	0	1	0.014712	0.0116	0.99	2	0.034184	0.0213	1
BN1106_s306B000267	Telomerase protein component 1	2	1.8492	0.0936	1	2	0.054932	0.0418	1	2	0.053713	0.0936	1	2	1.0183	0.0677	0.99	1	0.022392	0.0259	0.99	1	0.064101	0.0259	0.99	2	0.92689	0.0259	0.99	2	0.076303	0.0418	1	0	0	0	0.61	1	0.031091	0.0259	0.99	1	0.03556	0.0259	0.99
BN1106_s1233B000307	Estradiol 17-beta-dehydrogenase 12-B;Steroid dehydrogenase	4	1.9942	0.121	1	3	0.14477	0.0623	1	4	0.12857	0.0984	1	3	1.0644	0.0623	1	2	0.077048	0.0623	1	3	0.16894	0.0885	1	2	1.0502	0.0623	1	2	0.081938	0.0525	1	2	0.13906	0.0623	1	1	0.050733	0.0262	0.97	2	0.12236	0.0623	1
BN1106_s1330B000347	Uncharacterized protein	3	0.34663	0.0153	1	1	0.017155	0.0127	0.99	1	0.010819	0.0127	0.99	4	0.5753	0.0178	1	2	0.029524	0.028	1	2	0.040896	0.028	1	2	0.21834	0	1	0	0	0	0.09	2	0.053286	0.0344	1	3	0.062819	0.028	1	1	0.022949	0.0127	0.99
BN1106_s4043B000108	TRK-fused protein	1	0.17937	0.0157	0.99	3	0.089015	0.0511	1	5	0.10036	0.0707	1	4	0.64671	0.0511	1	3	0.074988	0.0354	1	2	0.066901	0.0354	1	2	0.48917	0.0354	1	2	0.051363	0.0196	1	1	0.042123	0.0196	0.95	0	0	0	0.98	2	0.076698	0.0196	1
BN1106_s3009B000044	Carbonic anhydrase	3	0.6871	0.062	1	3	0.11696	0.062	1	2	0.047042	0.062	1	3	0.55307	0.062	1	1	0.030074	0.035	1	2	0.087043	0.035	1	1	0.20104	0.035	0.98	2	0.066826	0.035	1	1	0.05428	0.035	1	1	0.041757	0.035	0.99	1	0.047759	0.035	1
BN1106_s1734B000124	Regulator of chromosome condensation	1	0.063192	0.0159	0.97	1	0.015944	0.0159	0.99	2	0.020512	0.0159	1	4	0.35999	0.0296	1	4	0.072742	0.0398	1	2	0.037955	0.0205	1	1	0.099334	0	0.99	1	0.014284	0.0205	1	2	0.075671	0.0205	1	2	0.058213	0.0205	1	1	0.02133	0.0216	1
BN1106_s3822B000060	Ubiquilin	5	0.68929	0.0452	1	5	0.13561	0.0452	1	7	0.12738	0.0261	1	4	0.18629	0.0591	1	2	0.041734	0.0191	1	0	0	0	0.87	2	0.18903	0.0452	1	1	0.021542	0.0261	1	0	0	0	0.53	0	0	0	0.3	1	0.032168	0.0191	0.98
BN1106_s3043B000114	Translation initiation factor IF-2 unclassified subunit;Translation initiation factor 5B	1	0.29208	0.0208	1	2	0.063888	0.0208	1	2	0.040291	0.0347	1	5	0.78456	0.0833	1	1	0.025912	0	1	0	0	0	0.9	4	1.236	0.0394	1	1	0.027557	0.0208	1	0	0	0	0.86	1	0.035978	0.0208	0.93	0	0	0	0.75
BN1106_s3721B000192	Permease 1 heavy chain;Alpha-glucosidase;Alpha-amylase;Neutral and basic amino acid transport protein rBAT	2	0.162	0.0216	1	6	0.13925	0.068	1	4	0.055582	0.0355	1	5	0.64009	0.0294	1	4	0.074246	0.0495	1	1	0.023821	0.0185	1	0	0	0	0.97	3	0.057719	0.0139	1	2	0.063664	0.0325	1	2	0.048976	0.0216	1	1	0.027309	0.0216	1
BN1106_s1806B000287	Calmodulin;16 kDa calcium-binding protein	5	3.4109	0.373	1	4	0.49297	0.247	1	3	0.20842	0.167	1	6	3.2858	0.327	1	4	0.41529	0.247	1	2	0.23057	0.08	1	2	2.0543	0.153	1	1	0.079641	0.0667	1	1	0.13516	0.0667	0.99	0	0	0	0	1	0.11892	0.0667	1
BN1106_s125B000267	Ryanodine receptor related	11	0.37855	0.058	1	0	0	0	0.62	0	0	0	0.91	6	0.17437	0.0293	1	0	0	0	0	0	0	0	0.18	0	0	0	0	0	0	0	0.06	0	0	0	0	0	0	0	0.81	0	0	0	0.91
BN1106_s3225B000128	Coronin	2	0.57918	0.0402	1	3	0.071957	0.0455	1	2	0.02941	0.0262	1	5	0.42786	0.0472	1	4	0.083161	0.0472	1	3	0.083968	0.0455	1	3	0.88974	0.0455	1	3	0.064465	0.021	1	1	0.034474	0.0192	0.99	3	0.084166	0.0455	1	2	0.062388	0.0192	1
BN1106_s402B000194	Optic atrophy 1-like protein	4	0.64953	0.0584	1	5	0.14389	0.0744	1	6	0.16021	0.0765	1	5	0.58967	0.0382	1	0	0	0	0.21	2	0.061036	0	1	3	0.42259	0.0282	1	1	0.022709	0	0.96	0	0	0	0.34	0	0	0	0	1	0.03391	0.0282	0.99
BN1106_s445B000223	Protein-L-isoaspartate O-methyltransferase (EC 2.1.1.77)	4	1.4847	0.155	1	2	0.15046	0.116	1	2	0.094887	0.116	1	3	1.6888	0.116	1	2	0.12675	0.116	1	3	0.2868	0.116	1	3	1.5312	0.116	1	2	0.13479	0.116	1	3	0.37369	0.116	1	2	0.17599	0.116	1	2	0.20128	0.116	1
BN1106_s360B000346	Glycerol kinase	3	0.46615	0.0447	1	5	0.1501	0.0934	1	4	0.073237	0.0856	1	3	0.34572	0.0233	1	3	0.070983	0.0447	1	1	0.030707	0.0214	1	3	0.55072	0.0233	1	2	0.048703	0.0486	1	2	0.082657	0.0447	1	0	0	0	0.23	1	0.035203	0.0233	1
BN1106_s4862B000066	V-type H+-transporting ATPase subunit I	2	0.4598	0.0194	1	0	0	0	0	3	0.042004	0.0387	1	3	0.45792	0.0597	1	1	0.01775	0.0194	0.99	2	0.050472	0.0194	1	0	0	0	0	2	0.038749	0.0387	1	1	0.032036	0.0194	0.97	0	0	0	0	2	0.057862	0.0194	1
BN1106_s4384B000142	Tar DNA-binding protein	1	0.48104	0.0205	0.99	1	0.031198	0.0205	0.99	1	0.019675	0.0205	0.97	2	0.65	0.0386	1	1	0.026282	0.025	0.99	0	0	0	0.72	1	1.571	0.0205	0.99	3	0.090574	0.0455	1	3	0.15372	0.0614	1	1	0.036492	0.0205	0.92	3	0.13525	0.0568	1
BN1106_s41B000298	High mobility group protein B1;SWI/SNF-related chromatin binding protein	2	2.171	0.0659	1	2	0.17309	0.0659	1	2	0.10916	0.0659	1	3	1.513	0.0659	1	2	0.14582	0.0659	1	2	0.20199	0.0659	1	2	3.1925	0.0659	1	2	0.15507	0.0659	1	2	0.26318	0.0659	1	3	0.33455	0.0659	1	2	0.23156	0.0659	1
BN1106_s1714B000259	Scaffold attachment factor B-related	1	0.224	0	0.99	1	0.017021	0	0.99	1	0.010734	0	1	2	0.5137	0.0104	1	2	0.029289	0.0209	1	2	0.040571	0.0104	1	1	0.17697	0	1	2	0.031148	0	1	1	0.025879	0	1	0	0	0	0.6	1	0.02277	0	0.97
BN1106_s1600B000257	40S ribosomal protein S24	2	1.1646	0.093	1	4	0.61197	0.233	1	2	0.14893	0.093	1	2	3.6813	0.209	1	1	0.087963	0.093	0.98	1	0.12185	0.093	0.99	2	0.98645	0.116	1	1	0.093546	0.093	1	2	0.35905	0.209	1	2	0.27621	0.209	1	1	0.13969	0.093	1
BN1106_s7830B000018	Glutathione S-transferase mu 27 class	4	5.4333	0.0945	1	1	0.51778	0.11	1	2	0.2755	0.0427	1	3	5.5706	0.0823	1	2	0.51097	0.0427	1	1	0.42366	0.0427	0.99	3	4.4613	0.0427	1	1	0.39137	0.0701	1	1	0.66421	0.0701	1	1	0.51097	0.122	0.95	2	0.69268	0.122	1
BN1106_s3284B000133	Protein phosphatase 2 (Formerly 2A) regulatory subunit B	4	1.8255	0.171	1	4	0.26832	0.174	1	3	0.090968	0.127	1	5	1.5465	0.197	1	2	0.076781	0.0836	1	2	0.10636	0.0836	1	5	2.2037	0.171	1	3	0.12923	0.127	1	1	0.065731	0.0435	0.99	0	0	0	0.84	2	0.12193	0.0836	1
BN1106_s1111B000208	Erythrocyte membrane protein;Microtubule-associated protein 1S	1	0.056854	0	0.98	3	0.018233	0.0102	1	3	0.011499	0.0102	1	4	0.048538	0.00979	1	2	0.010163	0.00623	1	1	0.0069868	0	1	4	0.17907	0.0102	1	2	0.010809	0.0111	1	1	0.0091036	0.00623	0.99	0	0	0	0.99	4	0.032768	0.0205	1
BN1106_s881B000363	Cullin-associated NEDD8-dissociated protein	3	0.82771	0.0476	1	4	0.17851	0.0868	1	4	0.11258	0.0868	1	3	1.255	0.0476	1	2	0.068263	0.0392	1	1	0.045096	0.0392	1	1	0.21763	0	0.97	0	0	0	0.78	2	0.12321	0.0392	1	0	0	0	0	3	0.1706	0.0616	1
BN1106_s3556B000164	Sorting nexin	3	0.78129	0.0496	1	6	0.22524	0.135	1	5	0.11375	0.102	1	3	0.4881	0.0757	1	5	0.15195	0.102	1	2	0.074917	0.0591	1	2	0.24498	0.052	1	4	0.12428	0.0757	1	0	0	0	0.13	2	0.075094	0.052	1	0	0	0	0.26
BN1106_s3289B000104	Pre-mRNA-splicing factor ATP-dependent RNA helicase	1	0.066851	0	0.97	2	0.034448	0.0169	1	2	0.021725	0.0169	1	1	0.23455	0	1	0	0	0	0.15	1	0.019683	0.0143	1	0	0	0	0.32	2	0.030861	0.0143	1	1	0.025646	0.0169	1	1	0.01973	0	0.99	1	0.022565	0.0143	1
BN1106_s366B000437	ERO1-like protein beta	2	0.40894	0.0161	1	2	0.047222	0.0161	1	3	0.045967	0.0591	1	4	0.48377	0.0609	1	4	0.084267	0.0591	1	1	0.026782	0.0233	1	3	0.39676	0.0466	1	1	0.020562	0.0233	1	2	0.071799	0.0233	1	0	0	0	0.06	0	0	0	0.06
BN1106_s520B000257	Protein flightless-1	0	0	0	0.11	1	0.0071192	0.00607	1	2	0.0090596	0.0127	1	2	0.089201	0.0116	1	0	0	0	0.96	2	0.016763	0.0116	1	0	0	0	0.07	0	0	0	0.6	0	0	0	0.69	1	0.0083272	0.00607	1	0	0	0	0.98
BN1106_s176B000279	Protein CBR-EMB-9;Alpha 1 type IV collagen	1	0.016398	0.00281	1	0	0	0	0.58	0	0	0	0.85	2	0.032085	0.00281	1	0	0	0	0.71	0	0	0	0.14	0	0	0	0.97	0	0	0	0.24	0	0	0	0.69	0	0	0	0.67	0	0	0	0.98
BN1106_s3927B000091	Transmembrane protein 33	2	0.47886	0.0962	1	2	0.1439	0.0962	1	1	0.041892	0.0385	1	2	0.68343	0.0962	1	2	0.12123	0.0962	1	2	0.16793	0.0962	1	1	0.25347	0.0577	1	1	0.05951	0.0577	1	1	0.101	0.0577	1	1	0.077697	0.0577	1	2	0.19252	0.0962	1
BN1106_s5595B000080	Chromobox protein homolog 1 (Heterochromatin protein 1 homolog beta)	2	2.2823	0.103	1	2	0.15132	0.103	1	2	0.15596	0.103	1	3	0.57434	0.158	1	3	0.20832	0.167	1	2	0.17658	0.103	1	3	1.3737	0.158	1	2	0.13557	0.103	1	2	0.23008	0.103	1	2	0.177	0.103	1	2	0.20244	0.103	1
BN1106_s117B000696	Hypoxia upregulated 1 (Hyou1)-related	1	0.088184	0.0185	1	2	0.04574	0.0185	1	3	0.044486	0.0556	1	1	0.097309	0.0185	1	3	0.059424	0.0556	1	2	0.082315	0.0371	1	1	0.2934	0.0185	1	1	0.019934	0	1	2	0.069546	0.0556	1	1	0.026025	0	0.99	1	0.029766	0	1
BN1106_s3610B000066	Coiled-coil and C2 domain-containing protein 1A	3	0.17305	0.0448	1	5	0.077218	0.0651	1	3	0.02818	0.0406	1	8	0.62901	0.102	1	1	0.012106	0.0192	1	1	0.01677	0.0192	1	0	0	0	0.21	2	0.026213	0.0224	1	0	0	0	0.09	1	0.016809	0.0192	0.98	1	0.019225	0.0192	1
BN1106_s3356B000065	Translational activator gcn1-related	2	0.064167	0.0149	1	0	0	0	0.07	1	0.0050431	0.00715	1	9	0.31889	0.0364	1	0	0	0	0.57	2	0.01885	0.0143	1	0	0	0	0	1	0.0071641	0.00894	0.99	0	0	0	0.82	2	0.018894	0.0161	1	0	0	0	0.86
BN1106_s2987B000119	Ubiquinone biosynthesis monooxygenase Coq6	2	0.45295	0.0263	1	3	0.11146	0.0451	1	2	0.032986	0.0263	1	3	0.36069	0.0451	1	1	0.021353	0.0263	1	2	0.061036	0.0263	1	3	0.44077	0.0451	1	3	0.072543	0.0451	1	1	0.03854	0.0263	0.99	2	0.06118	0.0263	1	2	0.069973	0.0263	1
BN1106_s1326B000426	Uncharacterized protein	1	0.2646	0.0417	1	2	0.11605	0.163	1	3	0.11741	0.197	1	1	0.25836	0.0417	1	2	0.15684	0.163	1	2	0.13543	0.163	1	4	1.5234	0.0947	1	2	0.23817	0.163	1	1	0.082606	0.0417	1	1	0.063548	0.0417	1	1	0.072682	0.0417	0.99
BN1106_s438B000725	Methylmalonate-semialdehyde dehydrogenase [acylating], mitochondrial	1	0.53341	0.0377	1	3	0.14066	0.0818	1	2	0.056119	0.0818	1	2	0.70954	0.0377	1	3	0.16663	0.0818	1	2	0.10384	0.0818	1	4	1.0767	0.0818	1	2	0.079721	0.0818	1	0	0	0	0.09	2	0.10408	0.0818	1	2	0.11904	0.0818	1
BN1106_s678B000118	Calcium-binding protein;Calmodulin	2	0.40219	0	1	0	0	0	0	0	0	0	0.24	3	0.67522	0.0548	1	0	0	0	0	0	0	0	0	2	0.75395	0	1	0	0	0	0	0	0	0	0	0	0	0	0.75	0	0	0	0.05
BN1106_s647B000404	Basigin	0	0	0	0.99	3	0.12164	0.0847	1	3	0.076713	0.0847	1	1	0.12469	0.0219	1	1	0.031178	0.0219	0.96	1	0.043187	0.0219	0.97	1	0.40988	0.0219	1	1	0.033157	0.0219	0.97	1	0.056272	0.0219	0.98	1	0.043289	0.0219	0.97	1	0.049511	0.0219	0.98
BN1106_s1251B000301	Uncharacterized protein	2	0.461	0.0785	1	3	0.26584	0.112	1	2	0.11741	0.0785	1	3	1.0669	0.112	1	2	0.097766	0.112	1	2	0.13543	0.0331	1	0	0	0	0	2	0.10397	0.0785	1	0	0	0	0.86	1	0.063548	0.0785	1	0	0	0	0.92
BN1106_s168B000273	Rab11 family-interacting protein	3	0.36413	0.0354	1	3	0.081984	0.065	1	4	0.071198	0.0827	1	5	0.77639	0.0827	1	2	0.044596	0.0472	1	0	0	0	0	0	0	0	0	2	0.047426	0.0472	1	2	0.080489	0	1	0	0	0	0.08	1	0.034308	0.0256	0.99
BN1106_s2385B000108	Lysosomal alpha-glucosidase	2	0.49716	0.1	1	4	0.2903	0.157	1	5	0.24673	0.157	1	3	0.8845	0.117	1	2	0.10567	0.0826	1	3	0.23601	0.117	1	2	0.9713	0.1	1	4	0.26007	0.157	1	3	0.30751	0.117	1	3	0.23656	0.117	1	3	0.27056	0.122	1
BN1106_s2494B000104	Golgi apparatus protein 1	3	0.13368	0.0296	1	1	0.01094	0.00845	1	3	0.021271	0.0279	1	2	0.097004	0.0194	1	0	0	0	0.98	1	0.012766	0.00845	1	2	0.17175	0.0169	1	2	0.019871	0.00845	1	0	0	0	0	0	0	0	0.09	0	0	0	0.57
BN1106_s2969B000251	DEAD (Asp-Glu-Ala-Asp) box polypeptide 56;DEAD box ATP-dependent RNA helicase	0	0	0	0.84	2	0.044803	0.0184	1	0	0	0	0.62	1	0.097132	0.0134	0.81	1	0.01837	0.0134	0.98	1	0.025446	0.0134	0.94	0	0	0	0.68	1	0.019536	0.0134	0.99	1	0.033155	0.0134	0.94	0	0	0	0.88	0	0	0	0.33
BN1106_s606B000246	Alpha-tubulin 1	1	9.5649	0.251	0.99	1	0.30887	0.153	0.98	1	0.19479	0.153	0.98	2	6.9496	0.228	1	1	0.3045	0.193	0.98	1	0.55853	0.239	0.99	1	3.0953	0.146	0.96	1	0.37443	0.224	1	1	0.32592	0.146	0.98	0	0	0	0	1	0.34773	0.177	1
BN1106_s410B000441	Hemicentin;Titin	2	2.2869	0.0659	1	1	0.076039	0.0659	0.99	2	0.10504	0.0659	1	2	2.5101	0.0659	1	1	0.064057	0.0659	0.99	2	0.19437	0.0659	1	1	0.93736	0.0659	0.99	1	0.068123	0.0659	0.99	2	0.25325	0.0659	1	1	0.088941	0.0659	0.99	2	0.22283	0.0659	1
BN1106_s5977B000046	Uncharacterized protein	3	1.5305	0.0686	1	1	0.042393	0.0359	1	1	0.026735	0.0359	1	3	0.73943	0.0359	1	1	0.035712	0.0359	0.99	1	0.049469	0.0359	1	2	0.96675	0.0359	1	1	0.037979	0.0359	0.99	1	0.064456	0.0359	0.99	1	0.049586	0.0359	0.99	1	0.056713	0.0359	0.99
BN1106_s1496B000371	Glycolipid transfer protein-related	3	2.0677	0.231	1	2	0.23004	0.162	1	3	0.24646	0.231	1	3	2.2284	0.231	1	3	0.32921	0.231	1	1	0.11901	0.0923	0.99	2	1.5139	0.162	1	3	0.35011	0.231	1	1	0.15507	0.0923	0.95	1	0.11929	0.0923	0.99	1	0.13644	0.0923	0.94
BN1106_s9314B000037	Tetraspanin	2	4.3039	0.29	1	2	0.36906	0.29	1	1	0.097497	0.161	0.99	2	5.2736	0.29	1	1	0.31091	0.161	0.99	1	0.43067	0.161	0.99	1	4.8137	0.161	0.99	1	0.59718	0.161	0.99	1	0.23506	0.161	0.99	1	0.18083	0.161	0.99	1	0.20682	0.161	0.99
BN1106_s2258B000081	Epididymal secretory protein E1 (Niemann Pick type C2 protein homolog)	2	1.5413	0.0747	1	1	0.17309	0.0747	0.99	2	0.18038	0.0747	1	2	1.1331	0.0747	1	1	0.066361	0.0747	0.99	1	0.20199	0.0747	0.99	1	0.81902	0.0747	0.99	1	0.070573	0.0747	0.99	1	0.11977	0.0747	0.99	1	0.092141	0.0747	0.99	1	0.23156	0.0747	0.99
BN1106_s3284B000134	Serine/threonine protein phosphatase 2a regulatory subunit	3	1.7338	0.152	1	4	0.28719	0.152	1	2	0.078364	0.0987	1	5	1.6979	0.152	1	2	0.10468	0.0987	1	0	0	0	0.99	2	1.0026	0.0987	1	0	0	0	0.97	0	0	0	0.91	0	0	0	0.93	1	0.077494	0.0538	1
BN1106_s5684B000082	Sec31-related protein;Tetraspanin-11	5	0.26413	0.037	1	1	0.010604	0.00945	0.99	2	0.013552	0.0213	1	3	0.31853	0.0299	1	2	0.018103	0.0213	1	3	0.038117	0.0299	1	0	0	0	0.22	0	0	0	0.23	1	0.016123	0.0118	1	2	0.025136	0.0181	1	2	0.028749	0.0213	1
BN1106_s3726B000157	Marvel-containing potential lipid raft-associated protein	3	1.8345	0.121	1	3	0.23846	0.121	1	3	0.29776	0.121	1	3	0.93851	0.121	1	3	0.20088	0.121	1	3	0.40399	0.121	1	1	0.4439	0	0.99	3	0.21364	0.121	1	1	0.10255	0	0.99	0	0	0	0.51	2	0.19571	0.121	1
BN1106_s823B000216	Retinaldehyde binding protein-related	3	0.39463	0.0852	1	0	0	0	0	2	0.073982	0.0659	1	6	0.90658	0.115	1	2	0.13784	0.0659	1	1	0.087291	0.0412	1	2	0.61612	0.0659	1	3	0.14659	0.0852	1	1	0.11374	0.0412	0.99	2	0.087497	0.0659	1	3	0.2189	0.0659	1
BN1106_s6581B000070	NADH ubiquinone oxidoreductase B15	4	1.3478	0.382	1	2	0.25172	0.195	1	5	0.60296	0.48	1	4	0.90696	0.463	1	5	1.1216	0.488	1	3	0.50409	0.317	1	2	0.96052	0.26	1	4	0.85655	0.48	1	3	0.65681	0.358	1	4	0.77452	0.48	1	1	0.1479	0.0976	0.92
BN1106_s447B000228	NAD dependent epimerase/dehydratase	5	1.0238	0.151	1	2	0.1025	0.0738	1	2	0.064645	0.0738	1	3	0.94068	0.111	1	2	0.086352	0.0738	1	2	0.11961	0.0738	1	5	1.9167	0.151	1	3	0.14625	0.111	1	3	0.2482	0.122	1	1	0.056527	0.0369	0.92	4	0.30947	0.148	1
BN1106_s4793B000175	Structural maintenance of chromosomes protein 3;Rootletin (Ciliary rootlet coiled-coil protein)	0	0	0	0.22	0	0	0	0.91	0	0	0	0.97	2	0.11556	0.019	1	0	0	0	0.06	0	0	0	0.99	0	0	0	0.19	0	0	0	0.91	0	0	0	0.51	0	0	0	0.34	2	0.038247	0.0224	1
BN1106_s2480B000193	Uncharacterized protein	1	4.2092	0.122	0.99	2	0.42683	0.159	1	2	0.26918	0.159	1	1	4.6835	0.122	0.99	1	0.14746	0.122	0.99	1	0.20426	0.122	0.99	1	7.0326	0.122	0.99	1	0.15682	0.122	1	1	0.26614	0.122	0.99	1	0.20474	0.122	1	1	0.23417	0.122	0.99
BN1106_s410B000447	Ribosomal protein L14;60S ribosomal protein L14	1	1.163	0.0647	1	2	0.17774	0.0647	1	0	0	0	0.39	3	1.7864	0.0647	1	3	0.24799	0.0647	1	2	0.2074	0.0647	1	2	3.9914	0.0647	1	1	0.072307	0	1	1	0.12272	0.0647	0.99	1	0.094404	0.0647	0.99	1	0.10797	0.0647	1
BN1106_s941B000324	Sorcin;Programmed cell death protein	2	1.6726	0.0748	1	1	0.090114	0.0748	0.99	2	0.12649	0.0748	1	2	1.7025	0.0748	1	1	0.075914	0.0748	0.99	2	0.23405	0.0748	1	2	2.7158	0.0748	1	1	0.080732	0.0748	0.99	1	0.13701	0.0748	0.99	1	0.1054	0.0748	0.99	1	0.12055	0.0748	0.99
BN1106_s219B000274	Glucan (1,4-alpha-), branching enzyme 1	1	0.72303	0.028	1	3	0.1924	0.0483	1	3	0.067019	0.0483	1	4	0.92332	0.0814	1	3	0.089523	0.0483	1	2	0.07938	0.0483	1	0	0	0	0	2	0.060943	0.028	1	1	0.049682	0.028	1	1	0.03822	0.028	1	1	0.043713	0.028	1
BN1106_s1795B000107	Sh3 domain-binding glutamic acid-rich-like protein	3	0.37051	0.0459	1	3	0.11168	0.0612	1	2	0.044998	0.0765	1	3	1.125	0.0612	1	2	0.060108	0.0332	1	1	0.03992	0.0332	1	3	1.0231	0.0612	1	2	0.063923	0.0612	1	1	0.052015	0.0332	0.96	3	0.13062	0.0612	1	1	0.045766	0.0332	0.99
BN1106_s3067B000141	Transporter SVOPL	3	2.9937	0.275	1	2	0.28674	0.275	1	3	0.49155	0.275	1	3	5.7065	0.275	1	2	0.24156	0.138	1	2	0.3346	0.138	1	1	0.81664	0.138	1	2	0.4479	0.138	1	2	0.43598	0.138	1	3	0.91168	0.275	1	3	1.0427	0.275	1
BN1106_s3324B000218	Pyruvate kinase	1	0.42162	0.0397	1	2	0.14857	0.0397	1	1	0.028002	0	1	2	1.1126	0.0397	1	1	0.037405	0	1	1	0.051813	0.0662	1	1	0.2417	0	1	3	0.1331	0.0662	1	0	0	0	0.88	0	0	0	0.34	0	0	0	0.88
BN1106_s1071B000108	Ubiquitin fusion degradation protein 1 homolog	5	1.7325	0.098	1	0	0	0	0	0	0	0	0.96	6	2.3681	0.181	1	1	0.055677	0.0539	1	1	0.077124	0	0.99	2	1.3858	0.0833	1	1	0.059211	0	1	1	0.10049	0	0.99	1	0.077306	0	0.95	1	0.088417	0	1
BN1106_s3269B000068	Uncharacterized protein	1	0.090282	0.0263	1	1	0.027131	0.0445	1	2	0.035383	0.0445	1	8	0.99876	0.119	1	1	0.022856	0.0445	1	0	0	0	0.12	3	0.5729	0.0789	1	0	0	0	0.92	0	0	0	0	0	0	0	0.4	0	0	0	0.57
BN1106_s1254B000146	Talin	2	0.047793	0.00876	1	1	0.005971	0	1	1	0.0037656	0	1	1	0.020216	0.00438	1	1	0.0050301	0	0.98	0	0	0	0.98	0	0	0	0.06	0	0	0	0.47	1	0.0090787	0	0.99	1	0.0069842	0.00438	0.99	0	0	0	0.9
BN1106_s1044B000289	Microtubule associated protein xmap215;Cytoskeleton-associated protein 5	0	0	0	0.94	2	0.012733	0.00901	1	5	0.020558	0.0261	1	0	0	0	0.52	0	0	0	0.51	0	0	0	0.98	0	0	0	0	0	0	0	0.61	1	0.0096038	0.00474	1	1	0.0073881	0.00427	0.98	1	0.00845	0.00806	1
BN1106_s1091B000125	Pyruvate carboxylase (EC 6.4.1.1)	0	0	0	0.31	0	0	0	0.25	0	0	0	0.41	0	0	0	0	0	0	0	0	0	0	0	0.24	2	0.1988	0.00769	1	11	0.12929	0.0538	1	2	0.035028	0.0111	1	2	0.026947	0.0111	1	1	0.015194	0	1
BN1106_s2153B000115	Uncharacterized protein	0	0	0	0.43	2	0.015568	0	1	3	0.01487	0.00483	1	0	0	0	0.26	2	0.013115	0	1	0	0	0	0.93	0	0	0	0.3	2	0.013947	0.00483	1	0	0	0	0.29	0	0	0	0.7	1	0.010314	0	1
BN1106_s990B000090	Titin;Hemicentin-1	3	0.25761	0.0471	1	0	0	0	0	3	0.040898	0.0517	1	5	0.44013	0.0638	1	4	0.074747	0.0486	1	1	0.023971	0.0167	0.99	6	1.7287	0.0456	1	3	0.058099	0.0471	1	0	0	0	0.16	0	0	0	0.18	4	0.1187	0.0638	1
BN1106_s1237B000190	CDC37 cell division cycle 37 homolog	2	1.1492	0.025	1	3	0.10458	0.045	1	2	0.042244	0.0925	1	2	1.1649	0.025	1	1	0.027121	0.025	0.99	2	0.078166	0.025	1	1	0.1813	0.025	0.98	0	0	0	0.66	1	0.04895	0.025	0.99	1	0.037657	0.025	1	1	0.043069	0.025	1
BN1106_s1676B000260	40S ribosomal protein S17	2	2.0377	0.109	1	0	0	0	0.2	1	0.076809	0.0818	0.97	3	2.7699	0.109	1	2	0.41126	0.118	1	2	0.32761	0.109	1	2	2.3124	0.109	1	2	0.25151	0.109	1	0	0	0	0.79	1	0.14246	0.0818	0.98	1	0.16293	0.0818	0.99
BN1106_s263B000603	Uncharacterized protein	1	0.25022	0.0678	1	2	0.494	0.0678	1	2	0.31154	0.0678	1	2	1.2886	0.0678	1	1	0.10356	0.0678	0.96	2	0.33107	0.0678	1	1	1.6594	0.0678	1	2	0.44257	0.0678	1	1	0.18691	0.0678	1	2	0.33185	0.0678	1	2	0.37955	0.0678	1
BN1106_s2835B000195	Chromosome region maintenance protein 1/exportin	6	0.35821	0.037	1	4	0.050605	0.019	1	4	0.031914	0.0114	1	3	0.41759	0.019	1	0	0	0	0	1	0.014109	0.00758	0.99	0	0	0	0.97	0	0	0	0.91	0	0	0	0	1	0.014142	0.0114	0.97	0	0	0	0.06
BN1106_s5070B000092	Uncharacterized protein	3	0.9079	0.128	1	1	0.11341	0.128	0.99	2	0.16336	0.128	1	2	0.61092	0.128	1	2	0.21822	0.128	1	1	0.13234	0.128	1	2	1.702	0.128	1	2	0.23207	0.128	1	2	0.39385	0.128	1	1	0.13265	0.128	0.99	1	0.15172	0.128	0.99
BN1106_s92B000560	T-cell immunomodulatory protein	4	0.88874	0.116	1	5	0.26379	0.15	1	3	0.072688	0.116	1	5	0.9356	0.15	1	3	0.13533	0.116	1	3	0.18746	0.116	1	3	0.6274	0.0724	1	3	0.10326	0.116	1	2	0.11183	0.0775	1	2	0.086028	0.0827	1	3	0.15419	0.116	1
BN1106_s878B000299	Delta(3,5)-Delta(2,4)-dienoyl-CoA isomerase	4	0.63458	0.113	1	1	0.040937	0.0275	0.99	3	0.12027	0.125	1	2	0.496	0.0703	1	1	0.034486	0.0428	0.99	3	0.15851	0.113	1	3	0.84627	0.11	1	0	0	0	0.88	3	0.28995	0.113	1	0	0	0	0	0	0	0	0
BN1106_s1783B000131	Myosin	1	0.089958	0.0128	0.96	0	0	0	0.2	0	0	0	0.25	5	0.48132	0.0294	1	2	0.027955	0.0204	1	0	0	0	0.88	3	0.2765	0.0115	1	0	0	0	0.87	0	0	0	0.32	0	0	0	0.13	0	0	0	0.22
BN1106_s925B000540	40s ribosomal protein S15	2	2.3828	0.232	1	1	0.076482	0.124	0.99	2	0.17419	0.232	1	2	2.3671	0.232	1	2	0.23269	0.232	1	1	0.089249	0.107	1	1	1.6334	0.124	0.99	2	0.15017	0.232	1	0	0	0	0	2	0.19606	0.232	1	2	0.22424	0.232	1
BN1106_s1000B000617	Coatomer protein complex subunit zeta 1	6	6.7503	0.297	1	3	0.28807	0.229	1	3	0.18167	0.189	1	4	2.3027	0.251	1	2	0.14678	0.131	1	3	0.33615	0.189	1	1	0.3024	0.109	0.99	3	0.25808	0.291	1	1	0.1205	0.131	0.99	1	0.092696	0.131	0.99	3	0.38538	0.189	1
BN1106_s4611B000071	Prefoldin subunit 5	2	0.98171	0.123	1	2	0.19907	0.123	1	3	0.21013	0.2	1	3	1.1281	0.2	1	3	0.28069	0.2	1	1	0.10444	0.0645	1	2	1.3101	0.123	1	2	0.17834	0.123	1	2	0.30267	0.123	1	2	0.23284	0.123	1	2	0.26631	0.123	1
BN1106_s191B000111	Retinol dehydrogenase	5	1.3158	0.115	1	0	0	0	0	7	0.21971	0.224	1	4	1.4222	0.165	1	6	0.2395	0.224	1	3	0.20087	0.112	1	0	0	0	0	3	0.11033	0.0616	1	3	0.18725	0.112	1	2	0.091672	0	1	2	0.10485	0.0616	1
BN1106_s6067B000089	Fragile X related 1, frx1;Fmr	0	0	0	0	2	0.060783	0.0261	1	3	0.059635	0.0652	1	5	0.75609	0.115	1	4	0.1102	0.0522	1	1	0.034208	0.0261	1	5	1.1042	0.05	1	1	0.026263	0.0283	1	1	0.044572	0	0.99	1	0.034289	0.0261	0.99	4	0.17501	0.0261	1
BN1106_s1048B000163	Calcium binding protein 39	3	0.37277	0.103	1	0	0	0	0	1	0.025112	0.0273	1	3	0.72339	0.103	1	1	0.033544	0.0273	1	1	0.046465	0.0273	1	1	0.22424	0.0273	1	1	0.035673	0.0273	1	1	0.060543	0.0273	1	0	0	0	0.95	1	0.053269	0.0273	1
BN1106_s3579B000073	Ceramidase	3	0.69551	0.0529	1	3	0.080314	0.0321	1	6	0.11149	0.0964	1	4	0.49233	0.0605	1	2	0.043714	0.0586	1	0	0	0	0.07	6	1.1599	0.0964	1	2	0.046489	0.0321	1	2	0.078898	0.0321	1	0	0	0	0.91	1	0.03365	0.0208	1
BN1106_s3147B000076	Dynein light chain	3	2.4808	0.315	1	2	0.29952	0.25	1	1	0.081315	0.204	1	3	2.3851	0.315	1	0	0	0	0	1	0.15046	0.111	1	2	2.004	0.25	1	0	0	0	0.07	0	0	0.25	0.99	2	0.35034	0.25	1	0	0	0	0.61
BN1106_s4069B000244	Actin-related protein 2-B	2	1.0035	0.095	1	0	0	0	0.16	1	0.03484	0.0372	1	1	1.1133	0.0372	0.99	1	0.099518	0.0372	0.99	1	0.13785	0.0372	1	1	0.67469	0.0372	0.91	1	0.10584	0.0372	1	1	0.083997	0.0372	0.87	1	0.13818	0.0372	1	2	0.25382	0.095	1
BN1106_s52B000293	Uncharacterized protein	3	2.2954	0.0926	1	2	0.14009	0.0926	1	2	0.088347	0.0926	1	2	1.5685	0.0926	1	1	0.054578	0.0417	0.99	2	0.16347	0.0926	1	2	1.7024	0.0509	1	2	0.1255	0.0926	1	1	0.098506	0.0417	0.99	2	0.16386	0.0926	1	2	0.3045	0.0926	1
BN1106_s2045B000207	Synaptobrevin;Vesicle-associated membrane protein 2	3	2.6702	0.192	1	2	0.43657	0.192	1	4	0.42252	0.192	1	2	0.72552	0.136	1	1	0.09392	0.192	1	1	0.1301	0.192	1	3	2.5565	0.192	1	3	0.60023	0.192	1	1	0.16951	0.192	0.99	2	0.29723	0.192	1	1	0.14915	0.192	0.99
BN1106_s4357B000132	Fascin	2	0.26555	0.0537	1	4	0.10177	0.0971	1	4	0.064182	0.102	1	1	0.23825	0.026	0.99	2	0.040436	0.0433	1	2	0.056012	0.0537	1	2	0.2766	0.0277	1	3	0.066405	0.0711	1	1	0.035455	0.026	0.99	1	0.027275	0.026	0.99	2	0.064214	0.0537	1
BN1106_s7006B000050	3-hydroxyacyl-CoA dehydrogenase type-2	3	2.9448	0.309	1	2	0.47071	0	1	2	0.29686	0	1	3	5.0996	0.309	1	3	0.7455	0.309	1	2	0.54929	0	1	3	11.164	0.309	1	3	0.79282	0.309	1	2	0.7157	0	1	3	1.0351	0.309	1	3	1.1839	0.309	1
BN1106_s2415B000156	Heat shock protein 70 (Hsp70)-interacting protein;Mitochondrial import receptor subunit TOM70	2	0.15211	0.038	1	3	0.058932	0.0493	1	4	0.050735	0.0704	1	0	0	0	0.89	1	0.015795	0.0211	1	1	0.021879	0.0211	1	0	0	0	0.59	0	0	0	0.98	1	0.028508	0.0211	0.99	0	0	0	0.99	1	0.025083	0.0169	0.99
BN1106_s4840B000058	Otoferlin	2	0.29134	0.0611	1	1	0.035126	0.0306	0.97	3	0.072476	0.0611	1	2	0.61721	0.0611	1	1	0.029591	0.0306	0.99	1	0.04099	0.0306	0.99	2	0.80397	0.0611	1	2	0.065707	0.0611	1	0	0	0	0.09	0	0	0	0.46	2	0.098118	0.0611	1
BN1106_s3353B000056	Synaptotagmin	3	0.17277	0.0888	1	0	0	0	0	2	0.04512	0.0836	1	3	0.3773	0.0888	1	1	0.028894	0.0287	0.95	1	0.040025	0.0235	0.99	5	1.2675	0.11	1	2	0.064097	0.0601	1	0	0	0	0.37	0	0	0	0.34	0	0	0	0
BN1106_s375B000234	Lin-7 homolog B	4	1.3288	0.0841	1	4	0.31219	0.0841	1	2	0.084321	0	1	2	0.52622	0.0841	1	2	0.11263	0.0398	1	1	0.072387	0	1	1	0.2367	0	1	4	0.27969	0.0442	1	0	0	0	0.75	0	0	0	0	0	0	0	0.8
BN1106_s2036B000204	Ras-related protein Rab-18	7	3.9292	0.382	1	0	0.064469	0.0531	0.97	4	0.28043	0.213	1	7	3.633	0.382	1	1	0.11739	0.0918	0.97	0	0.075231	0.0531	0.28	2	2.1914	0.145	1	3	0.29326	0.246	1	0	0.098023	0.0531	0.68	0	0.075408	0.0531	0.2	0	0.086247	0.0531	0.73
BN1106_s3359B000226	Uridylate kinase;UMP-CMP kinase;Cytidylate kinase	1	1.513	0.0435	0.99	2	0.12368	0.0478	1	2	0.077996	0.0478	1	1	1.4038	0.0435	0.99	1	0.048584	0.0435	1	1	0.067299	0.0435	1	1	2.6403	0.0435	0.99	1	0.051668	0.0435	1	2	0.18804	0.0478	1	0	0	0	0.99	0	0	0	0.7
BN1106_s269B000234	Uncharacterized protein	2	1.1184	0.0257	1	1	0.043808	0.0257	0.96	2	0.058288	0.0836	1	1	1.348	0.0257	1	2	0.07786	0.0257	1	2	0.10785	0.0257	1	1	0.82439	0.0257	0.95	2	0.082802	0.0257	1	1	0.066609	0.0257	0.98	2	0.10811	0.0257	1	2	0.19582	0.0257	1
BN1106_s1908B000177	Ras-like GTP-binding protein Rho1	3	1.7691	0.0625	1	2	0.15132	0.0625	1	2	0.095431	0.099	1	3	0.84824	0.0625	1	1	0.058627	0.0417	0.96	2	0.17658	0.0625	1	2	1.9353	0.0417	1	4	0.32252	0.12	1	0	0	0	0	1	0.081402	0.0417	0.97	1	0.093103	0.0417	0.98
BN1106_s10179B000024	Ruvb-related reptin and pontin	3	1.9721	0.254	1	1	0.10279	0.0797	0.99	2	0.14633	0.196	1	3	3.3994	0.254	1	2	0.19547	0.196	1	3	0.46043	0.275	1	2	2.5301	0.196	1	1	0.092085	0.116	1	0	0	0	0.89	1	0.12023	0.116	0.99	1	0.13751	0.116	0.99
BN1106_s4925B000033	Succinate-semialdehyde dehydrogenase (NADP+)	4	1.6785	0.0615	1	2	0.12919	0.067	1	3	0.081472	0.0419	1	4	0.96408	0.0782	1	2	0.069115	0.067	1	2	0.095739	0.0419	1	3	0.70322	0.067	1	1	0.035035	0	0.99	0	0	0	0.45	0	0	0	0	0	0	0	0.8
BN1106_s178B000373	Gamma-soluble NSF attachment protein	1	0.26333	0.0252	0.97	0	0	0	0	1	0.049134	0.042	0.99	2	0.76759	0.0644	1	2	0.10311	0.042	1	1	0.043433	0	0.99	1	0.4908	0.042	0.98	4	0.15322	0.104	1	0	0	0	0.22	1	0.043535	0.042	0.98	2	0.10423	0.0252	1
BN1106_s4173B000090	20S proteasome subunit alpha 4	2	0.44947	0.115	1	2	0.13507	0.115	1	3	0.13804	0.115	1	3	1.7566	0.115	1	3	0.18439	0.115	1	3	0.25542	0.115	1	2	0.84152	0.067	1	2	0.12101	0.115	1	2	0.20537	0.115	1	1	0.07325	0.067	0.99	3	0.29282	0.115	1
BN1106_s249B000384	Mitochondrial import receptor subunit TOM40 homolog	5	0.83035	0.0349	1	0	0	0	0.05	3	0.074646	0	1	2	0.71115	0	1	2	0.06356	0	1	2	0.13812	0	1	1	0.70176	0	1	2	0.067594	0	1	1	0.054878	0	0.99	1	0.042217	0	1	2	0.10094	0.0403	1
BN1106_s1208B000135	Actinin alpha	6	1.2549	0.122	1	2	0.05659	0.0513	1	3	0.055387	0.0684	1	5	0.79661	0.122	1	1	0.023047	0.0171	0.96	1	0.031924	0.0235	1	1	0.17044	0.0385	0.98	2	0.050698	0.0406	1	1	0.041596	0.0235	1	1	0.031999	0.0235	1	0	0	0	0.65
BN1106_s777B000119	Glutamyl aminopeptidase	3	0.67717	0.0674	1	1	0.037114	0	1	1	0.023406	0.0235	1	1	0.47765	0.0381	1	0	0	0	0.69	0	0	0	0.7	2	0.42284	0.0616	1	1	0.03325	0.0235	0.99	0	0	0	0.5	0	0	0	0	1	0.049652	0.0235	0.99
BN1106_s545B000171	Transcription factor A mitochondrial	5	2.8434	0.198	1	3	0.25679	0.193	1	2	0.098823	0.123	1	4	2.9553	0.262	1	2	0.13201	0.123	1	1	0.083877	0.0749	1	1	1.1438	0.0481	1	1	0.064396	0.0749	1	1	0.10929	0.0749	0.99	0	0	0	0	0	0	0	0
BN1106_s85B000787	Transaldolase (EC 2.2.1.2)	1	0.87471	0	1	0	0	0	0	1	0.083771	0	1	2	1.7011	0.0857	1	1	0.1119	0	1	1	0.155	0	1	1	1.2965	0	1	1	0.119	0	0.99	2	0.47113	0.0857	1	2	0.36244	0.0857	1	1	0.1777	0	1
BN1106_s795B000311	Nuclear transport factor 2	3	0.87931	0	1	1	0.11055	0	0.99	2	0.27243	0.0968	1	4	0.90696	0	1	0	0	0	0.07	2	0.50409	0.0968	1	3	1.6484	0	1	2	0.22551	0	1	2	0.65681	0.0968	1	2	0.29443	0	1	1	0.1479	0	0.99
BN1106_s649B000503	Alanyl-tRNA synthetase	2	0.18385	0.0362	1	3	0.071565	0.0655	1	4	0.061908	0.0655	1	4	0.42931	0.0655	1	1	0.019002	0.0293	0.99	2	0.05413	0.0517	1	2	0.177	0.0362	1	2	0.041558	0.0517	1	0	0	0	0	1	0.026384	0.0224	0.99	1	0.030176	0.0293	0.97
BN1106_s1545B000245	Tropomyosin-1, isoforms 9A/A/B	6	2.3895	0.277	1	4	0.31959	0.209	1	3	0.13957	0.121	1	4	0.76534	0.165	1	1	0.053264	0.0437	0.99	0	0	0	0.67	3	0.84447	0.165	1	0	0	0	0.9	0	0	0	0	0	0	0	0.14	0	0	0	0.11
BN1106_s279B000275	Vacuolar protein sorting-associated protein 13A	2	0.071429	0.0268	1	0	0	0	0.83	2	0.01134	0.0137	1	1	0.039608	0.0117	0.89	1	0.0074906	0.00756	0.83	0	0	0	0.99	0	0	0	0.21	0	0	0	0.93	0	0	0	0.48	0	0	0	0.67	0	0	0	0.96
BN1106_s4527B000077	Mannosyl-oligosaccharide glucosidase	2	0.19199	0.0306	1	1	0.023528	0.0162	1	2	0.030551	0.036	1	5	0.71582	0.0505	1	0	0	0	0.35	1	0.027455	0.0198	1	3	0.57938	0.0306	1	0	0	0	0.48	0	0	0	0.11	1	0.02752	0.0198	1	1	0.031476	0.0198	1
BN1106_s2088B000141	Transacylase;2-oxoisovalerate dehydrogenase E2 component	2	5.1247	0.14	1	2	0.29952	0.14	1	1	0.081315	0.14	0.99	1	3.585	0.14	1	1	0.10862	0.14	0.99	1	0.34952	0.14	0.99	1	2.2913	0.14	0.98	1	0.11551	0.14	0.99	0	0	0	0	1	0.15082	0.14	0.96	1	0.17249	0.14	0.99
BN1106_s602B000099	p25-alpha domain containing protein;Tubulin polymerization-promoting protein family member 2	4	3.4473	0.199	1	3	0.31505	0.137	1	3	0.29508	0.137	1	2	0.25907	0.137	1	1	0.071968	0.0745	0.99	2	0.22071	0.137	1	2	0.72173	0.137	1	2	0.16945	0.137	1	1	0.28758	0.0745	0.99	1	0.099926	0.0745	0.99	1	0.11429	0.0745	0.99
BN1106_s2917B000296	Synaptic glycoprotein SC2	2	0.50743	0.0255	1	1	0.041194	0.0255	0.93	1	0.025979	0.0255	1	4	1.3182	0.0669	1	1	0.034703	0.0255	1	1	0.048071	0.0255	0.97	1	1.2784	0.0255	0.96	1	0.036906	0.0255	0.99	0	0	0	0.1	0	0	0	0.1	1	0.05511	0.0255	0.96
BN1106_s3321B000106	ATPase, H+ transporting, lysosomal accessory protein	2	2.0997	0.119	1	0	0	0	0.57	2	0.10374	0.119	1	2	1.851	0.119	1	1	0.063324	0.0703	1	2	0.19195	0.119	1	2	3.2916	0.119	1	1	0.067343	0.0486	0.99	2	0.2501	0.119	1	2	0.1924	0.119	1	2	0.22006	0.119	1
BN1106_s7720B000057	Endopeptidase subunit C8;20S proteasome subunit alpha 7	2	0.72572	0.0692	1	2	0.099408	0.0727	1	2	0.062692	0.0727	1	2	1.0955	0.0727	1	2	0.083743	0.0727	1	2	0.116	0.0727	1	1	0.61932	0.0415	1	1	0.042056	0.0415	1	2	0.15114	0.0727	1	1	0.054909	0.0415	0.99	2	0.13299	0.0727	1
BN1106_s1076B000662	Uncharacterized protein	3	0.62502	0.05	1	0	0	0	0.98	1	0.020607	0	1	3	0.76759	0.08	1	3	0.089523	0.08	1	3	0.12401	0.08	1	2	0.44769	0.05	1	1	0.029274	0	0.99	0	0	0	0.37	0	0	0	0.95	0	0	0	0.94
BN1106_s2464B000293	Inositol monophosphatase	3	0.81948	0.0974	1	2	0.10841	0.0974	1	4	0.20727	0.139	1	4	1.4639	0.142	1	3	0.14591	0.0936	1	1	0.05946	0.0524	0.99	3	1.658	0.0936	1	1	0.04565	0.0524	1	3	0.26335	0.0974	1	2	0.12681	0.0524	1	2	0.14503	0.0524	1
BN1106_s1444B000096	Dynein light chain	2	0.6945	0.086	1	0	0	0	0.67	0	0	0	0	3	1.3234	0.086	1	0	0	0	0	0	0	0	0.9	2	3.9155	0.086	1	0	0	0	0.74	1	0.21964	0.086	1	1	0.16897	0.086	1	0	0	0	0.08
BN1106_s5093B000079	NADH dehydrogenase (Ubiquinone) 1 alpha subcomplex 7;NADH:ubiquinone oxidoreductase subunit B14.5a,domain-containing protein	2	0.47968	0.113	1	2	0.23566	0.113	1	2	0.091251	0.0443	1	3	0.4682	0.118	1	2	0.19852	0.113	1	1	0.077908	0.069	0.99	2	0.89921	0.113	1	2	0.21112	0.113	1	1	0.10151	0.069	0.99	2	0.16924	0.113	1	2	0.19357	0.069	1
BN1106_s2165B000367	Aspartyl aminopeptidase	3	0.11151	0.0133	1	2	0.018502	0.0133	1	1	0.0057681	0.0053	1	3	0.10854	0.0133	1	4	0.031895	0.0219	1	3	0.044181	0.0219	1	1	0.11275	0.00795	0.99	1	0.008194	0.00795	1	1	0.013906	0.00795	1	2	0.021641	0.00795	1	2	0.024752	0.0133	1
BN1106_s117B000695	Heat shock protein 70-like protein;Hypoxia up-regulated protein 1	2	0.32654	0.0372	0.99	2	0.071741	0.0585	1	4	0.098618	0.0878	1	1	0.13535	0	0.97	2	0.060436	0.0293	1	1	0.04013	0.0293	1	0	0	0	0.73	2	0.064272	0.0505	1	0	0	0	0.83	0	0	0	0.68	0	0	0	0.25
BN1106_s1079B000448	Iron/zinc purple acid phosphatase-like protein	2	0.72868	0.0581	1	2	0.084144	0.0245	1	2	0.053066	0.0336	1	3	0.59088	0.0581	1	3	0.11175	0.0581	1	1	0.046749	0	0.99	4	1.0126	0.0917	1	2	0.075384	0.0336	1	0	0	0	0.39	0	0	0	0.27	0	0	0	0.51
BN1106_s5535B000076	Vacuolar protein sorting-associated protein 35	2	0.1515	0.0164	1	1	0.01259	0.0135	1	1	0.0079401	0.0135	1	1	0.042626	0.00866	0.96	0	0	0	0.16	0	0	0	0.54	0	0	0	0	0	0	0	0.36	0	0	0	0.42	0	0	0	0.61	0	0	0	0.62
BN1106_s949B000146	Dynein light chain	4	5.151	0.343	1	0	0	0	0	1	0.082936	0.118	0.99	3	1.7238	0.137	1	0	0	0	0	0	0	0	0.17	2	1.1689	0.127	1	0	0	0	0	0	0	0	0.87	1	0.15382	0.127	0.99	0	0	0	0.11
BN1106_s2409B000122	Calbindin	3	1.0277	0.0825	1	0	0	0	0	5	0.17127	0.124	1	4	1.2839	0.148	1	2	0.077587	0.0481	1	3	0.17018	0.0928	1	3	0.8648	0.0481	1	3	0.13065	0.0756	1	2	0.14004	0.0756	1	1	0.051071	0.0481	0.99	2	0.12321	0.0756	1
BN1106_s1627B000154	Dynamin	4	0.79323	0.0759	1	3	0.096409	0.0737	1	3	0.0608	0.0871	1	4	0.91738	0.103	1	1	0.025145	0.0223	0.91	0	0	0	0.85	1	0.1139	0.0223	0.99	0	0	0	0.38	1	0.045384	0.0312	1	1	0.034913	0.0312	0.99	1	0.039932	0.0312	1
BN1106_s210B001005	Importin subunit alpha	2	0.56046	0.0368	1	2	0.051687	0.0368	1	3	0.050445	0.0221	1	2	0.49661	0.0368	1	1	0.021108	0.0221	0.99	2	0.060314	0.0368	1	1	0.1364	0.0221	0.92	1	0.022448	0.0147	0.99	1	0.038098	0.0221	1	1	0.029309	0.0221	0.99	1	0.033521	0.0221	0.99
BN1106_s2858B000111	Vacuolar protein sorting-associated protein VTA1-like	3	1.928	0.111	1	2	0.10171	0.0697	1	2	0.064145	0.0697	1	3	0.82462	0.111	1	2	0.085684	0.0697	1	1	0.055982	0.0418	0.95	2	0.66939	0.0697	1	1	0.042979	0.0279	0.97	0	0	0	0	2	0.11897	0.0697	1	1	0.064179	0.0279	0.95
BN1106_s761B000167	RuvB-like protein 2;Ruvb-related reptin and pontin	1	0.15963	0.0472	1	2	0.084415	0.0472	1	2	0.053236	0.0472	1	3	1.3032	0.0472	1	1	0.033852	0.0472	1	2	0.098505	0.0472	1	2	0.77066	0.0472	1	3	0.16724	0.0472	1	1	0.061099	0.0472	1	1	0.098738	0.0472	1	1	0.053759	0.0472	0.99
BN1106_s81B000696	Poly(ADP-ribose) glycohydrolase ARH3	4	1.3408	0.162	1	0	0	0	0	5	0.15268	0.18	1	3	0.66817	0.0696	1	1	0.033443	0.029	0.99	2	0.097256	0.0754	1	2	1.2262	0.0551	1	2	0.074667	0.0754	1	0	0	0	0.3	3	0.15361	0.087	1	1	0.053108	0.029	0.98
BN1106_s3754B000092	Ribosomal protein L21;60s ribosomal protein L21	3	1.6194	0.0621	1	1	0.082742	0.0559	0.99	2	0.11518	0.087	1	3	2.4898	0.155	1	3	0.25544	0.143	1	2	0.21312	0.155	1	0	0	0	0.52	0	0	0	0.61	0	0	0	0	0	0	0	1	1	0.11069	0.0994	1
BN1106_s924B000328	5' nucleotidase;Trifunctional nucleotide phosphoesterase protein YfkN;Salivary ecto-5'-nucleotidase/apyrase	3	0.73297	0.0794	1	3	0.10861	0.0819	1	3	0.068493	0.0794	1	4	0.95325	0.112	1	2	0.058518	0.0596	1	3	0.12673	0.0819	1	4	1.268	0.112	1	2	0.062233	0.0496	1	0	0	0	0.29	0	0	0	0	0	0	0	0.96
BN1106_s931B000220	1-aminocyclopropane-1-carboxylate synthase/ alanine transaminase/ transferase, transferring nitrogenous groups;Alanine aminotransferase	2	0.22048	0.0506	1	3	0.086289	0.0526	1	2	0.035084	0.0344	1	4	0.83601	0.0709	1	1	0.022668	0.0344	1	2	0.064916	0.0526	1	0	0	0	0.96	2	0.049839	0.0526	1	2	0.1312	0.0344	1	1	0.031474	0.0344	0.99	2	0.074422	0.0526	1
BN1106_s2686B000197	Betaine aldehyde dehydrogenase	1	0.58712	0.0488	1	3	0.23989	0.127	1	1	0.092775	0.078	1	3	1.6249	0.195	1	3	0.20209	0.195	1	3	0.27993	0.195	1	2	1.544	0.127	1	3	0.21492	0.195	1	2	0.22367	0.127	1	3	0.28059	0.195	1	3	0.32092	0.195	1
BN1106_s214B000745	Tegument antigen;Tegumental protein Sm 20.8	2	0.51598	0.0421	1	1	0.1285	0	1	3	0.18816	0.0981	1	4	1.7853	0.0981	1	3	0.17481	0.0981	1	1	0.14994	0	0.99	0	0	0	0	3	0.1859	0.0421	1	1	0.19537	0	0.98	1	0.069915	0	0.99	1	0.079964	0	0.99
BN1106_s6260B000061	Ubiquitin-conjugating enzyme E2 l	4	2.0069	0.179	1	2	0.14711	0.117	1	3	0.15129	0.179	1	4	1.2725	0.179	1	2	0.12393	0.117	1	1	0.079115	0.0765	0.99	3	1.8375	0.179	1	1	0.060739	0.0765	0.99	0	0	0	0	0	0	0	0	1	0.0907	0.0765	0.97
BN1106_s7353B000023	Epididymal secretory protein E1 (Niemann Pick type C2 protein homolog)	3	0.71957	0.121	1	2	0.21008	0.0537	1	1	0.059267	0.0537	1	1	0.12872	0.0537	0.99	1	0.079168	0.0537	0.96	2	0.24514	0.0537	1	1	0.97709	0.0537	1	2	0.18821	0.0537	1	0	0	0	0.58	1	0.10992	0.0537	0.97	1	0.12572	0.0537	0.97
BN1106_s3834B000074	Uncharacterized protein	2	0.24612	0.0699	1	2	0.15954	0.161	1	2	0.10061	0.161	1	3	1.2897	0.161	1	3	0.3225	0.161	1	2	0.18616	0.0699	1	3	1.4744	0.0699	1	2	0.23456	0.0699	1	2	0.24257	0.0699	1	2	0.1866	0.0699	1	3	0.35026	0.161	1
BN1106_s586B000374	Natterin-4;DM9 domain-containing protein	1	0.4444	0	0.99	1	0.090114	0.116	0.99	3	0.21187	0.116	1	2	0.67906	0	1	1	0.16896	0.116	0.99	2	0.23405	0.116	1	4	3.3032	0.239	1	5	0.63189	0.239	1	3	0.51081	0.116	1	4	0.82499	0.239	1	5	1.2771	0.239	1
BN1106_s3266B000046	Annexin	0	0	0	0	4	0.11639	0.0352	1	2	0.034355	0	1	0	0	0	0	1	0.022212	0.0157	1	1	0.030769	0.0157	1	1	0.14849	0	0.99	2	0.048804	0.0391	1	1	0.04009	0.0157	0.98	1	0.030841	0.0157	1	1	0.035274	0.0157	0.98
BN1106_s4B000836	Uncharacterized protein	3	6.8457	0.232	1	0	0	0	0	0	0	0	0	3	2.1681	0.232	1	0	0	0	0	0	0	0	0	2	17.675	0.232	1	0	0	0	0	0	0	0	0	0	0	0	0.11	0	0	0	0
BN1106_s146B000266	40S ribosomal protein S26	0	0	0	0	1	0.11641	0.0948	0.99	1	0.073417	0	0.99	3	3.0921	0.172	1	4	0.59966	0.181	1	2	0.31131	0.0862	1	2	3.735	0.0862	1	1	0.10429	0.0862	1	0	0	0	0	2	0.31204	0.0862	1	1	0.15574	0.0862	1
BN1106_s1935B000255	60S ribosomal protein L8	2	0.68303	0.0656	1	0	0	0	0.96	1	0.033568	0	1	1	0.53952	0	1	2	0.095659	0.0656	1	3	0.21229	0.112	1	0	0	0	0	2	0.10173	0.0656	1	1	0.080931	0.0656	1	0	0	0	0	1	0.071208	0	1
BN1106_s2291B000314	Neuronal nitric oxidse synthase protein inhibitor;Dynein light chain-2	3	4.9801	0.27	1	2	0.36906	0.146	1	2	0.42038	0.27	1	2	1.4783	0.27	1	2	0.56154	0.27	1	1	0.1804	0.135	0.99	2	2.5435	0.27	1	3	0.59718	0.146	1	2	0.56114	0.146	1	2	0.43168	0.146	1	2	0.49373	0.146	1
BN1106_s2622B000119	Zinc finger protein 26	2	0.095845	0.0172	1	0	0	0	0.59	0	0	0	0.84	3	0.20194	0.0209	1	0	0	0	0.91	0	0	0	0.98	0	0	0	0.28	1	0.0071685	0.00676	0.99	0	0	0	0	0	0	0	0.87	1	0.010704	0.00737	1
BN1106_s4331B000106	Lethal (2) 06225	2	1.1257	0.0741	1	2	0.31347	0.0741	1	2	0.34876	0.0741	1	2	0.42935	0.0741	1	1	0.11304	0	0.99	2	0.36579	0.0741	1	2	1.1961	0.0741	1	2	0.28083	0.0741	1	2	0.47661	0.0741	1	2	0.36665	0.0741	1	2	0.41935	0.0741	1
BN1106_s5689B000026	DM9 domain-containing protein	2	1.6752	0.0439	1	1	0.066426	0	0.99	1	0.14775	0	0.99	2	1.5663	0.0439	1	2	0.19736	0.0732	1	1	0.077514	0	1	2	1.5418	0.0439	1	3	0.20989	0.117	1	1	0.101	0	0.99	1	0.077697	0	0.99	1	0.088865	0	0.99
BN1106_s279B000277	Vacuolar protein sorting-associated protein 13A	4	1.0304	0.197	1	0	0	0	0.4	1	0.071613	0.0442	1	5	1.4876	0.197	1	0	0	0	0.27	2	0.13251	0.108	1	0	0	0	0	1	0.047686	0.0442	0.99	0	0	0	0	0	0	0	0.5	2	0.15191	0.0843	1
BN1106_s6635B000017	Hemoglobinase (C13 family);Asparaginyl endopeptidase-like	0	0	0	0.29	0	0	0	0	0	0	0	0.18	0	0	0	0.19	1	0.053009	0.0714	0.99	0	0	0	0.1	2	1.6795	0.0857	1	1	0.056373	0.0429	1	2	0.20643	0.114	1	2	0.1588	0.0857	1	2	0.18163	0.114	1
BN1106_s86B000854	Receptor tyrosine kinase;Epidermal growth factor receptor	1	0.034006	0.00785	0.99	1	0.0085607	0.00785	1	0	0	0	0.7	2	0.069948	0.0131	1	1	0.0072117	0.00785	0.99	1	0.0099897	0.00524	1	0	0	0	0	2	0.015503	0.0144	1	0	0	0	0.69	0	0	0	0.6	0	0	0	0.97
BN1106_s725B000470	Translation initiation factor 3 subunit J	4	1.7087	0.11	1	1	0.056432	0.0549	0.99	3	0.12257	0.156	1	4	1.769	0.11	1	3	0.16373	0.173	1	2	0.14101	0.118	1	2	0.46111	0.0549	1	2	0.10826	0.118	1	1	0.085803	0.0633	0.97	2	0.14135	0.118	1	2	0.16166	0.118	1
BN1106_s5100B000033	Cathepsin B	0	0.71984	0.0421	0.18	1	0.24856	0.0728	0.96	1	0.11019	0.0728	0.96	0	1.23	0.0728	0.76	1	0.14719	0.0728	0.89	0	0.12756	0.0421	0.05	1	5.3336	0.0728	1	2	0.22268	0.142	1	0	0	0	0	1	0.20437	0.0728	0.99	1	0.23375	0.0728	0.97
BN1106_s5500B000138	Superoxide dismutase (EC 1.15.1.1)	3	1.7666	0.196	1	1	0.061166	0.0639	1	2	0.13436	0.1	1	3	1.6334	0.196	1	2	0.11095	0.1	1	1	0.071375	0.0639	0.99	0	0	0	0.77	2	0.11799	0.1	1	0	0	0	1	1	0.071544	0.0639	0.99	2	0.28501	0.0639	1
BN1106_s268B000423	IST1 homolog	3	1.4192	0.0483	1	1	0.064154	0.0483	1	3	0.14193	0.0483	1	3	1.2554	0.0483	1	0	0	0	0.68	1	0.074863	0	1	0	0	0	0	0	0	0	0.95	0	0	0	0.26	0	0	0	0.8	2	0.18544	0.0483	1
BN1106_s5095B000040	DNA-directed RNA polymerase (EC 2.7.7.6)	5	0.15148	0.0199	1	0	0	0	0.47	0	0	0	0.09	4	0.11686	0.0149	1	0	0	0	0.14	1	0.0085778	0.00496	0.99	0	0	0	0.3	0	0	0	0.98	0	0	0	0.08	0	0	0	0	0	0	0	0.09
BN1106_s4999B000040	Protein kinase;Integrin-linked protein kinase	3	1.1972	0.105	1	0	0	0	0	2	0.061759	0.0418	1	2	0.7885	0.0627	1	3	0.13105	0.0418	1	1	0.054007	0	0.88	1	0.1766	0.0383	0.99	1	0.041463	0.0383	1	1	0.070369	0.0383	1	2	0.11454	0.0627	1	1	0.061915	0	0.93
BN1106_s92B000565	Eukaryotic translation initiation factor	4	1.3066	0.158	1	1	0.049234	0.0403	0.99	3	0.10511	0.106	1	3	0.81773	0.0916	1	3	0.1404	0.154	1	3	0.19449	0.158	1	1	0.30673	0.0403	0.99	3	0.14931	0.154	1	2	0.15895	0.0916	1	3	0.19494	0.154	1	2	0.13985	0.0916	1
BN1106_s438B000724	Methylmalonate-semialdehyde dehydrogenase	2	0.65155	0.0645	1	2	0.061639	0.0688	1	2	0.038873	0.0688	1	4	1.0957	0.108	1	1	0.025031	0.0258	0.99	3	0.11195	0.0731	1	5	0.9384	0.127	1	2	0.055222	0.0688	1	1	0.045178	0.0258	0.99	1	0.034755	0.0258	0.99	2	0.08246	0.0688	1
BN1106_s8381B000040	Solute carrier family 27 (Fatty acid transporter) member 1/4	2	0.50175	0.0645	1	0	0	0	0.28	1	0.039875	0.0645	1	5	2.5274	0.166	1	1	0.053264	0.0645	1	0	0	0	0.76	3	2.3754	0.0645	1	2	0.12226	0.106	1	1	0.096135	0.0645	1	0	0	0	0	1	0.084586	0.0645	0.99
BN1106_s4700B000064	Exportin-2	3	0.16922	0.0425	1	4	0.057919	0.055	1	3	0.026926	0.0353	1	2	0.19499	0.0156	1	1	0.011586	0.0114	1	1	0.016048	0.0114	0.99	0	0	0	0	1	0.012321	0.0156	0.99	1	0.02091	0.0114	1	2	0.032727	0.027	1	1	0.018398	0.0156	1
BN1106_s2003B000165	Histone H2A	3	2.1245	0.217	1	0	0	0	0.16	3	0.32842	0.242	1	5	4.3658	0.306	1	4	0.4387	0.217	1	2	0.24133	0.146	1	0	0	0	0	2	0.18528	0.153	1	0	0	0	0.3	0	0	0	0.85	0	0	0	0
BN1106_s3843B000072	Uncharacterized protein	3	2.3473	0.231	1	2	0.19188	0.179	1	3	0.20183	0.231	1	3	1.0835	0.231	1	3	0.2696	0.231	1	2	0.22391	0.179	1	3	2.1062	0.231	1	3	0.28671	0.231	1	1	0.1316	0.0897	1	2	0.22443	0.141	1	2	0.25669	0.179	1
BN1106_s2725B000126	Uncharacterized protein	2	0.53608	0.0536	1	4	0.1573	0.0885	1	3	0.071234	0.0885	1	1	0.28765	0.0295	0.98	0	0	0	0.86	1	0.040341	0.0295	1	0	0	0	0	0	0	0	0.05	0	0	0	0.38	0	0	0	0	0	0	0	0
BN1106_s5952B000121	Thioredoxin, mitochondrial	2	0.44156	0.0845	1	1	0.096742	0	1	2	0.13681	0	1	2	0.29712	0.0845	1	0	0	0	0	2	0.25314	0.0845	1	2	1.3975	0.0845	1	3	0.32811	0.0845	1	1	0.14709	0	1	2	0.25373	0.0845	1	1	0.12942	0	1
BN1106_s731B000349	Uncharacterized protein	2	0.11276	0.0155	1	0	0	0	0.31	2	0.014465	0.0112	1	2	0.059996	0	1	0	0	0	0.34	0	0	0	0.19	1	0.043151	0	1	0	0	0	0.07	0	0	0	0	0	0	0	0.63	0	0	0	0.17
BN1106_s285B000840	Phosphorylase B kinase alpha, kpb1	1	0.032941	0.00908	0.99	0	0	0	0.2	2	0.012641	0.0159	1	1	0.038274	0.00757	1	2	0.016885	0.0167	1	1	0.011552	0.00757	1	0	0	0	0.17	1	0.0088686	0.00757	1	0	0	0	0.62	0	0	0	0.51	0	0	0	0
BN1106_s507B000152	Tetraspanin	3	2.1302	0.086	1	1	0.1429	0	1	1	0.090118	0	0.92	3	3.6704	0.086	1	2	0.28385	0.086	1	1	0.16675	0	0.99	2	4.1528	0.086	1	3	0.53793	0.086	1	1	0.21727	0	0.95	1	0.16714	0	1	1	0.19117	0	0.99
BN1106_s4027B000178	Peptide n-glycanase (Pngase);Peptide-N4-(N-acetyl-beta-glucosaminyl) asparagine amidase	1	0.20964	0.0178	0.98	5	0.084138	0.0782	1	3	0.030613	0.0509	1	3	0.28322	0.0391	1	3	0.055599	0.0509	1	1	0.018164	0.0178	0.99	1	0.059395	0.0118	0.99	1	0.013945	0.0178	0.99	0	0	0	0.1	1	0.018207	0.0178	0.99	1	0.020824	0.0178	0.99
BN1106_s2704B000207	Peptidyl-prolyl cis-trans isomerase NIMA-interacting 1	3	1.0611	0.0846	1	1	0.051153	0.05	1	2	0.068653	0.0846	1	3	0.58898	0.0846	1	2	0.091706	0.0846	1	1	0.059692	0.05	0.99	3	1.3401	0.0846	1	2	0.097527	0.0846	1	1	0.077776	0.05	0.98	1	0.059833	0.05	1	1	0.068433	0.05	0.99
BN1106_s2238B000283	Brain protein	1	0.80397	0.0661	0.97	3	0.45589	0.174	1	4	0.44339	0.256	1	3	1.7398	0.149	1	3	0.38405	0.174	1	2	0.30824	0.132	1	1	0.44032	0.0661	0.97	2	0.23665	0.132	1	2	0.40162	0.132	1	2	0.30896	0.132	1	1	0.15438	0.0661	1
BN1106_s8148B000042	Carnitine O-palmitoyltransferase 2	3	1.5167	0.114	1	1	0.062033	0.0524	1	3	0.13654	0.181	1	3	1.7999	0.162	1	3	0.18239	0.181	1	2	0.15602	0.1	1	1	0.48033	0.0524	1	1	0.055574	0.0524	1	0	0	0	0.53	1	0.072558	0.0524	1	0	0	0	0
BN1106_s2980B000187	Eukaryotic translation initiation factor	1	0.22951	0.0248	0.99	0	0	0	0.12	1	0.019085	0.0248	1	4	0.70776	0.0926	1	1	0.025493	0.0248	1	0	0	0	0.43	3	0.6274	0.0474	1	1	0.027112	0.0248	0.99	1	0.046012	0.0248	0.99	2	0.073477	0.0497	1	0	0	0	0.54
BN1106_s4969B000146	Anamorsin	2	0.51851	0.0402	0.99	1	0.056432	0.0402	0.99	2	0.076209	0.0924	1	3	1.1741	0.129	1	3	0.16373	0.129	1	1	0.065852	0.0402	1	2	0.79529	0.0924	1	1	0.050557	0.0402	0.99	1	0.085803	0.0402	0.99	2	0.14135	0.0924	1	0	0	0	0
BN1106_s1620B000120	Lysosomal Pro-X carboxypeptidase	1	0.22926	0	1	2	0.054703	0.0183	1	3	0.053482	0.0224	1	3	0.46694	0.0224	1	2	0.046083	0	1	1	0.030893	0	0.99	2	0.29777	0	1	1	0.023718	0	1	0	0	0	0.1	2	0.063985	0.0224	1	1	0.035416	0	0.99
BN1106_s102B000377	DNAj (Hsp40) homolog	3	0.19995	0.0893	1	1	0.039223	0.0238	0.97	2	0.051903	0.0506	1	4	0.61171	0.158	1	2	0.069331	0.0655	1	2	0.096038	0.0655	1	3	0.7299	0.0893	1	1	0.03514	0.0387	1	0	0	0	0.98	1	0.045879	0.0387	1	1	0.052473	0.0387	1
BN1106_s1901B000239	Importin-7;Nuclear transport receptor ranbp7/ranbp8 importin beta superfamily	3	0.18142	0.0362	1	3	0.045775	0.0487	1	4	0.039208	0.0612	1	2	0.22753	0.0362	1	0	0	0	0	1	0.017165	0.0125	1	1	0.18133	0.0125	0.84	1	0.013178	0.0125	1	0	0	0	0.42	0	0	0	0	0	0	0	0.94
BN1106_s780B000236	Adenylate kinase 3	2	1.5871	0.136	1	2	0.27499	0.136	1	2	0.17342	0.136	1	2	1.5846	0.136	1	1	0.10074	0	1	2	0.55656	0.136	1	2	2.9714	0.136	1	0	0	0	0.32	2	0.72517	0.136	1	2	0.32165	0.136	1	2	0.36788	0.136	1
BN1106_s2599B000094	DEAD box polypeptide 19 protein;ATP-dependent RNA helicase DDX25	0	0	0	0.65	3	0.082154	0.0216	1	3	0.051811	0.0196	1	2	0.17871	0.0216	1	0	0	0	0.97	1	0.029985	0	1	0	0	0	0	1	0.02302	0	1	0	0	0	0.4	0	0	0	0.33	1	0.034375	0	1
BN1106_s2677B000057	Placenta-specificprotein 8 protein (C15 protein) (Onzin);Cornifelin	3	4.5661	0.0741	1	2	0.28371	0	1	2	0.31154	0.0741	1	2	1.1289	0.0741	1	0	0	0	0	1	0.14345	0	0.99	1	0.46907	0	0.96	0	0	0	0	0	0	0	0	0	0	0	0	0	0	0	0
BN1106_s1046B000153	Ubiquitin ligase E3 alpha-related	2	0.053351	0.0106	1	2	0.013431	0.0106	1	3	0.012811	0.0152	1	5	0.16003	0.0278	1	0	0	0	0	1	0.0077715	0.00455	0.99	0	0	0	0	0	0	0	0.23	0	0	0	0.7	1	0.0077898	0.00607	1	0	0	0	0.06
BN1106_s2514B000095	Long-chain-fatty-acid--CoA ligase;Long-chain acyl-CoA synthetase	0	0	0	0.55	1	0.016301	0	1	4	0.055775	0.0123	1	3	0.22273	0.0136	1	0	0	0	0.06	2	0.038821	0	1	1	0.088734	0.0123	0.99	2	0.029804	0.0123	1	0	0	0	0.17	0	0	0	0.44	0	0	0	0.14
BN1106_s1690B000284	Sad1/unc-84-like protein;SUN domain-containing protein 2	2	0.20986	0.0428	1	0	0	0	0.19	0	0	0	0.81	1	0.098959	0.0175	1	0	0	0	0.14	0	0	0	0.93	0	0	0	0	0	0	0	0.74	0	0	0	0.23	0	0	0	0.21	0	0	0	0.77
BN1106_s7814B000036	Integrin-linked protein kinase	2	1.0902	0.112	1	2	0.11307	0.0442	1	4	0.16281	0.189	1	2	1.1649	0.112	1	1	0.095249	0.0683	1	1	0.13194	0.0683	0.99	1	1.064	0.0442	0.99	1	0.047494	0.0683	0.99	0	0	0	0	1	0.062008	0.0683	0.99	1	0.070921	0.0683	0.99
BN1106_s2100B000129	Endocytosis/signaling protein EHD1	3	1.9033	0.116	1	3	0.18705	0.116	1	2	0.073513	0.0826	1	3	1.0917	0.116	1	2	0.098198	0.0785	1	1	0.063662	0.0455	1	2	0.50514	0.0455	1	1	0.048876	0.0455	1	1	0.082949	0.0455	0.95	1	0.063812	0.0455	0.99	1	0.072984	0.0455	0.99
BN1106_s3452B000179	Actin-like protein 3;Prolyl oligopeptidase (S09 family)	2	0.16444	0.0315	0.98	2	0.097205	0.0315	1	3	0.097342	0.105	1	4	0.58296	0.0385	1	2	0.081887	0.0315	1	2	0.11343	0.0315	1	1	0.17536	0.0315	0.98	3	0.13828	0.105	1	1	0.069876	0	0.98	1	0.053755	0.0315	0.99	1	0.061481	0.0315	1
BN1106_s2565B000400	F-actin capping protein alpha	3	0.57152	0.0884	1	0	0	0	0	2	0.06063	0.0408	1	2	0.46466	0.0408	1	3	0.12853	0.0952	1	3	0.17804	0.0748	1	2	0.87548	0.0748	1	3	0.193	0.129	1	2	0.14618	0.0816	1	2	0.11245	0.0952	1	3	0.20411	0.0748	1
BN1106_s1679B000169	Universal stress protein	5	3.513	0.344	1	3	0.33876	0.199	1	4	0.31942	0.291	1	4	1.1482	0.199	1	1	0.076438	0.0861	0.97	2	0.23583	0.199	1	2	1.6763	0.199	1	3	0.3035	0.291	1	2	0.30728	0.199	1	1	0.10613	0.0861	0.99	2	0.27036	0.205	1
BN1106_s12550B000010	Proteasome subunit alpha type (EC 3.4.25.1)	4	6.841	0.53	1	1	0.22945	0.121	0.92	4	1.2965	0.53	1	3	8.4979	0.47	1	2	0.49768	0.348	1	2	0.68939	0.53	1	3	7.2256	0.47	1	3	1.039	0.515	1	1	0.34887	0.348	0.98	0	0	0	0	3	1.5515	0.47	1
BN1106_s737B000429	Hydroxyacyl-Coenzyme A dehydrogenase	1	0.97497	0.158	0.99	2	0.29299	0.25	1	2	0.18478	0.242	1	1	1.6884	0.158	1	2	0.24682	0.25	1	1	0.14758	0.158	1	2	6.0285	0.25	1	1	0.1133	0.158	1	1	0.44548	0.158	0.99	1	0.14792	0.158	1	1	0.16919	0.158	1
BN1106_s149B000358	Talin	3	0.65849	0.0692	1	1	0.042808	0.0409	0.96	1	0.026997	0.0314	0.99	0	0	0	0.72	3	0.1202	0.116	1	0	0	0	0.69	2	0.34421	0.0629	1	1	0.038351	0.0409	1	1	0.065087	0.044	1	2	0.10551	0.0755	1	2	0.12068	0.0849	1
BN1106_s338B000296	Ribosomal protein L26;60S ribosomal protein L26	2	1.4143	0	1	0	0	0	0.08	2	0.13043	0.113	1	1	0.12691	0	1	1	0.078053	0	1	0	0	0	0	2	0.78915	0.0563	1	1	0.083007	0	0.95	0	0	0	0.76	1	0.10837	0	0.93	0	0	0	0.24
BN1106_s1715B000390	Splicing factor 3A subunit 3	3	0.43029	0.0565	1	1	0.024404	0.0245	1	2	0.031722	0.0395	1	2	0.22405	0.0339	1	1	0.020558	0.0245	1	1	0.028478	0.0245	1	1	0.13284	0.0169	1	1	0.021863	0.0245	0.98	1	0.037105	0.0245	0.99	1	0.028545	0.0245	0.98	0	0	0	0.87
BN1106_s1628B000104	Ribosomal protein L27;60s ribosomal protein L27e	2	0.80125	0	1	0	0	0	0	2	0.10246	0	1	3	1.5435	0.0559	1	2	0.13687	0	1	2	0.18959	0	1	2	1.7574	0	1	2	0.14556	0	1	2	0.24703	0	1	2	0.19004	0	1	2	0.21736	0	1
BN1106_s2257B000189	Heat shock protein 67B2	1	0.15751	0.05	1	2	0.16977	0.05	1	3	0.17662	0.05	1	2	0.23253	0.05	1	2	0.14301	0	1	1	0.0903	0.05	0.99	1	0.29528	0.05	0.99	1	0.069326	0	1	0	0	0	0.25	2	0.19857	0.05	1	0	0	0	0.11
BN1106_s366B000435	Calumenin;EF hand containing protein	6	0.61253	0.297	1	0	0	0	0	3	0.1038	0.169	1	5	1.6291	0.195	1	3	0.13866	0.199	1	2	0.12055	0.0602	1	1	0.74937	0.0602	1	4	0.20906	0.252	1	1	0.074024	0	0.96	0	0	0	0.06	0	0	0	0.05
BN1106_s7312B000016	Transcriptional activator protein Pur	2	0.52769	0.108	1	0	0	0	0.29	0	0	0	0	2	0.95568	0.108	1	1	0.061222	0.0645	1	1	0.084805	0.0645	1	1	0.47829	0.043	0.94	1	0.065108	0.0645	0.99	1	0.1105	0.0645	1	0	0	0	0.18	2	0.21215	0.118	1
BN1106_s395B000715	ATP:cob(I)alamin adenosyltransferase	3	0.97438	0.181	1	1	0.065109	0.114	0.98	6	0.37151	0.338	1	5	2.3185	0.333	1	5	0.37952	0.338	1	3	0.26712	0.252	1	3	2.2165	0.248	1	4	0.29686	0.167	1	0	0	0	0	1	0.076156	0.0476	0.99	2	0.18841	0.133	1
BN1106_s590B000252	Kyphoscoliosis peptidase;Hillarin	2	0.12082	0.0102	1	4	0.063295	0.0329	1	3	0.029381	0.0329	1	5	0.55449	0.0567	1	1	0.012604	0.00907	0.96	1	0.017459	0.0102	1	1	0.11585	0.0102	0.75	1	0.013404	0.00907	0.92	0	0	0	0	0	0	0	0	2	0.040781	0.0238	1
BN1106_s1055B000504	Nuclear pore complex protein Nup205	4	0.083458	0.0136	1	0	0	0	0	1	0.0032491	0.00467	1	5	0.088412	0.0132	1	0	0	0	0.19	0	0	0	0	1	0.019659	0.00467	0.99	0	0	0	0.18	0	0	0	0.61	0	0	0	0	0	0	0	0.77
BN1106_s414B000241	Calmodulin;16 kDa calcium-binding protein	4	1.575	0.134	1	3	0.36297	0.0563	1	2	0.1357	0.0563	1	5	1.0598	0.204	1	3	0.30577	0.0563	1	2	0.25109	0.0563	1	3	1.385	0.0704	1	0	0	0	0.3	0	0	0	0.2	0	0	0	0	0	0	0	0
BN1106_s903B000404	Family S9 non-peptidase homologue (S09 family);Acetylcholinesterase;Butyrylcholinesterase;Cholinesterase	7	0.99421	0.0912	1	3	0.068936	0.058	1	3	0.043474	0.058	1	5	0.53087	0.106	1	1	0.018339	0.0265	1	2	0.052193	0.0133	1	0	0	0	0	2	0.04007	0.0448	1	0	0	0	0	0	0	0	0	0	0	0	0
BN1106_s1588B000213	Transmembrane emp24 domain-containing protein 2;copii-coated vesicle membrane protein P24;Suppressor/enhancer of lin-12 protein 9	3	2.1154	0.182	1	0	0	0	0	0	0	0.0455	0.51	3	0.77948	0.182	1	0	0	0.0455	0.98	0	0	0	0	3	1.5152	0.182	1	0	0	0	0.25	0	0	0	0.09	0	0	0	0.58	0	0	0	0
BN1106_s2318B000214	Microtubule associated-protein orbit;clasp2 protein;CLIP-associating protein 1	3	0.17655	0.0254	1	0	0	0	0.07	0	0	0	0.2	0	0	0	0.99	0	0	0	0.63	0	0	0	0.66	0	0	0	0	0	0	0	0.15	0	0	0	0	0	0	0	0.84	0	0	0	0.21
BN1106_s206B000272	Uncharacterized protein	1	1.2051	0.0576	1	2	0.15487	0.0576	1	2	0.1599	0.0576	1	1	0.61794	0.0576	0.99	1	0.059897	0.0576	0.99	2	0.18072	0.0576	1	1	0.73924	0.0576	0.99	3	0.22715	0.0576	1	1	0.10811	0.0576	0.99	1	0.083165	0.0576	0.99	1	0.095119	0.0576	0.98
BN1106_s5214B000065	Actin related protein 2/3 complex subunit 4	2	1.4659	0.101	1	1	0.061741	0.0507	0.99	1	0.038937	0.0507	0.99	2	0.97396	0.101	1	2	0.11207	0.101	1	2	0.15524	0.101	1	2	1.1111	0.101	1	2	0.11918	0.101	1	2	0.20227	0.101	1	2	0.1556	0.101	1	2	0.17797	0.101	1
BN1106_s2760B000137	Serine/arginine repetitive matrix protein 2;RNA-binding protein 1	2	0.36067	0.104	1	0	0	0	0.73	2	0.082646	0.104	1	3	0.736	0.154	1	1	0.051288	0.0498	0.99	1	0.071044	0.0498	0.98	3	1.6711	0.127	1	1	0.054543	0.0498	0.99	1	0.092568	0.0498	0.94	1	0.071212	0.0498	0.99	1	0.081448	0.0498	0.95
BN1106_s1582B000144	Cytochrome c oxidase	1	1.9984	0	1	2	0.30634	0.08	1	2	0.19319	0.08	1	2	0.41959	0.08	1	1	0.11079	0	1	2	0.35747	0.08	1	2	1.1689	0.08	1	3	0.48267	0.08	1	1	0.19995	0	1	1	0.15382	0	0.99	1	0.17593	0	0.99
BN1106_s917B000270	Ferritin (EC 1.16.3.1)	3	1.5515	0.0805	1	1	0.076482	0.0805	1	3	0.17419	0.195	1	5	2.4621	0.149	1	3	0.23269	0.195	1	2	0.1956	0.0805	1	0	0	0	0	3	0.24745	0.195	1	0	0	0	0.98	3	0.32308	0.0805	1	1	0.10232	0.0747	0.98
BN1106_s5169B000151	Snare protein ykt6;Synaptobrevin homolog YKT6	2	1.2436	0.0637	1	1	0.086555	0	1	1	0.12101	0	1	3	1.2596	0.146	1	1	0.072916	0	1	1	0.101	0	0.99	0	0	0	0.99	1	0.077544	0	1	1	0.1316	0	0.98	0	0	0	0.15	1	0.25669	0	0.96
BN1106_s5073B000165	Major vault protein	1	0.64048	0.0769	1	2	0.17774	0.183	1	1	0.0509	0.0769	0.99	2	1.4156	0.0769	1	1	0.067991	0.0769	0.99	1	0.094182	0.0769	0.99	0	0	0	0	2	0.15923	0.166	1	1	0.12272	0.0769	0.99	3	0.34433	0.272	1	2	0.23778	0.166	1
BN1106_s1085B000088	Isocitrate dehydrogenase (NAD+)	2	1.2442	0.0817	1	0	0	0	0	1	0.041061	0.0385	1	4	1.8191	0.178	1	1	0.054849	0.0577	1	0	0	0	0.07	1	0.63549	0.0433	1	3	0.20508	0.139	1	1	0.098995	0.0385	1	1	0.076156	0.0385	0.99	2	0.18841	0.0817	1
BN1106_s1997B000146	Dolichyl-phosphate mannosyltransferase polypeptide 1	2	0.60358	0.158	1	2	0.18138	0.0667	1	3	0.18981	0.158	1	2	1.3688	0.158	1	2	0.1528	0.0667	1	2	0.21166	0.0909	1	1	0.79616	0.0909	1	1	0.073664	0	1	2	0.27579	0.0909	1	1	0.096176	0.0909	0.98	3	0.40263	0.158	1
BN1106_s3109B000183	Mitogen-activated protein kinase kinase	1	0.052231	0.0203	0.96	2	0.070584	0.0508	1	2	0.044514	0.0508	1	2	0.37105	0.0508	1	1	0.028521	0.0305	1	0	0	0	0	2	0.62031	0.0508	1	1	0.030332	0.0305	1	1	0.051477	0.0305	0.99	0	0	0	0	1	0.045293	0.0305	1
BN1106_s6008B000042	Phosphoglucomutase	3	1.3192	0.129	1	4	0.3462	0.129	1	3	0.15039	0.0995	1	4	1.5421	0.129	1	2	0.12324	0.129	1	2	0.17072	0.129	1	2	1.4999	0.0448	1	3	0.21364	0.129	1	2	0.22244	0.129	1	0	0	0	0	1	0.090234	0.0448	1
BN1106_s6130B000131	Pyruvate dehydrogenase acetyl-transferring-phosphatase	1	0.13401	0.0181	1	4	0.10608	0.103	1	4	0.066897	0.103	1	1	0.18951	0.0163	1	3	0.065009	0.0759	1	1	0.028267	0.038	1	0	0	0	0.24	3	0.069135	0.0814	1	0	0	0	0.83	1	0.028334	0.0163	1	0	0	0	0.99
BN1106_s8832B000050	Phosphatidylinositol transfer protein	4	2.2405	0.138	1	0	0	0	0.1	3	0.11267	0.142	1	3	1.2826	0.138	1	2	0.094038	0.0813	1	1	0.061121	0	0.99	1	0.51124	0.0813	0.99	3	0.22798	0.13	1	1	0.079639	0	0.99	2	0.13057	0.13	1	3	0.34043	0.11	1
BN1106_s1784B000457	Inosine-5-monophosphate dehydrogenase	2	0.90172	0.0569	1	3	0.16597	0.0783	1	4	0.14846	0.153	1	5	2.0491	0.16	1	1	0.04132	0.0641	0.98	0	0	0	0	3	1.5205	0.0641	1	1	0.043943	0.0285	0.97	0	0	0	0.2	0	0	0	0.17	0	0	0	0
BN1106_s1922B000120	Fasciclin I-like protein;Periostin	4	0.39887	0.0454	1	0	0	0	0.99	1	0.012914	0.0125	1	3	0.25934	0.0297	1	0	0	0	0.22	0	0	0	0.83	0	0	0	0.32	0	0	0	0.38	0	0	0	0.14	0	0	0	0.51	0	0	0	0
BN1106_s1154B000147	Uncharacterized protein	0	0	0	0	1	0.021138	0.0146	1	3	0.042147	0.0455	1	0	0	0	0	0	0	0	0.19	0	0	0	0.09	0	0	0	0	0	0	0	0.2	0	0	0	0.54	0	0	0	1	0	0	0	1
BN1106_s4380B000066	Acetyl-CoA C-acetyltransferase	1	0.6233	0.0372	0.96	2	0.14235	0.144	1	3	0.14604	0.256	1	3	1.6609	0.149	1	2	0.11992	0.0372	1	0	0	0	0	2	2.6947	0.0372	1	2	0.12753	0.149	1	1	0.099986	0.0372	0.87	1	0.076919	0.0372	0.97	0	0	0	0
BN1106_s886B000188	Elongation factor 1-beta	2	0.30613	0.0415	0.97	0	0	0	0.1	2	0.068371	0.0755	1	2	1.4571	0.0755	1	3	0.14591	0.128	1	2	0.12651	0.0755	1	1	0.55855	0.0415	0.97	1	0.04565	0.0415	1	1	0.077474	0.034	0.95	1	0.0596	0.0415	1	1	0.068167	0.0415	1
BN1106_s1643B000114	Peptidyl-alpha-hydroxyglycine alpha-amidating lyase	2	0.2522	0.12	1	3	0.26883	0.191	1	1	0.047136	0.0546	1	2	0.91518	0.0656	0.99	3	0.22646	0.191	1	2	0.19076	0.126	1	3	2.1634	0.12	1	1	0.06696	0.071	1	1	0.11364	0.0546	0.99	1	0.087424	0.071	1	2	0.2187	0.126	1
BN1106_s120B000362	Serine/arginine rich splicing factor;RNA-binding protein 8A	3	1.2175	0.24	1	1	0.078775	0.0643	0.99	1	0.049679	0.0643	1	3	1.2784	0.187	1	2	0.14582	0.175	1	0	0	0	0	2	1.1392	0.129	1	2	0.15507	0.24	1	1	0.11977	0.0643	0.99	2	0.20246	0.24	1	1	0.10538	0.0643	0.99
BN1106_s676B000138	Branched-chain-amino-acid aminotransferase	3	0.17425	0.0627	1	0	0	0	0	3	0.071234	0.107	1	3	1.0885	0.107	1	3	0.095153	0.0627	1	2	0.084176	0.0627	1	2	0.40623	0.0653	1	2	0.10119	0.0862	1	3	0.17174	0.0627	1	3	0.13212	0.0627	1	3	0.15111	0.0627	1
BN1106_s3064B000110	Pre-mRNA-processing factor 19	0	0	0	0	1	0.025645	0.015	0.96	1	0.016173	0.0449	1	6	0.55958	0.105	1	5	0.12282	0.142	1	2	0.061774	0.03	1	2	0.29812	0.0449	1	2	0.047426	0.0581	1	1	0.038992	0.015	0.95	1	0.029996	0.0431	1	2	0.07082	0.0599	1
BN1106_s3699B000167	Prefoldin subunit 1	2	0.52727	0.2	1	2	0.25903	0.2	1	2	0.16336	0.2	1	4	1.3621	0.358	1	2	0.21822	0.2	1	2	0.30227	0.2	1	3	2.6182	0.2	1	2	0.23207	0.2	1	2	0.39385	0.2	1	2	0.30299	0.2	1	1	0.15172	0.0917	0.99
BN1106_s3036B000185	Asparaginyl-tRNA synthetase	0	0	0	0.77	3	0.14857	0.125	1	2	0.059118	0.0946	1	3	0.66178	0.162	1	1	0.037405	0.0642	1	1	0.051813	0.0642	0.99	1	0.2417	0.0608	1	1	0.039779	0.0642	0.99	1	0.067511	0.0642	0.99	1	0.051935	0.0642	0.93	2	0.12541	0.0946	1
BN1106_s1726B000388	Alpha adaptin carboxyl-terminal domain	3	0.35158	0.0312	1	3	0.072754	0.0555	1	1	0.014449	0.0156	1	3	0.34155	0.0295	1	2	0.039709	0.0156	1	1	0.026736	0.0156	1	0	0	0	0	1	0.020526	0.0243	0.99	0	0	0	0	0	0	0	0.17	0	0	0	0
BN1106_s3900B000173	WD repeat and FYVE domain-containing protein 2	0	0	0	0.87	0	0	0	0	1	0.016269	0.0196	1	1	0.086909	0.0196	1	1	0.021731	0.0196	1	1	0.030103	0.0196	1	2	0.29993	0.0393	1	0	0	0	0	1	0.039222	0.0196	1	0	0	0	0.52	1	0.034511	0.0196	1
BN1106_s1192B000301	tRNA-intron endonuclease	2	0.25225	0.0279	1	0	0	0	0	0	0	0	0.62	3	0.19391	0.0279	1	0	0	0	0.45	0	0	0	0.97	1	0.060254	0	0.99	0	0	0	0.7	0	0	0	0.07	0	0	0	0.93	0	0	0	0.27
BN1106_s7781B000008	Signal recognition particle subunit SRP72	1	0.077241	0.0163	1	1	0.019445	0.0134	1	0	0	0	0	2	0.2434	0.0297	1	2	0.033559	0.0401	1	0	0	0	0.24	0	0	0	0.07	0	0	0	0.89	0	0	0	0.88	0	0	0	0.32	0	0	0	0
BN1106_s1162B000591	26S proteasome non-ATPase regulatory subunit 7	2	1.4942	0.155	1	1	0.069594	0.0515	0.99	2	0.095431	0.149	1	2	2.0913	0.119	1	1	0.058627	0.0515	1	1	0.081211	0.0515	0.99	1	2.2545	0.0515	0.99	2	0.13557	0.119	1	1	0.10581	0.0515	0.99	1	0.081402	0.0515	0.99	1	0.093103	0.0515	0.99
BN1106_s925B000547	Alpha-tubulin 3	2	10.205	0.333	1	2	0.79073	0.397	1	2	0.9098	0.397	1	2	5.1639	0.248	1	2	0.66612	0.312	1	2	0.43125	0.248	1	2	6.5807	0.248	1	1	0.33108	0.106	0.99	0	0	0	0	0	0	0	0	0	0	0	0
BN1106_s3958B000080	Ribosomal protein L17;60S ribosomal protein l17	1	0.85739	0	1	1	0.068505	0.0518	1	2	0.093819	0.0518	1	2	1.2764	0.0518	0.99	2	0.12532	0.0518	1	2	0.1736	0.0518	1	1	1.1367	0.0518	0.98	2	0.13328	0.0518	1	0	0	0	0.13	1	0.080129	0.0518	0.99	1	0.091646	0.0518	0.99
BN1106_s3765B000083	Egg protein CP3842	2	1.5082	0.0952	1	1	0.081713	0.0655	1	2	0.11361	0.0952	1	1	0.59825	0.0655	0.99	1	0.068837	0.0655	1	1	0.095353	0.0655	0.99	1	1.329	0.0655	0.99	1	0.073206	0.0655	0.99	1	0.12424	0.0655	0.99	1	0.095578	0.0655	0.99	1	0.10932	0.0655	1
BN1106_s364B000260	Uncharacterized protein	3	0.65318	0.0795	1	2	0.093409	0.0795	1	3	0.093346	0.159	1	3	0.3021	0.0795	1	2	0.078689	0.0795	1	2	0.109	0.0795	1	2	0.40974	0.0497	1	2	0.083684	0.0795	1	1	0.067283	0.0497	0.99	2	0.10926	0.0795	1	1	0.0592	0.0497	1
BN1106_s2196B000154	Uncharacterized protein	1	0.17535	0.0312	0.99	1	0.041194	0.0312	0.99	1	0.025979	0.0312	1	0	0	0	0.79	2	0.072987	0.0594	1	1	0.048071	0.0312	0.99	1	0.31897	0.0312	0.99	2	0.07762	0.0594	1	1	0.062634	0.0312	1	2	0.10134	0.0594	1	1	0.05511	0.0312	1
BN1106_s439B000194	Anaphase-promoting complex subunit 4	2	2.1552	0	1	0	0	0	0	3	0.28129	0.256	1	3	3.3076	0.101	1	2	0.21822	0.101	1	3	0.52048	0.256	1	2	2.5283	0.256	1	2	0.23207	0.101	1	3	0.67817	0.101	1	2	0.30299	0.101	1	3	0.5967	0.256	1
BN1106_s531B000173	Vesicular amine transporter	3	1.2627	0.207	1	2	0.11761	0.0854	1	2	0.074169	0.0854	1	3	1.6669	0.207	1	2	0.099074	0.0854	1	1	0.064196	0.0528	0.99	2	0.91065	0.0854	1	2	0.16917	0.175	1	1	0.083645	0.0528	0.99	1	0.064347	0.0528	0.99	2	0.15733	0.0854	1
BN1106_s866B000224	Glucosamine-phosphate N-acetyltransferase	1	0.80574	0.0442	0.98	1	0.074319	0.0442	0.97	1	0.046869	0.0442	1	3	1.1966	0.105	1	3	0.22496	0.105	1	1	0.086725	0.0442	0.97	2	1.0693	0.116	1	3	0.23924	0.105	1	1	0.113	0.0442	0.98	1	0.086929	0.0442	0.99	1	0.099424	0.0718	1
BN1106_s381B000270	Calmodulin-like protein	2	0.61257	0.068	1	2	0.088091	0.068	1	2	0.055555	0.0356	1	4	0.71962	0.0777	1	4	0.16479	0.146	1	2	0.1028	0.068	1	2	0.57975	0.068	1	1	0.037494	0.0324	1	0	0	0	0.48	0	0	0	0	1	0.055989	0.0356	0.99
BN1106_s896B000282	Coproporphyrinogen oxidase	2	0.10802	0.0548	1	0	0	0	0	2	0.044158	0.0679	1	2	0.3844	0.0783	1	3	0.092252	0.102	1	1	0.039204	0.0444	1	2	0.39432	0.0679	1	3	0.098108	0.094	1	1	0.051082	0.0235	1	4	0.17817	0.125	1	2	0.093672	0.0548	1
BN1106_s1170B000182	Phosphomannomutase	3	0.92117	0.127	1	1	0.056191	0.0549	0.99	4	0.17458	0.127	1	2	0.69318	0.127	1	2	0.10133	0.127	1	2	0.14037	0.0549	1	3	1.205	0.127	1	1	0.050341	0.0717	1	1	0.085435	0.0549	0.99	1	0.065725	0.0717	0.99	2	0.16092	0.0717	1
BN1106_s6821B000024	Uncharacterized protein	1	0.4038	0.0269	0.99	2	0.083081	0.0269	1	2	0.052395	0.0269	1	2	0.61729	0.0269	1	1	0.033342	0	0.99	2	0.096949	0.0269	1	3	0.73714	0.0269	1	0	0	0	0	0	0	0	0.38	1	0.046294	0.0269	0.96	0	0	0	0
BN1106_s113B000326	Endothelin-converting enzyme-like 1	0	0	0	0.35	3	0.052913	0.0263	1	3	0.03337	0.0145	1	2	0.15105	0.0118	1	3	0.044575	0.0263	1	1	0.019734	0	1	0	0	0	0	1	0.01515	0	1	1	0.025713	0	0.99	0	0	0	0.98	1	0.022624	0	1
BN1106_s675B000100	ATPase, F0 complex, subunit F6, mitochondrial,domain-containing protein	4	4.5389	0.0615	1	0	0	0	0.38	3	0.2641	0.0615	1	5	4.4706	0.0615	1	2	0.20623	0	1	1	0.12584	0	0.97	1	0.7097	0	0.98	2	0.21932	0	1	0	0	0	0	0	0	0	0	0	0	0	0
BN1106_s4385B000040	tRNA-splicing ligase RtcB homolog (EC 6.5.1.3)	0	0	0	0	3	0.17628	0	1	2	0.11117	0.0534	1	4	1.1176	0.0534	1	3	0.1485	0.0534	1	2	0.12863	0	1	3	0.95955	0.0534	1	3	0.15792	0.0534	1	0	0	0	0	0	0	0	0.95	1	0.069242	0	0.92
BN1106_s3068B000226	Chromosome transmission fidelity factor;UPF0160 protein MYG1 mitochondrial	5	0.40442	0.0323	1	0	0	0	0	1	0.020556	0	1	4	0.49603	0.0323	1	2	0.057158	0.0522	1	0	0	0	0.73	4	1.0815	0.0323	1	1	0.029201	0	0.97	0	0	0	0	0	0	0	0	0	0	0	0
BN1106_s2474B000180	DEAD (Asp-Glu-Ala-Asp) box polypeptide 23;Pre-mRNA-splicing ATP-dependent RNA helicase prp28	0	0	0	0.16	2	0.028683	0.00876	1	0	0	0	0.71	0	0	0	0.06	0	0	0	0.22	0	0	0	0	0	0	0	0.56	1	0.012626	0.0131	1	0	0	0	0.72	0	0	0	0.63	0	0	0	0.92
BN1106_s52B000294	Uncharacterized protein	4	2.5923	0.137	1	1	0.064787	0.0521	0.99	2	0.088347	0.0521	1	2	1.0928	0.137	1	1	0.054578	0.0521	1	1	0.075602	0.0521	1	1	1.5645	0.0521	0.99	1	0.058042	0.0521	0.99	1	0.098506	0.0521	0.99	1	0.07578	0.0521	0.99	1	0.086672	0.0521	0.99
BN1106_s2879B000107	Uncharacterized protein	2	1.9004	0.116	1	0	0	0	0	2	0.16496	0.116	1	2	3.6304	0.116	1	2	0.22035	0.116	1	2	0.30523	0.116	1	2	3.4491	0.116	1	1	0.10248	0.107	1	1	0.17393	0.107	0.89	2	0.30595	0.116	1	1	0.15303	0.107	1
BN1106_s475B000511	Acyl-CoA thioesterase-related	3	0.76369	0.0895	1	0	0	0	0	2	0.053408	0.0617	1	2	0.80413	0.0556	1	2	0.071341	0.0617	1	1	0.047037	0.0278	0.99	1	0.39343	0.0278	0.91	1	0.036112	0.0278	1	1	0.061287	0.0278	1	1	0.047148	0.0278	1	1	0.053924	0.0278	1
BN1106_s2386B000229	Glucosidase 2 subunit beta	3	0.56865	0.0296	1	4	0.12464	0.0444	1	2	0.036636	0.0211	1	3	0.42977	0.0233	1	1	0.023638	0	0.99	0	0	0	0	2	0.35949	0.0211	0.99	1	0.025139	0.0211	1	0	0	0	0	2	0.06795	0.0233	1	2	0.077716	0.0423	1
BN1106_s17559B000002	Uncharacterized protein	3	0.56942	0.0469	1	1	0.13336	0.0678	0.96	2	0.17823	0.0937	1	3	2.2627	0.0925	1	2	0.21491	0.0986	1	0	0.18175	0.0727	0.77	0	0	0	0	0	0.20491	0.0851	0.67	1	0.20277	0.0678	0.98	1	0.47337	0.0974	0.97	2	0.45639	0.0962	1
BN1106_s390B000196	Syntenin-1	2	0.87032	0.0645	1	0	0	0	0	2	0.064897	0.0645	1	2	0.54581	0.0358	0.96	0	0	0	0	0	0	0	0.35	1	1.0051	0.0358	1	2	0.092192	0.0896	1	0	0	0	0.08	0	0	0	0	1	0.064891	0.0358	1
BN1106_s146B000267	Der1-like protein, derlin	1	1.4244	0.107	1	2	0.18518	0.157	1	1	0.052847	0.107	0.99	1	1.4645	0.107	1	1	0.070592	0.107	1	1	0.097784	0.107	0.99	1	2.2828	0.107	1	0	0	0	0.76	0	0	0	0	0	0	0	0.14	1	0.1121	0.107	1
BN1106_s5825B000038	Fatty acid binding like	2	1.0764	0.0854	1	2	0.1839	0	1	3	0.19268	0.0793	1	3	1.1484	0.0854	1	3	0.25738	0.0854	1	1	0.097165	0.0854	1	1	0.86572	0	1	4	0.4054	0.0854	1	0	0	0	0	1	0.097394	0.0793	1	0	0	0	0
BN1106_s6478B000075	GTP-binding protein	1	0.063154	0	1	2	0.086073	0.0311	1	2	0.054282	0.0311	1	3	0.45764	0.0621	1	2	0.072509	0.0311	1	4	0.22254	0.102	1	2	0.95324	0.0311	1	2	0.077111	0.0311	1	0	0	0	0.96	3	0.15888	0.0714	1	2	0.11515	0.0311	1
BN1106_s1000B000612	Phosphatidylinositol glycan class T	3	0.6973	0.151	1	4	0.22647	0.168	1	4	0.10891	0.137	1	2	0.3733	0.0615	1	1	0.031624	0.0419	1	3	0.14416	0.12	1	1	0.20434	0.0419	1	3	0.11068	0.12	1	2	0.11952	0.0894	1	0	0	0	0	1	0.05022	0.0419	1
BN1106_s1118B000186	Eukaryotic translation initiation factor 3 subunit	0	0	0	0.99	0	0	0	0	2	0.031421	0.0534	1	2	0.32767	0.0442	1	3	0.064882	0.0718	1	1	0.028215	0.0276	1	3	0.55541	0.0718	1	3	0.069	0.0718	1	0	0	0	0.07	1	0.028282	0.0184	0.99	1	0.032347	0.0258	0.95
BN1106_s87B000324	Hyaluronidase;Aminopeptidase P homologue (M24 family);Bifunctional protein NCOAT;Hyaluronoglucosaminidase	1	0.097112	0.0146	0.97	2	0.02485	0.0265	1	3	0.02387	0.0347	1	2	0.20248	0.0228	1	1	0.010309	0.0119	0.99	3	0.044168	0.0411	1	0	0	0	0	0	0	0	0	1	0.018607	0.0119	0.99	3	0.044272	0.0411	1	3	0.050635	0.0347	1
BN1106_s1807B000157	Glutathione S-transferase zeta	5	3.7325	0.0575	1	2	0.16762	0	1	2	0.10571	0	1	2	0.65969	0	1	1	0.06443	0	0.97	1	0.089249	0	0.99	1	0.29184	0	0.99	1	0.068519	0	0.98	0	0	0	0.82	1	0.089459	0	0.99	1	0.10232	0	0.91
BN1106_s1767B000252	GTP binding/translation elongation factor;116 kD U5 small nuclear ribonucleoprotein component	2	0.17125	0.0207	1	3	0.06638	0.0207	1	3	0.041863	0.0366	1	3	0.36016	0.0446	1	3	0.05592	0.0207	1	3	0.077461	0.0207	1	0	0	0	0	4	0.081414	0.0207	1	2	0.065547	0.0207	1	2	0.050425	0	1	2	0.057672	0.0207	1
BN1106_s2864B000144	Dynein light chain 8 kDa outer arm	3	2.8088	0.264	1	0	0	0	0.58	1	0.09637	0.121	0.86	5	2.7349	0.264	1	1	0.12873	0.121	0.89	1	0.17832	0.132	0.99	1	0.58309	0.121	1	1	0.1369	0.132	0.99	1	0.23234	0.143	0.99	1	0.17874	0.132	1	0	0	0	0
BN1106_s2431B000094	DDI1 homolog 2;DNA damage-inducible protein 1	1	0.20011	0.031	1	2	0.066141	0.0286	1	2	0.041712	0.0597	1	2	0.21816	0.031	1	0	0	0	0	0	0	0	0	2	0.62992	0.031	1	3	0.092468	0.0597	1	0	0	0	0	0	0	0	0.35	0	0	0	0.68
BN1106_s2963B000136	BRO1 domain-containing protein BROX	4	1.1827	0.0886	1	3	0.098576	0.0583	1	5	0.11192	0.0839	1	2	0.21317	0.0653	1	1	0.025671	0.0396	0.99	1	0.03556	0.0396	1	1	0.17161	0.0396	1	1	0.027301	0.0396	0.99	1	0.046333	0.0396	0.99	0	0	0	0.34	1	0.040767	0.0396	0.99
BN1106_s957B000122	Cytosolic purine 5'-nucleotidase	0	0	0	0.19	2	0.069099	0.0709	1	2	0.043577	0.0734	1	2	0.42706	0.0759	1	3	0.090991	0.0987	1	2	0.080633	0.0582	1	0	0	0	0	3	0.096767	0.0734	1	1	0.050436	0.0304	0.97	1	0.0388	0.0304	1	1	0.044377	0.0304	1
BN1106_s4661B000179	Glutamine synthetase	3	0.58021	0.188	1	0	0	0	0	3	0.12317	0.142	1	3	0.96915	0.188	1	3	0.16453	0.142	1	3	0.3264	0.188	1	2	0.68365	0.138	1	2	0.10876	0.138	1	0	0	0	0.1	1	0.066293	0.0837	0.99	1	0.075821	0.0837	1
BN1106_s6435B000015	Venom allergen-like protein 8;GLIPR1-like protein 1	0	0	0	0.07	1	0.064787	0	0.99	2	0.088347	0.0837	1	2	0.84228	0.0837	1	2	0.19174	0.0837	1	2	0.16347	0.0837	1	0	0	0	0	1	0.058042	0	1	1	0.098506	0	1	0	0	0	0.68	1	0.086672	0	0.99
BN1106_s9B000622	RNA polymerase II elongation factor	2	0.45561	0.0466	0.99	0	0	0	0	0	0	0	0	6	0.80705	0.0994	1	0	0	0	0.78	0	0	0	0	2	0.33279	0.0652	1	0	0	0	0.36	0	0	0	0.1	0	0	0	0.73	1	0.055458	0.0466	1
BN1106_s1772B000189	Mitochondrial 2-oxoglutarate/malate carrier protein	2	0.6172	0.0365	1	0	0	0	0.45	5	0.17926	0.103	1	3	0.87583	0.0631	1	1	0.03818	0.0365	1	1	0.052887	0.0399	1	4	1.7791	0.103	1	0	0	0	0	0	0	0	0	0	0	0	0	0	0	0	0
BN1106_s1061B000222	Uncharacterized protein	0	0	0	0.35	1	0.030832	0.0435	1	2	0.062953	0.0778	1	0	0	0	0.62	1	0.053952	0.0435	1	0	0	0	0.08	2	0.32056	0.0252	0.99	3	0.12396	0.133	1	0	0	0	0.53	0	0	0	0	0	0	0	0.48
BN1106_s9799B000024	FACT complex subunit SSRP1;Structure-specific recognition protein 1	0	0	0	0	2	0.038101	0.034	1	1	0.01174	0.0156	1	2	0.16663	0.034	1	1	0.015683	0.0156	1	1	0.021724	0.0156	1	1	0.10134	0.0156	0.99	1	0.016678	0.0156	0.99	0	0	0	0	1	0.021775	0.0156	1	0	0	0	0
BN1106_s2902B000072	N-terminal acetlytransferase-related;NMDA receptor-regulated protein 1	2	0.13707	0.0277	1	4	0.092158	0.0542	1	2	0.033414	0.037	1	1	0.074054	0.0145	1	1	0.014265	0.0159	0.99	0	0	0	0.28	0	0	0	0.13	0	0	0	0.83	0	0	0	0.24	0	0	0	0	1	0.022653	0	0.99
BN1106_s526B000062	Septate junction protein;Contactin/TAG-1 cell adhesion molecule	1	0.037533	0.0187	1	0	0	0	0	3	0.018345	0.00792	1	0	0	0	0.13	4	0.033064	0.0173	1	4	0.045801	0.0223	1	0	0	0	0.17	3	0.026061	0.00864	1	0	0	0	0.07	0	0	0	0.26	1	0.012669	0.00864	0.93
BN1106_s2574B000116	Diazepam-binding inhibitor	3	2.6116	0.296	1	0	0	0	0	0	0	0	0	3	1.7573	0.296	1	0	0	0	0	0	0	0	0.1	3	4.8957	0.296	1	0	0	0	0	0	0	0	0	2	0.49159	0.296	1	0	0	0	0
BN1106_s2624B000132	Transport protein Sec61 subunit gamma	2	4.0003	0.338	1	1	0.21818	0.147	0.98	0	0	0	0.78	2	5.1626	0.338	1	0	0	0	0	1	0.2546	0.147	0.99	1	12.815	0.147	0.99	1	0.19546	0.147	0.99	1	0.33173	0.147	0.99	1	0.2552	0.147	0.99	1	0.29188	0.147	0.99
BN1106_s1576B000060	Splicing factor U2AF 65 kDa subunit;U2 small nuclear ribonucleoprotein auxiliary factor (U2AF) 2	2	0.32034	0.0348	1	2	0.052831	0.0561	1	0	0	0	1	3	0.32059	0.0619	1	1	0.021562	0.0271	1	0	0	0	0	2	0.25713	0.0348	0.99	1	0.02293	0.0348	1	2	0.080327	0.0426	1	1	0.029938	0.0348	1	2	0.070677	0.0503	1
BN1106_s146B000265	Guanine nucleotide-binding protein G(S) subunit alpha (Adenylate cyclase-stimulating G alpha protein)	3	0.20813	0.106	1	2	0.085513	0.0673	1	2	0.053929	0.0705	1	2	0.85381	0.0705	1	2	0.072037	0.0673	1	1	0.047474	0.0321	0.99	3	0.75975	0.106	1	1	0.036448	0.0321	0.99	1	0.061857	0.0321	0.99	0	0	0	0	2	0.1144	0.0705	1
BN1106_s8807B000024	PRA1 family protein 3	1	0.62757	0.0482	1	1	0.059234	0.0482	1	1	0.037356	0.0482	1	2	0.43084	0.0482	1	1	0.049899	0.0482	1	0	0	0	0.96	1	0.38983	0.0482	1	1	0.053067	0.0482	1	1	0.090062	0.0482	1	1	0.069284	0.0482	1	1	0.079242	0.0482	1
BN1106_s2077B000122	Mannose-1-phosphate guanylyltransferase	1	0.15817	0.0387	0.97	3	0.13177	0.0982	1	3	0.083099	0.107	1	1	0.13481	0.0387	0.99	2	0.070434	0.0685	1	1	0.046465	0.0298	0.98	1	0.21675	0.0387	0.93	2	0.074905	0.0685	1	1	0.060543	0.0387	1	1	0.046575	0.0298	0.93	1	0.053269	0.0387	0.97
BN1106_s1141B000344	DnaJ (Hsp40) homolog	2	0.53884	0.0462	1	5	0.17421	0.0947	1	1	0.01891	0.0208	0.97	4	0.45194	0.0947	1	2	0.052418	0.0462	1	3	0.11305	0.0762	1	3	0.62805	0.0485	1	2	0.055745	0.0462	1	0	0	0	0	0	0	0	0	0	0	0	0.69
BN1106_s4287B000109	Uncharacterized protein	2	0.26702	0.0256	1	3	0.090443	0.0855	1	2	0.036718	0.0449	1	5	0.94678	0.113	1	1	0.023689	0.0256	1	0	0	0	0.08	0	0	0	0.27	0	0	0	0.71	0	0	0	0.35	0	0	0	0	0	0	0	0.64
BN1106_s1132B000139	Fatty-acid amide hydrolase 1	2	0.54583	0.0949	1	1	0.04661	0.0271	1	2	0.062222	0.0271	1	3	0.84138	0.0949	1	1	0.039265	0.0271	1	0	0	0	0.96	1	0.25372	0	1	1	0.041758	0.0271	1	0	0	0	0.29	0	0	0	0.23	0	0	0	0.31
BN1106_s768B000174	DEAD box ATP-dependent RNA helicase	0	0	0	0.5	1	0.028364	0.0231	1	2	0.037046	0.0692	1	3	0.51385	0.086	1	2	0.049486	0.0629	1	2	0.068548	0.0629	1	0	0	0	0	1	0.025411	0.0231	1	0	0	0	0.33	1	0.033176	0.0231	0.99	0	0	0	0.25
BN1106_s505B000382	Saposin containing protein;Proactivator polypeptide	3	0.14347	0.0254	1	1	0.017639	0.0147	1	1	0.011124	0.0147	1	1	0.02416	0.0147	1	0	0	0	0.09	0	0	0	0	1	0.067308	0.0147	1	0	0	0	0.06	2	0.054825	0.0254	1	1	0.020632	0.0147	0.99	0	0	0	0.98
BN1106_s1639B000396	PRX_like2 domain-containing protein;Prostamide/prostaglandin F synthase	4	2.0809	0.204	1	1	0.069227	0.104	1	2	0.094887	0	1	6	1.153	0.189	1	3	0.20705	0.0398	1	1	0.080783	0	0.99	2	0.57412	0.104	1	0	0	0	0	0	0	0	0	0	0	0	0	0	0	0	0.76
BN1106_s3309B000260	Glia maturation factor, beta	2	0.97441	0.105	1	1	0.088896	0.118	1	2	0.12461	0.105	1	3	1.1189	0.248	1	1	0.074888	0	1	0	0	0	0.99	2	1.6396	0.105	1	2	0.17702	0.144	1	0	0	0	0	0	0	0	0	0	0	0	0
BN1106_s1792B000145	Rab-protein 8;Ras-related protein Rab-27B	3	0.67989	0.106	1	1	0.058968	0.0485	0.99	4	0.18508	0.132	1	2	0.49843	0.0485	1	2	0.10669	0.0925	1	1	0.068811	0.0485	0.99	0	0	0	0.55	0	0	0	0	1	0.089657	0.0441	0.99	0	0	0	0	2	0.16943	0.0441	1
BN1106_s1805B000082	Uncharacterized protein	2	0.66916	0.12	1	1	0.13987	0	1	3	0.36817	0.12	1	2	0.45028	0.12	1	2	0.27694	0.12	1	2	0.38362	0.12	1	2	1.2544	0.12	1	2	0.29452	0.12	1	0	0	0	0	0	0	0	0	0	0	0	0.36
BN1106_s4896B000039	Oxidoreductase HTATIP2	3	0.59183	0.11	1	0	0	0	0	0	0	0	0.05	2	0.64055	0.0455	1	0	0	0	0	2	0.12971	0.0909	1	2	0.69252	0.0455	1	1	0.046739	0.0644	1	1	0.079322	0.0644	0.99	1	0.061022	0.0455	1	0	0	0	0.22
BN1106_s1357B000110	Laminin subunit beta-1	2	0.068335	0.0123	1	0	0	0	0.95	1	0.0053673	0.00905	1	6	0.20826	0.042	1	0	0	0	0	0	0	0	0.18	0	0	0	0.08	0	0	0	0	0	0	0	0.45	0	0	0	0.08	0	0	0	0.51
BN1106_s94B000341	Ubiquitin carboxyl-terminal hydrolase FAF-X;Ubiquitin-specific peptidase 9X (C19 family)	3	0.0482	0.0061	1	1	0.0040044	0	1	1	0.0025254	0	1	0	0	0	0.14	0	0	0	0.3	0	0	0	0.16	0	0	0	0	0	0	0	0.13	0	0	0	0	0	0	0	0.08	0	0	0	0.09
BN1106_s2101B000084	Helminth defence molecule-1	1	0.76158	0.122	1	0	0	0	0	0	0	0	0.13	3	1.5052	0.122	1	0	0	0	0	0	0	0	0	1	0.59689	0.122	1	0	0	0	0	1	0.23784	0.122	0.96	0	0	0	0	0	0	0	0
BN1106_s1521B000163	TAR DNA-binding protein 43	3	1.2177	0.0784	1	0	0	0	0	1	0.049134	0.0252	1	2	1.7896	0.0784	1	2	0.065632	0.0532	1	1	0.043433	0.0532	1	2	1.6187	0.0476	1	2	0.10965	0.101	1	2	0.11846	0.0532	1	2	0.14316	0.0784	1	1	0.10423	0.0252	0.99
BN1106_s563B000404	26S proteasome regulatory subunit	3	0.92945	0.0994	1	1	0.082224	0.0497	0.97	1	0.051855	0	0.99	1	0.58645	0.0497	1	2	0.1528	0.0994	1	1	0.095949	0.087	1	1	0.63667	0.0497	0.98	2	0.1625	0.149	1	0	0	0	0	0	0	0	0.7	1	0.11	0.0497	0.97
BN1106_s1784B000458	Inosine-5-monophosphate dehydrogenase	2	0.47434	0.0506	0.87	2	0.1285	0.097	1	2	0.081036	0.097	1	2	0.5944	0.0506	1	2	0.10825	0.097	1	2	0.14994	0.097	1	2	1.9536	0.097	1	2	0.11512	0.097	1	1	0.090882	0.0464	1	1	0.069915	0.0464	1	1	0.079964	0.0464	0.97
BN1106_s4443B000074	Basic transcription factor 3-like 4;RNA polymerase B transcription factor 3	1	0.53089	0.328	1	2	0.69201	0.328	1	2	0.43642	0.328	1	2	5.1459	0.328	1	2	0.58297	0.328	1	2	0.80753	0.328	1	2	4.8923	0.328	1	2	0.61997	0.328	1	0	0	0	0.26	1	0.30506	0	0.99	1	0.34891	0.328	0.99
BN1106_s2745B000189	Glyoxalase	3	1.2666	0.0674	1	2	0.10496	0	1	3	0.10555	0.0375	1	3	0.91884	0	1	1	0.041632	0	0.99	2	0.12248	0	1	2	1.0244	0.0375	1	2	0.094029	0	1	1	0.07514	0	0.99	1	0.057804	0	1	2	0.14041	0	1
BN1106_s2878B000056	Venom allergen-like (VAL) 7 protein	2	0.69047	0.0328	1	1	0.049419	0	0.9	1	0.066191	0	1	3	0.93475	0	1	1	0.041632	0	1	1	0.12248	0	0.99	2	1.3415	0.0328	1	1	0.044274	0	0.99	1	0.07514	0	0.99	1	0.057804	0	0.99	1	0.066113	0.0328	0.98
BN1106_s3592B000072	Heat shock protein 40;DnaJ homolog subfamily B member 4	2	0.48603	0.092	1	0	0	0	0	2	0.11928	0.166	1	2	2.0174	0.166	1	2	0.15934	0.166	1	2	0.22071	0.166	1	3	2.608	0.301	1	2	0.16945	0.166	1	1	0.12989	0.092	0.99	1	0.099926	0.092	0.99	1	0.11429	0.092	0.99
BN1106_s1188B000208	rRNA 2'-O-methyltransferase fibrillarin	1	0.13838	0.0298	0.87	0	0	0	0.24	0	0	0	0.14	1	0.16367	0.0298	1	2	0.073715	0.0625	1	2	0.10211	0.0625	1	1	0.80857	0.0298	0.99	1	0.037257	0.0298	1	2	0.13305	0.0625	1	1	0.10235	0.0298	1	1	0.055634	0.0298	1
BN1106_s2235B000136	Glutaminyl-tRNA synthetase	2	0.38634	0.0466	1	2	0.069834	0.0622	1	0	0	0	0	4	0.71652	0.0466	1	1	0.02823	0.0363	1	4	0.17724	0.109	1	0	0	0	0	2	0.062563	0.0518	1	4	0.23093	0.109	1	1	0.039196	0.0207	1	2	0.093423	0.0466	1
BN1106_s1400B000288	Divalent cation tolerance cuta-related	2	1.2085	0.222	1	2	0.20681	0.222	1	2	0.13043	0.222	1	2	1.3033	0.222	1	1	0.078053	0.125	1	0	0	0	0	1	0.78915	0.125	0.99	2	0.18528	0.222	1	2	0.31445	0.222	1	0	0	0	0.18	0	0	0	0
BN1106_s2249B000116	Translation initiation factor 3 subunit H	2	0.30668	0.0346	0.97	0	0	0	0.07	2	0.051103	0.0605	1	3	0.48468	0.107	1	2	0.068263	0.072	1	3	0.14881	0.107	1	3	0.56354	0.0346	1	2	0.072596	0.072	1	0	0	0	0	0	0	0	0.11	0	0	0	0
BN1106_s699B000198	Thimet oligopeptidase (M03 family)	0	0	0	0	3	0.12316	0.0994	1	2	0.049427	0.071	1	2	0.5095	0.071	1	2	0.066024	0.071	1	2	0.091457	0.071	1	0	0	0	0.22	1	0.070215	0.0426	1	1	0.056914	0.0284	0.96	2	0.091672	0.071	1	0	0	0	0.87
BN1106_s2691B000136	Dynamin-1	2	1.4519	0.156	1	1	0.10043	0.0741	1	3	0.24183	0.156	1	2	0.8866	0.0815	0.98	1	0.084607	0.0815	0.91	1	0.1172	0.0815	0.99	0	0	0	0	1	0.089977	0.0815	1	0	0	0	0	0	0	0	0.29	0	0	0	0
BN1106_s4527B000076	Mannosyl-oligosaccharide glucosidase	1	0.1966	0.03	1	2	0.10538	0.0787	1	3	0.106	0.142	1	1	0.21695	0.03	1	3	0.14159	0.142	1	2	0.12297	0.0787	1	3	1.3014	0.109	1	2	0.094405	0.0787	1	0	0	0	0	0	0	0	0	2	0.14097	0.112	1
BN1106_s4981B000065	20S proteasome subunit alpha 2	3	3.8304	0.279	1	1	0.12647	0.135	0.84	1	0.079756	0.135	0.97	2	2.0162	0.279	1	1	0.10654	0.135	0.99	0	0	0	0.48	2	2.837	0.135	1	0	0	0	0.8	0	0	0	0.29	0	0	0	0.3	0	0	0	0
BN1106_s395B000725	Mitochondrial ATPase inhibitor	3	2.836	0.0938	1	2	0.32874	0.0833	1	0	0	0	0	4	2.7686	0.0938	1	0	0	0	0	0	0	0	0	2	1.2544	0.0833	1	1	0.12531	0.0833	0.98	0	0	0	0	0	0	0	0.72	0	0	0	0.08
BN1106_s2389B000076	Uncharacterized protein	2	1.5598	0.151	1	1	0.077383	0.0542	0.99	2	0.10706	0.151	1	2	0.93013	0.151	1	2	0.14301	0.151	1	2	0.1981	0.151	1	1	1.2586	0.0542	0.99	1	0.069326	0.0542	0.99	1	0.11766	0.0542	0.99	1	0.090513	0.0542	0.99	1	0.10352	0.0542	0.99
BN1106_s5997B000050	Serine/threonine-protein phosphatase (EC 3.1.3.16)	1	0.35777	0.0705	0.99	0	0	0	0	2	0.073189	0.0871	1	4	1.4793	0.207	1	2	0.097766	0.112	1	2	0.13543	0.112	1	2	1.1327	0.108	1	4	0.23817	0.154	1	2	0.17645	0.0871	1	2	0.13574	0.0871	1	2	0.15526	0.0871	1
BN1106_s503B000225	Innexin	1	0.15719	0.0219	1	2	0.05914	0.0394	1	1	0.018004	0.0219	1	3	0.91853	0.0678	1	0	0	0	0	1	0.033314	0.0219	1	0	0	0	0	0	0	0	0	1	0.043407	0.0219	1	0	0	0	0	1	0.038193	0.0219	0.99
BN1106_s1839B000121	Calcineurin B-like protein;Protein phosphatase 3, regulatory subunit	5	2.3126	0.218	1	2	0.13236	0.133	1	2	0.083475	0.0711	1	4	1.7276	0.218	1	1	0.051768	0.0569	0.97	1	0.07171	0.0569	0.99	0	0	0	0	1	0.055054	0.0569	1	1	0.093435	0.0569	0.99	1	0.071879	0.0569	0.99	1	0.08221	0.0569	0.99
BN1106_s890B000255	NADH dehydrogenase (Ubiquinone) 1 beta subcomplex 10	4	1.5898	0.128	1	2	0.11974	0	1	5	0.23331	0.119	1	0	0	0	0.89	2	0.10087	0	1	2	0.13973	0	1	2	1.1992	0.15	1	2	0.10728	0.0487	1	1	0.085071	0	1	2	0.14006	0.0487	1	1	0.074851	0	0.94
BN1106_s2021B000094	Nucleolar protein NOP56	0	0	0	0	1	0.03899	0.0297	1	2	0.05158	0.0861	1	2	0.45263	0.0386	1	1	0.032846	0.0297	0.99	0	0	0	0.92	1	0.14878	0.0386	0.99	0	0	0	0.23	1	0.059283	0.0386	0.99	1	0.045606	0.0386	1	0	0	0	0.14
BN1106_s1995B000318	Fasciclin I-like protein;Periostin;Gynecophoral canal protein	2	0.22207	0.0331	1	2	0.040141	0.0331	1	4	0.053176	0.0331	1	1	0.085675	0.0211	1	2	0.033816	0.0331	1	1	0.02286	0	1	1	0.15169	0.012	0.98	1	0.017551	0	0.96	0	0	0	0.07	1	0.022914	0.0211	0.99	0	0	0	0.74
BN1106_s271B000508	Drebrin;Cortactin;Cttn protein;Src substrate cortactin	1	0.06735	0.0294	0.99	1	0.033088	0.0417	0.96	1	0.020867	0.0294	1	1	0.15734	0.0294	0.99	2	0.058058	0.0588	1	1	0.038611	0.0294	0.99	1	0.32038	0.0294	1	1	0.061743	0.0294	1	0	0	0	0	0	0	0	0.39	0	0	0	0.2
BN1106_s1463B000124	U6 snRNA-associated Sm-like protein LSm2	2	0.6774	0.102	1	2	0.33279	0.102	1	3	0.37335	0.112	1	2	0.45583	0.102	1	1	0.11909	0	0.95	0	0	0	0.94	1	0.53943	0	0.97	2	0.29815	0.102	1	1	0.21494	0	0.94	1	0.16535	0	1	0	0	0	0.11
BN1106_s285B000836	NHP2 non-histone chromosome protein 2-like 1;Ribosomal protein l7ae;High mobility group-like nuclear protein 2	2	0.42762	0.26	1	0	0	0	0	1	0.059267	0.0779	1	3	0.7269	0.26	1	1	0.079168	0.0779	0.99	1	0.10966	0.0779	0.99	1	0.3586	0.0779	1	1	0.084193	0.0779	1	1	0.14289	0.0779	0.95	1	0.10992	0.0779	0.99	0	0	0	0
BN1106_s2289B000114	Adenine phosphoribosyltransferase	5	2.3087	0.247	1	1	0.074742	0.0526	1	4	0.24841	0.211	1	1	0.29416	0.0842	1	1	0.062964	0.0526	1	1	0.087218	0.0842	0.99	0	0	0	0.36	0	0	0	0	1	0.11364	0.0842	0.99	1	0.087424	0.0842	0.99	2	0.2187	0.0526	1
BN1106_s1826B000168	Alanyl-tRNA synthetase	0	0	0	0.3	1	0.01163	0.00967	0.97	2	0.014882	0.0237	1	3	0.15998	0.0264	1	1	0.0097969	0.0123	0.98	0	0	0	0.74	1	0.063304	0.0114	0.98	0	0	0	0	0	0	0	0.87	0	0	0	0.1	0	0	0	0.81
BN1106_s303B000438	Polypyrimidine tract-binding protein 1;Regulator of differentiation 1	2	0.48482	0.0481	0.99	1	0.041852	0.0481	0.99	1	0.026394	0.0481	0.99	3	0.91319	0.109	1	2	0.074209	0.0833	1	1	0.048838	0.0481	1	1	0.32406	0.0481	0.86	2	0.07892	0.0833	1	1	0.13394	0.0481	0.96	1	0.048953	0.0481	0.99	1	0.055989	0.0481	0.99
BN1106_s426B000260	Tegumental protein	1	0.9615	0.182	1	1	0.15281	0.182	0.99	1	0.22963	0.182	0.99	2	1.1001	0.307	1	1	0.30674	0.182	0.99	1	0.17832	0.182	0.99	1	2.3963	0.182	1	1	0.32621	0.182	0.99	1	0.23234	0.182	0.99	1	0.4259	0.182	0.99	1	0.48711	0.182	0.99
BN1106_s16728B000002	Transmembrane emp24 domain-containing protein 10	3	7.5098	0.211	1	1	0.14606	0.2	0.99	1	0.092111	0.2	0.99	2	3.274	0.2	1	1	0.2911	0.2	0.99	1	0.40323	0.2	0.99	1	1.4142	0.2	0.99	1	0.13085	0.2	0.99	1	0.22207	0.2	0.99	0	0	0	0	1	0.19539	0.2	0.99
BN1106_s2784B000159	NFS1 nitrogen fixation 1;Cysteine desulfurylase	1	0.12049	0.025	1	3	0.09833	0.0773	1	2	0.039807	0.0568	1	2	0.46955	0.025	1	1	0.025612	0.0318	0.96	0	0	0	0.89	1	0.56868	0.025	0.98	1	0.027237	0.0318	0.99	0	0	0	0	0	0	0	0.5	0	0	0	0.29
BN1106_s992B000187	APEX nuclease;Ap endonuclease	2	0.4058	0.0498	0.99	0	0	0	0	1	0.025817	0.053	1	3	0.96853	0.0748	1	1	0.034486	0.0498	1	3	0.15851	0.128	1	2	0.48558	0.0498	0.98	6	0.2848	0.24	1	2	0.20653	0.103	1	3	0.15888	0.156	1	0	0	0	0.24
BN1106_s1277B000101	Prefoldin subunit 2	3	1.8392	0.109	1	1	0.098185	0	0.99	2	0.13907	0.174	1	2	1.0486	0.087	1	2	0.18577	0.087	1	1	0.11457	0	0.99	2	0.84145	0.087	1	2	0.19756	0.087	1	1	0.14929	0	0.99	1	0.11484	0	0.99	1	0.13135	0	0.99
BN1106_s53B000503	Tensin	5	1.377	0.154	1	1	0.032594	0.0187	0.96	0	0	0	0.07	1	0.11035	0.0234	0.96	1	0.027458	0.028	0.92	1	0.038035	0.0187	0.97	0	0	0	0.22	0	0	0	0.43	0	0	0	0.37	1	0.038125	0.0234	0.99	2	0.090769	0.0421	1
BN1106_s4229B000067	NAP-1-related protein;Nucleosome assembly protein	2	0.65151	0.0306	1	1	0.035994	0.0418	0.99	2	0.047446	0.0641	1	3	0.55791	0.0418	1	1	0.030322	0.0418	1	1	0.042002	0.0418	1	1	0.39863	0.0418	0.99	2	0.0674	0.0418	1	0	0	0	0	0	0	0	0	0	0	0	0.85
BN1106_s1515B000334	Sorting nexin-related	2	0.26029	0.114	1	3	0.20643	0.158	1	1	0.037525	0.0482	1	4	1.205	0.215	1	3	0.1739	0.158	1	1	0.069434	0.0482	0.99	2	0.84156	0.0965	1	1	0.053307	0.0482	1	0	0	0	0	0	0	0	0.43	1	0.079602	0.0482	0.99
BN1106_s334B000266	Heterogeneous nuclear ribonucleoprotein L	5	0.37946	0.0937	1	1	0.020574	0.0138	0.99	0	0	0	0.94	2	0.28468	0.0276	1	1	0.017332	0.0138	0.94	0	0	0	0.18	0	0	0	0.73	0	0	0	0	0	0	0	0	1	0.024065	0.02	0.99	0	0	0	0.79
BN1106_s264B000223	Tyrosine--tRNA ligase, cytoplasmic;Tyrosyl-tRNA synthetase	4	0.22448	0.0302	1	1	0.013429	0.0141	0.99	2	0.017223	0.0141	1	6	0.34613	0.0474	1	0	0	0	0	0	0	0	0.09	1	0.13003	0.00907	0.99	1	0.012031	0.0131	1	0	0	0	0	0	0	0	0.3	0	0	0	0
BN1106_s2805B000083	U5 small nuclear ribonucleoprotein 200 kDa helicase;Pre-mRNA-splicing helicase BRR2	5	0.37827	0.0623	1	0	0	0	0.14	2	0.034482	0.0265	1	3	0.28194	0.0543	1	1	0.014701	0.0265	0.99	2	0.041619	0.0265	1	0	0	0	0	2	0.031953	0.0265	1	0	0	0	0.17	1	0.020412	0.0265	0.99	1	0.023346	0.0265	0.99
BN1106_s1642B000199	Ubiquitin C-terminal hydrolase;Ubiquitinyl hydrolase-UCH37 (C12 family)	4	1.1857	0.0456	1	0	0	0	0	2	0.046776	0.0295	1	0	0	0	0.58	2	0.062483	0.0295	1	0	0	0	0	1	0.13549	0	0.99	0	0	0	0.41	0	0	0	0.69	0	0	0	0	1	0.047501	0	0.98
BN1106_s2959B000391	Exocyst complex component 5	0	0	0	0.58	2	0.036663	0.0316	1	1	0.011307	0.0137	1	1	0.060701	0.011	0.98	0	0	0	0.7	0	0	0	0.9	0	0	0	0	0	0	0	0.8	0	0	0	0.35	0	0	0	0.9	0	0	0	0
BN1106_s2264B000347	Formin-homology protein SmDia;Diaphanous	1	0.05486	0.0155	0.97	1	0.013811	0.0124	1	1	0.0087097	0.0206	1	0	0	0	0.22	0	0	0	0	0	0	0	0.09	1	0.086042	0.0237	1	2	0.025174	0.033	1	0	0	0	0.06	0	0	0	0.09	1	0.018476	0.0217	0.96
BN1106_s3768B000094	Vacuolar protein sorting-associated protein 16 homolog	3	0.15079	0.0436	1	0	0	0	0	0	0	0	0.09	2	0.14596	0.0344	1	0	0	0	0.67	1	0.01432	0.0139	0.99	0	0	0	0.15	0	0	0	0.57	0	0	0	0.21	0	0	0	0.16	0	0	0	0
BN1106_s252B000275	U4/U6 small nuclear ribonucleoprotein PRP4	0	0	0	0.47	0	0	0	0	0	0	0	0	2	0.15865	0.0307	1	1	0.014682	0.0147	0.99	0	0	0	0.08	3	0.32927	0.0333	1	0	0	0	0.51	0	0	0	0	0	0	0	0.3	0	0	0	0.12
BN1106_s1922B000117	Small nuclear ribonucleoprotein SmG	2	0.95814	0.487	1	0	0	0	0	0	0	0	0	2	0.64473	0.487	1	0	0	0	0	0	0	0	0	1	0.72537	0.256	1	0	0	0	0.07	1	0.7157	0.167	0.99	1	0.55058	0.167	0.97	0	0	0	0
BN1106_s1142B000130	Syntaxin 1A;Snare protein syntaxin 1	5	1.6742	0.103	1	0	0	0	0	1	0.021575	0.0263	1	4	0.48638	0.105	1	1	0.028819	0.0316	0.98	0	0	0	0.57	2	0.46444	0.0263	0.99	1	0.030648	0.0316	0.99	0	0	0	0.79	0	0	0	0	1	0.045766	0.0316	0.98
BN1106_s5858B000061	Ribosomal protein L28;60s ribosomal protein L28	1	1.1152	0.142	1	0	0	0	0.16	1	0.063339	0.142	1	1	2.0595	0.142	1	2	0.1905	0.239	1	1	0.26388	0.142	1	1	0.66097	0.142	0.99	1	0.20259	0.142	0.99	1	0.34383	0.142	0.98	1	0.2645	0.142	0.99	1	0.13436	0.142	0.99
BN1106_s6136B000050	Ribosomal protein, large P2	2	1.5281	0	1	1	0.13283	0	0.99	1	0.19542	0	0.99	2	2.5954	0.121	1	2	0.26103	0	1	1	0.155	0	0.99	1	1.3811	0	1	2	0.48897	0	1	1	0.20197	0	0.99	1	0.15537	0	0.99	1	0.1777	0	0.99
BN1106_s3714B000093	Lipopolysaccharide-induced tumor necrosis factor-alpha factor homolog	2	1.0195	0.138	1	3	0.26883	0.197	1	3	0.24841	0.197	1	1	0.35542	0.0638	0.98	1	0.062964	0.0745	0.99	1	0.087218	0.0745	1	0	0	0	0	2	0.14646	0.133	1	1	0.11364	0.0745	0.97	1	0.087424	0.0745	1	0	0	0	0
BN1106_s1596B000265	Phosphodiesterase-nucleotide pyrophosphatase	2	0.70173	0.0321	1	1	0.038646	0.0321	0.99	1	0.024372	0.0321	0.99	2	0.79057	0.0321	1	1	0.032556	0.0321	0.99	1	0.045096	0.0321	1	2	0.65872	0.0321	1	1	0.034622	0.0321	0.99	1	0.058759	0.0321	0.99	0	0	0	0.12	1	0.0517	0.0321	0.99
BN1106_s649B000499	Glycyl-tRNA synthetase;Tenascin	2	0.3578	0.0519	1	2	0.064675	0.0519	1	2	0.040787	0.0519	1	2	0.42421	0.0519	1	2	0.054483	0.0519	1	2	0.11767	0.0519	1	0	0	0	0	1	0.027884	0.0236	0.99	0	0	0	0.97	1	0.036405	0.0283	1	2	0.086522	0.0519	1
BN1106_s384B000397	DEAD box RNA helicase Me31B;ATP-dependent RNA helicase DHH1;DEAD box ATP-dependent RNA helicase;ATP-dependent RNA helicase cgh-1	1	0.11671	0.0402	0.99	2	0.060924	0	1	0	0	0	0.72	2	0.20525	0.0357	1	1	0.024751	0	0.95	2	0.071093	0.0379	1	0	0	0	0.12	1	0.026322	0	0.89	1	0.044672	0	0.96	1	0.034366	0	0.86	2	0.081503	0.0402	1
BN1106_s1988B000131	Adenosinetriphosphatase;Dynein light chain LC8-type	2	1.2502	0.17	1	1	0.1384	0.09	1	2	0.20483	0.17	1	3	0.78866	0.27	1	0	0	0	0.12	2	0.379	0.17	1	1	0.52812	0.09	1	2	0.29098	0.17	1	2	0.49383	0.17	1	2	0.3799	0.17	1	1	0.18516	0.08	0.94
BN1106_s1240B000275	Glycerol-3-phosphate dehydrogenase	0	0	0	0.84	0	0	0	0	2	0.085622	0.0864	1	2	0.74535	0.0864	1	1	0.053009	0.0409	1	0	0	0	0.15	1	0.77569	0.0455	1	0	0	0	0.98	1	0.095674	0.0455	1	0	0	0	0	1	0.08418	0.0455	1
BN1106_s1374B000120	Uncharacterized protein	2	0.2742	0.108	1	0	0	0	0	1	0.0509	0.0625	0.99	2	1.5746	0.108	1	1	0.067991	0.0625	1	3	0.34352	0.108	1	1	0.45452	0.0455	0.89	5	0.54038	0.278	1	2	0.27024	0.108	1	1	0.094404	0.0625	1	1	0.10797	0.0455	1
BN1106_s120B000358	Electrogenic sodium bicarbonate cotransporter 1;Sodium-driven chloride bicarbonate exchanger;Na-dependent Cl/HCO3 exchanger	2	0.3297	0.0287	1	0	0	0	0	2	0.035308	0.0493	1	4	0.68596	0.0554	1	1	0.022809	0.0205	0.99	1	0.031595	0.0287	0.99	0	0	0	0	1	0.024256	0.0287	0.98	0	0	0	0	0	0	0	0.14	1	0.036221	0.0287	0.99
BN1106_s303B000440	Polypyrimidine tract-binding protein 2;Regulator of differentiation 1	3	0.69412	0.135	1	1	0.060046	0.0699	1	1	0.037868	0.0699	1	4	1.2274	0.245	1	2	0.17572	0.0699	1	0	0	0	0.68	0	0	0	0.15	2	0.11568	0.0699	1	0	0	0	0.67	0	0	0	0	0	0	0	0.59
BN1106_s92B000559	TBC1 domain family;T-cell immunomodulatory protein	2	0.32138	0.0429	1	2	0.058093	0.0644	1	2	0.036636	0.0644	1	2	0.25877	0.0429	1	2	0.048938	0.0429	1	2	0.06779	0.0644	1	3	0.49119	0.0644	1	3	0.080842	0.0837	1	1	0.042664	0	0.92	0	0	0	0	0	0	0	0
BN1106_s1326B000427	Retinol dehydrogenase	0	0	0	0	5	0.17747	0.11	1	5	0.13968	0.147	1	1	0.041739	0.0322	0.99	0	0	0	0	1	0.03556	0.023	1	1	0.29743	0.0253	0.99	3	0.088313	0.0851	1	0	0	0	0.65	0	0	0	0	2	0.084646	0.0667	1
BN1106_s4072B000126	Fragile X mental retardation protein 1 homolog	0	0	0	0.19	0	0	0	0	0	0	0	0.73	1	0.066643	0.0111	0.85	0	0	0	0	0	0	0	0.4	3	0.29222	0.0308	1	0	0	0	0.07	0	0	0	0.53	1	0.019806	0.0111	0.95	0	0	0	0.06
BN1106_s4188B000268	Dentin sialophosphoprotein	0	0	0	0	0	0	0	0.27	0	0	0	0.18	2	0.16577	0.0315	1	3	0.052974	0.0315	1	1	0.023278	0.015	0.98	2	0.15604	0.0165	1	0	0	0	0.38	0	0	0	0.3	0	0	0	0	0	0	0	0.65
BN1106_s1377B000259	Anion exchange protein	4	0.23867	0.0107	1	0	0	0	0.06	0	0	0	0	2	0.18628	0.0107	1	0	0	0	0.2	0	0	0	0.88	0	0	0	0.06	0	0	0	0.8	0	0	0	0	0	0	0	0.19	0	0	0	0.26
BN1106_s722B000264	Suppressor of ypt1;Sly1-related;Sec1 family domain-containing protein 1;Novel vesicle-transport related protein	0	0	0	0.45	2	0.033695	0.0136	1	2	0.02125	0.0136	1	1	0.064964	0	1	0	0	0	0.41	0	0	0	0	0	0	0	0.71	0	0	0	0.06	0	0	0	0.08	0	0	0	0.09	0	0	0	0.05
BN1106_s120B000361	Myosin-XV	0	0	0	0.12	0	0	0	0.05	5	0.032264	0.0239	1	0	0	0	0.96	0	0	0	0	0	0	0	0.27	0	0	0	0.2	0	0	0	0.38	0	0	0	0.7	0	0	0	0	0	0	0	0.9
BN1106_s2891B000073	Sorting and assembly machinery (Sam50) protein	2	2.0458	0.108	1	4	0.40262	0.314	1	2	0.10504	0.205	1	3	1.6254	0.2	1	1	0.064057	0.0541	1	2	0.19437	0.146	1	1	0.70406	0.0541	0.99	1	0.068123	0.0919	0.99	1	0.11561	0.0919	0.88	1	0.088941	0.0919	1	1	0.10173	0.0919	1
BN1106_s2623B000089	Protein phosphatase inhibitor 2	2	0.86643	0.0718	1	1	0.069227	0.0667	0.99	1	0.043658	0.0667	1	1	1.1016	0.0667	1	1	0.058318	0.0667	0.99	1	0.080783	0.0667	0.99	2	1.2544	0.138	1	1	0.06202	0.0667	0.99	0	0	0	0.44	0	0	0	0	0	0	0	0
BN1106_s4461B000061	Core 1 udp-galactose:n-acetylgalactosamine-alpha-r beta 1,3-galactosyltransferase;Glycoprotein-N-acetylgalactosamine 3-beta-galactosyltransferase	1	0.20353	0	0.96	3	0.17473	0.0551	1	1	0.032386	0.0551	1	2	1.0292	0.0551	1	2	0.092087	0.0551	1	1	0.059925	0.0551	1	0	0	0	0.1	0	0	0	0.77	0	0	0	0.63	0	0	0	0.74	1	0.0687	0.0551	0.99
BN1106_s2296B000149	Ezrin-radixin-moesin-binding phosphoprotein 50;Na(+)/H(+) exchange regulatory cofactor NHE-RF2;Pdz domain containing protein	1	0.78176	0.0897	0.99	2	0.21175	0.0897	1	2	0.2249	0.0897	1	1	0.84656	0.0897	0.99	3	0.30041	0.228	1	1	0.11045	0.0897	1	1	0.98412	0.0897	0.99	1	0.084799	0.0897	0.99	1	0.14392	0.0897	0.99	0	0	0	0	1	0.12663	0.0897	0.99
BN1106_s12813B000012	Small subunit ribosomal protein S6e	0	0	0	0.98	0	0	0	0	1	0.035898	0.0699	0.99	2	1.0531	0.0699	1	1	0.10274	0.0699	1	1	0.066423	0.0699	0.99	1	0.44075	0.0699	0.98	0	0	0	0.31	1	0.086547	0.0699	0.99	1	0.06658	0.0699	0.99	1	0.07615	0.0699	0.99
BN1106_s246B000255	Malic enzyme	2	4.0593	0.175	1	2	0.42749	0.175	1	2	0.41278	0.175	1	2	2.9155	0.175	1	2	0.36013	0.175	1	2	0.49885	0.175	1	2	3.5628	0.175	1	2	0.38298	0.175	1	1	0.37916	0.0714	0.99	2	0.50002	0.175	1	2	0.57189	0.175	1
BN1106_s1825B000122	Coenzyme q10 biosynthesis protein;Ubiquinone biosynthesis monooxygenase Coq7	1	0.94441	0	1	2	0.23204	0.0597	1	3	0.24883	0.0597	1	1	0.75253	0	0.99	1	0.086589	0	1	1	0.11994	0	1	1	0.67646	0	0.99	1	0.092085	0	1	0	0	0	0	0	0	0	0.17	1	0.13751	0	1
BN1106_s694B000322	Zinc phosphodiesterase ELAC protein 1	2	0.11741	0.0351	1	3	0.11944	0.0703	1	2	0.047996	0.0351	1	3	0.72084	0.0703	1	3	0.10062	0.0703	1	1	0.042468	0	1	2	0.9544	0.0703	1	2	0.068181	0.0351	1	0	0	0	0	0	0	0	0.08	1	0.048687	0	1
BN1106_s2521B000119	Cerebral cell adhesion molecule related;Collagen beta-1 O-galactosyltransferase	1	0.085503	0.0109	0.98	1	0.015455	0.0109	0.99	2	0.019871	0.0109	1	4	0.28648	0.0545	1	1	0.01302	0.0109	1	1	0.018035	0.0109	1	1	0.11967	0.0109	0.99	1	0.013846	0.0109	1	0	0	0	0.47	0	0	0	0.38	1	0.020676	0.0109	1
BN1106_s2789B000060	Translocon-associated protein subunit gamma	2	0.90691	0.117	1	1	0.1839	0.0679	1	3	0.19268	0.16	1	1	0.25189	0.0679	0.99	1	0.070145	0.0679	0.99	1	0.097165	0.0679	0.99	1	0.70172	0.0679	1	1	0.074597	0.0679	0.99	1	0.1266	0.0679	0.99	1	0.097394	0.0679	0.99	0	0	0	0
BN1106_s2074B000089	Adenosinetriphosphatase;Dynein light intermediate chain	1	0.089541	0	1	1	0.026908	0.0229	1	1	0.01697	0.0153	0.99	2	0.31005	0.0515	1	0	0	0	0.3	0	0	0	0	0	0	0	0.71	0	0	0	0.09	1	0.040913	0	0.98	1	0.031474	0	0.98	0	0	0	0.71
BN1106_s3915B000075	Protein VAC14 homolog	2	0.1161	0.0335	1	0	0	0	0	0	0	0	0	3	0.15356	0.0314	1	1	0.012093	0.013	1	2	0.034105	0.0238	1	0	0	0	0.27	0	0	0	0.45	0	0	0	0	0	0	0	0.84	1	0.019204	0.013	1
BN1106_s709B000625	Mago nashi protein homolog	3	1.6706	0.116	1	0	0	0	0.39	2	0.12745	0.116	1	2	0.68422	0.0753	1	3	0.28538	0.116	1	0	0	0	0.14	2	1.33	0.116	1	1	0.081289	0	1	0	0	0	0.12	0	0	0	0	0	0	0	0
BN1106_s5331B000045	LIM, zinc-binding,domain-containing protein;Crp-related;LIM and SH3 domain protein	2	0.91137	0	1	1	0.18226	0.118	1	1	0.11494	0.118	1	3	1.1429	0.118	1	0	0	0	0.16	0	0	0	0.22	3	3.1839	0.237	1	0	0	0	0	0	0	0	0.15	0	0	0	0	0	0	0	0
BN1106_s2136B000141	Mitogen-activated protein kinase 3;Extracellular signal-regulated kinase 1/2	1	0.71289	0.0577	0.99	0	0	0	0	1	0.055315	0.0577	0.98	1	1.5513	0.0577	0.99	1	0.073889	0.0577	0.99	2	0.22719	0.135	1	1	2.5066	0.0577	1	1	0.078579	0.0577	0.99	0	0	0	0.97	1	0.10259	0.0577	1	1	0.11734	0.0577	1
BN1106_s392B000871	Tubulin beta	2	8.0032	0.129	1	1	0.37403	0.129	0.99	1	0.30482	0.129	0.99	1	12.248	0.129	0.99	1	0.63222	0.129	0.99	1	0.70959	0.129	0.99	1	5.5607	0.075	0.99	0	0.54478	0.0792	0.23	0	0.92457	0.0792	0.29	0	0.56534	0.0792	0.36	0	0	0	0
BN1106_s488B000416	Eukaryotic translation initiation factor 2	0	0	0	0.49	1	0.030687	0.0382	0.99	3	0.062636	0.11	1	2	0.23759	0.0382	1	3	0.083669	0.11	1	2	0.074372	0.0854	1	1	0.17281	0.0247	0.79	2	0.057098	0.0854	1	1	0.046658	0.0382	1	1	0.035894	0.0472	0.92	2	0.085262	0.0629	1
BN1106_s4773B000105	Protein tyrosine phosphatase, non-receptor type 11;Methionyl-tRNA synthetase cytoplasmic	5	0.85107	0.116	1	0	0	0	0	0	0	0	0	1	0.54194	0.0465	1	1	0.033443	0.0465	1	0	0	0	0.46	0	0	0	0	1	0.035565	0.0349	0.99	0	0	0	0	0	0	0	0.87	0	0	0	0.84
BN1106_s2982B000132	Peptidylglycine alpha-hydroxylating monooxygenase	1	0.072421	0.05	0.85	2	0.099408	0.0964	1	2	0.062692	0.0964	1	1	0.15816	0.0464	1	3	0.13314	0.118	1	2	0.116	0.0679	1	2	0.55981	0.0964	1	2	0.089058	0.0679	1	1	0.071376	0.0464	0.99	2	0.11627	0.0679	1	1	0.062801	0.0464	1
BN1106_s8177B000010	Cathepsin L-like protease	3	2.3199	0.133	1	0	0	0	0.67	2	0.12278	0.06	1	1	0.48152	0.0733	0.99	1	0.073889	0.06	1	2	0.22719	0.06	1	0	0	0	0.7	0	0	0	0	0	0	0	0.65	0	0	0	0	0	0	0	0
BN1106_s538B000493	Phosphatidylcholine transfer protein	4	1.8561	0.162	1	2	0.095097	0.0828	1	2	0.059973	0.128	1	2	0.548	0.114	1	1	0.037918	0.0793	1	2	0.11097	0.0483	1	2	0.59246	0.114	1	2	0.085196	0.114	1	1	0.068437	0.0345	0.99	0	0	0	0	1	0.060216	0.0483	0.99
BN1106_s2639B000140	Abc1 family;AarF domain-containing kinase	0	0	0	0.74	0	0	0	0.55	0	0	0	0.16	3	0.17287	0.0685	1	1	0.01758	0.0239	1	1	0.024352	0.0239	0.99	0	0	0	0.54	0	0	0	0.75	0	0	0	0.75	0	0	0	0	0	0	0	0
BN1106_s3510B000061	CD36-like class B scavenger receptor;Sensory neuron membrane protein 1;Lysosome membrane protein 2	0	0	0	0	1	0.073159	0.0417	0.91	2	0.063325	0.0417	1	2	0.32588	0.0243	1	2	0.084589	0.0417	1	1	0.085371	0.0417	1	2	0.54658	0.0417	1	2	0.089958	0.0417	1	0	0	0	0.4	0	0	0	0	2	0.097872	0.0417	1
BN1106_s64B000510	Brefeldin A-inhibited guanine nucleotide-exchange protein 1	3	0.074074	0.0103	1	0	0	0	0.15	0	0	0	0.89	2	0.018045	0.00984	1	0	0	0	0.44	0	0	0	0.54	0	0	0	0	0	0	0	0.38	0	0	0	0	0	0	0	0	0	0	0	0
BN1106_s174B000287	Atp-dependent transporter;ATP-binding cassette sub-family F member 3	0	0	0	0.38	2	0.036207	0.0282	1	1	0.011169	0.0174	1	1	0.059668	0.0134	0.86	0	0	0	0.2	0	0	0	0.37	0	0	0	0.37	0	0	0	0.16	0	0	0	0.24	0	0	0	0.23	0	0	0	0.63
BN1106_s3345B000120	Acylaminoacyl-peptidase (S09 family)	1	0.06349	0.0167	1	2	0.032606	0.0286	1	3	0.031466	0.0418	1	2	0.2072	0.0286	1	0	0	0	0	1	0.018651	0.0167	1	0	0	0	0	0	0	0	0.06	0	0	0	0	0	0	0	0.07	0	0	0	0.23
BN1106_s3885B000142	Phosphorylase kinase alpha/beta subunit	3	0.16618	0.0323	1	0	0	0	0.14	1	0.0085037	0.00937	1	3	0.16174	0.0323	1	0	0	0	0.54	0	0	0	0.97	0	0	0	0	0	0	0	0.28	0	0	0	0.18	0	0	0	0.21	0	0	0	0.92
BN1106_s768B000175	DEAD box ATP-dependent RNA helicase;ATP-dependent RNA helicase DDX1	1	0.46103	0.0396	0.97	2	0.10291	0.0612	1	1	0.03059	0.0396	0.99	1	0.59574	0.0396	1	2	0.086689	0.0396	1	2	0.12008	0.0612	1	1	0.9073	0.0396	0.92	1	0.043456	0.0396	1	0	0	0	0.44	1	0.056736	0.0396	0.98	1	0.064891	0.0396	0.99
BN1106_s8554B000022	Methionine sulfoxide reductase	1	0.88962	0	0.97	1	0.12769	0	0.96	0	0	0	0.98	1	0.60721	0	0.97	1	0.10757	0	1	0	0	0	0.51	1	0.48724	0	0.97	1	0.1144	0	0.97	0	0	0	0.83	2	0.34648	0.145	1	1	0.17082	0	0.97
BN1106_s6558B000090	Protein FAM62B;Glut4 vesicle protein-related;Extended synaptotagmin-like protein 2	2	0.19609	0.027	1	1	0.01524	0.0129	0.99	1	0.009611	0.0141	1	3	0.38216	0.041	1	1	0.012838	0.0129	0.99	2	0.036246	0.027	1	1	0.1003	0.0129	0.99	0	0	0	0	0	0	0	0.08	0	0	0	0.1	0	0	0	0.06
BN1106_s3425B000055	Synaptobrevin	1	1.4076	0.0806	1	0	0.14009	0	0.28	2	0.28226	0.118	1	1	0.92115	0.0806	0.99	1	0.054578	0.0806	1	1	0.075602	0.0806	0.99	1	1.6831	0.0806	0.99	1	0.20391	0.0806	0.99	0	0	0	0.07	0	0	0	0	1	0.086672	0.0806	0.99
BN1106_s13B000575	P25 alpha-related;Tubulin polymerization-promoting protein	5	4.0496	0.26	1	1	0.082742	0.0947	0.99	1	0.052181	0.0947	0.99	3	0.61474	0.0947	1	1	0.069703	0.0947	0.99	1	0.096553	0.0947	0.99	3	1.1571	0.0947	1	1	0.074128	0.0947	0.99	1	0.12581	0.0947	0.99	1	0.096781	0.0947	0.99	0	0	0	0
BN1106_s9271B000022	Thioredoxin glutathione reductase	2	1.3543	0.0909	1	1	0.10784	0.0909	1	1	0.068008	0.0909	1	2	1.8654	0.0909	1	3	0.35278	0.0909	1	0	0	0	0.9	1	1.422	0.0833	1	1	0.09661	0.0909	1	1	0.16396	0.0833	0.99	2	0.28634	0.0909	1	1	0.14426	0.0833	0.99
BN1106_s1197B000293	Phosphatidylinositol transfer protein alpha isoform	2	0.67996	0	1	1	0.049794	0	1	1	0.031403	0	1	2	0.60968	0	1	1	0.041948	0	1	1	0.058106	0	1	0	0	0	0.73	1	0.04461	0	1	0	0	0	0.2	1	0.058243	0	0.99	2	0.14154	0.0526	1
BN1106_s4777B000207	TRM112-like protein	2	0.51238	0.168	1	1	0.11055	0.104	0.99	1	0.069721	0.104	0.99	2	0.59169	0.168	1	2	0.21205	0.168	1	2	0.29374	0.168	1	2	0.96052	0.168	1	2	0.22551	0.168	1	1	0.16809	0.104	0.99	2	0.29443	0.168	1	2	0.33675	0.168	1
BN1106_s1334B000257	Polypeptide GalNAc transferase 6;N-acetylgalactosaminyltransferase	2	0.28651	0.0484	1	1	0.025105	0.0271	1	1	0.015832	0.0271	1	3	0.46681	0.0581	1	2	0.043628	0.0446	1	1	0.029296	0.0271	0.99	2	0.43629	0.0581	1	1	0.022491	0.0271	0.99	0	0	0	0.53	0	0	0	0	0	0	0	0
BN1106_s5179B000059	Cofactor A protein	2	0.54849	0.221	1	2	0.26946	0.221	1	1	0.16994	0.124	0.99	2	0.36908	0.221	1	2	0.227	0.221	1	2	0.31444	0.221	1	2	1.0282	0.221	1	2	0.24141	0.221	1	1	0.17858	0.0973	0.99	0	0	0	0	0	0	0	0
BN1106_s496B000175	Uncharacterized protein	2	0.20921	0	1	0	0	0	0	1	0.016142	0.0238	0.96	4	0.38868	0.0238	1	1	0.021562	0	0.99	2	0.06165	0.0238	1	0	0	0	0	0	0	0	0	0	0	0	0	2	0.061795	0	1	1	0.034241	0	0.99
BN1106_s2954B000165	Palmitoyltransferase (EC 2.3.1.225)	3	0.66291	0.0338	1	0	0	0	0	3	0.12564	0.114	1	3	1.148	0.0338	1	1	0.048584	0.0338	0.97	1	0.067299	0.0338	1	1	0.3593	0	1	1	0.051668	0.0338	0.97	1	0.087688	0.0338	0.98	0	0	0	0	1	0.077154	0.0338	0.97
BN1106_s3367B000077	Aminomethyltransferase (EC 2.1.2.10)	0	0	0	0.2	1	0.030332	0.0271	1	2	0.039712	0.0566	1	1	0.10219	0.0271	1	1	0.025552	0.0271	1	2	0.07348	0.0566	1	2	0.35461	0.0498	1	0	0	0	0.2	0	0	0	0.34	2	0.073653	0.0656	1	3	0.13122	0.0792	1
BN1106_s612B000224	Prolyl oligopeptidase	0	0	0	0	2	0.050885	0.0211	1	2	0.032091	0	1	4	0.67912	0.0402	1	1	0.020791	0	1	0	0	0	0.7	0	0	0	0	1	0.02211	0	0.99	0	0	0	0	1	0.028867	0	0.94	1	0.033016	0	0.99
BN1106_s1181B000166	Transmembrane protein 62	4	1.0063	0.126	1	1	0.030473	0.0326	0.99	2	0.039903	0.0651	1	2	0.28184	0.0744	1	1	0.025671	0.0326	0.99	1	0.03556	0.0326	0.99	0	0	0	0	0	0	0	0.18	0	0	0	0	0	0	0	0	0	0	0	0.14
BN1106_s3993B000112	Mitochondrial 60S ribosomal protein L7/L12	5	1.996	0.205	1	0	0	0	0.08	1	0.04232	0	1	2	0.58879	0.0488	1	0	0	0	0.07	1	0.078306	0	0.99	3	1.3126	0.112	1	0	0	0	0	0	0	0	0.08	1	0.078491	0	0.99	0	0	0	0
BN1106_s3393B000047	Vinculin	2	0.13476	0.0163	1	1	0.016653	0.015	0.99	2	0.021443	0.0338	1	1	0.056382	0.0163	1	0	0	0	0	0	0	0	0.34	0	0	0	0	0	0	0	0.08	0	0	0	0.13	0	0	0	0.89	0	0	0	0
BN1106_s601B000215	Telomeraseassociated protein 1	4	0.57331	0.0711	1	0	0	0	0.07	2	0.034284	0.0427	1	2	0.21019	0.0427	1	0	0	0	0.15	0	0	0	0.18	0	0	0	0	0	0	0	0	0	0	0	0	0	0	0	0	0	0	0	0.85
BN1106_s2557B000074	Electrogenic sodium bicarbonate cotransporter 1	4	0.37926	0.0366	1	2	0.042482	0.029	1	2	0.026791	0.029	1	1	0.16373	0.0214	1	1	0.017441	0.0153	0.99	1	0.02416	0.0153	0.99	0	0	0	0.54	0	0	0	0	1	0.031479	0.0153	0.99	1	0.024217	0.0153	0.99	1	0.027698	0.0153	0.99
BN1106_s1251B000326	Uncharacterized protein	1	0.22439	0.0148	0.99	1	0.017929	0.0148	1	1	0.011307	0.0148	0.99	3	0.37174	0.0484	1	2	0.030885	0.0484	1	1	0.020922	0.0148	0.99	0	0	0	0	0	0	0	0	1	0.02726	0.0148	1	1	0.020971	0.0148	1	1	0.023985	0.0148	0.99
BN1106_s1834B000180	1-aminocyclopropane-1-carboxylate synthase/ alanine transaminase/ transferase, transferring nitrogenous groups;Alanine aminotransferase	1	0.40737	0.108	0.97	1	0.10279	0.108	1	1	0.14633	0.108	0.99	1	1.2537	0.108	1	1	0.086589	0.108	0.99	1	0.11994	0.108	0.99	2	1.2631	0.18	1	1	0.092085	0.108	0.99	1	0.15628	0.108	0.99	1	0.12023	0.108	0.99	1	0.13751	0.108	1
BN1106_s4022B000148	Tetraspanin,CD9/CD37/CD63 antigen	2	1.6864	0.183	1	0	0	0.0916	0.73	1	0.067456	0.168	1	1	1.0373	0.0916	1	1	0.090106	0.0916	0.98	1	0.12482	0.0916	0.99	1	0.60235	0.183	1	1	0.095826	0.0916	1	0	0	0	0.49	0	0	0.0916	0.64	0	0	0.0916	0.86
BN1106_s2945B000113	Seryl tRNA Synthetase	1	1.2487	0.0762	1	0	0	0	0.77	1	0.082936	0.0762	0.99	2	2.3511	0.0762	1	1	0.11079	0.0762	0.96	1	0.15346	0.0762	0.97	1	0.71585	0.0762	0.97	1	0.11782	0.0762	0.97	1	0.19995	0.0762	0.99	0	0	0	0	1	0.17593	0.0762	0.97
BN1106_s1202B000407	Ubiquitin-conjugating enzyme E2 b;Ubiquitin-protein ligase	2	0.87789	0.163	1	1	0.092654	0.0884	1	1	0.058432	0.0884	1	1	0.4406	0.0884	1	1	0.078053	0.0884	0.99	1	0.10812	0.0884	0.99	1	0.35355	0.0884	1	0	0	0	0.83	1	0.14088	0.0884	0.96	1	0.10837	0.0884	1	0	0	0	0.27
BN1106_s702B000136	Electron-transferring-flavoprotein dehydrogenase;Electron transfer flavoprotein-ubiquinone oxidoreductase	1	0.23153	0.0368	0.98	3	0.13918	0.107	1	2	0.055555	0.0706	1	2	0.39239	0.0706	1	2	0.074209	0.0706	1	2	0.1028	0.0706	1	3	0.7576	0.107	1	3	0.12469	0.107	1	2	0.13394	0.0706	1	2	0.10304	0.0706	1	2	0.11785	0.0706	1
BN1106_s183B000177	Speckle-type POZ protein-like	4	0.93126	0.0718	1	1	0.038646	0.0316	0.99	1	0.024372	0.0316	1	3	0.81826	0.0718	1	1	0.032556	0.0316	0.99	1	0.045096	0.0316	0.99	0	0	0	0	1	0.034622	0.0316	0.99	1	0.058759	0.0316	0.99	1	0.045203	0.0316	0.99	0	0	0	0.74
BN1106_s3934B000286	Succinate-Coenzyme A ligase, ADP-forming, beta subunit;Succinyl-CoA synthetase beta chain	2	0.50658	0.0513	1	1	0.092005	0.0513	0.96	0	0	0	0.59	1	1.6273	0.0513	0.95	1	0.077507	0.0513	0.96	0	0	0	0.53	2	1.1557	0.0513	1	1	0.082427	0	0.97	0	0	0	0	0	0	0	0.14	0	0	0	0
BN1106_s1668B000196	1-alkyl-2-acetylglycerophosphocholine esterase	1	0.099469	0.0543	1	1	0.048867	0.0543	1	2	0.065409	0.0978	1	3	0.39183	0.0978	1	1	0.041167	0.0543	1	0	0	0	0	2	0.39576	0.0435	1	1	0.043779	0.0435	0.99	2	0.1577	0.0978	1	1	0.057159	0.0435	0.99	1	0.065374	0.0435	0.99
BN1106_s1581B000120	Anoctamin	2	0.1396	0.015	1	1	0.017592	0.015	1	1	0.011094	0.015	1	2	0.2903	0.0369	1	1	0.01482	0.015	0.99	1	0.020528	0.015	0.97	1	0.19284	0.015	0.92	0	0	0	0.52	0	0	0	0	0	0	0	0	0	0	0	0
BN1106_s4826B000079	FUS-interacting serine-arginine-rich protein 1	0	0	0	0	1	0.071488	0.0432	0.99	1	0.098241	0.0432	0.85	1	0.52339	0.0432	0.99	2	0.13123	0.0432	1	1	0.083421	0.0432	0.98	1	0.47048	0.0432	0.96	1	0.13956	0.0432	0.97	1	0.10869	0.0432	0.99	1	0.083618	0.0432	0.97	1	0.095636	0.0432	0.97
BN1106_s193B000323	Fatty-acid amide hydrolase	1	0.29688	0	1	1	0.053663	0	0.99	2	0.072235	0	1	2	0.72711	0.0884	1	2	0.096491	0.0361	1	0	0	0	0.82	1	0.29211	0	1	0	0	0	0	0	0	0	0	1	0.062769	0	0.98	1	0.071791	0	1
BN1106_s1902B000116	Density-regulated protein	2	0.72262	0.145	1	1	0.077383	0.0782	0.99	2	0.10706	0.145	1	2	0.66814	0.145	1	2	0.23592	0.145	1	2	0.1981	0.145	1	2	1.6438	0.145	1	1	0.069326	0.0782	1	1	0.11766	0.0782	1	0	0	0	0.18	1	0.10352	0.0782	1
BN1106_s4153B000033	Fatty acid binding like	3	4.1014	0.226	1	2	0.41392	0.0952	1	3	0.4801	0.226	1	1	0.57737	0	0.93	2	0.34869	0.131	1	2	0.48301	0.0952	1	1	0.65073	0	1	1	0.15278	0	0.96	0	0	0	0	0	0	0	0	0	0	0	0
BN1106_s4676B000095	MFDX2 protein;Adrenodoxin-like protein mitochondrial	2	0.87068	0.0636	1	2	0.17655	0.0636	1	2	0.11134	0.0636	1	2	0.24182	0.0636	1	1	0.067576	0	0.99	0	0	0	0.19	2	0.67369	0.0636	1	2	0.15817	0.0636	1	0	0	0	0.09	1	0.093828	0	0.99	1	0.10731	0	1
BN1106_s4713B000095	U1 small nuclear ribonucleoprotein 70 kD	1	0.063551	0.0261	1	0	0	0	0	0	0	0	0.57	2	0.55569	0.0556	1	0	0	0	0.99	0	0	0	0.41	2	0.3306	0.0556	1	0	0	0	0.67	0	0	0	0	1	0.048184	0.0261	0.97	0	0	0	0.33
BN1106_s1285B000159	Sphingomyelin phosphodiesterase	1	0.32981	0.0262	0.98	2	0.1255	0.0291	1	3	0.079146	0.0988	1	1	0.35547	0.0262	0.98	2	0.10572	0.0291	1	0	0	0	0.12	2	0.4344	0.0291	1	2	0.071494	0.0291	1	0	0	0	0.89	0	0	0	0	1	0.050949	0.0262	1
BN1106_s4436B000070	Ndr family	3	1.1703	0.044	1	0	0	0	0	0	0	0	0.91	1	0.42348	0.044	1	0	0	0	0.17	1	0.085754	0	0.99	2	2.0119	0.044	1	0	0	0	0.26	0	0	0	0	0	0	0	0	0	0	0	0.88
BN1106_s878B000298	Membrane traffic protein;Antigen EM13;Adaptor protein pacsin	0	0	0	0.39	3	0.087436	0.0456	1	3	0.055142	0.0456	1	1	0.14957	0.0207	0.99	0	0	0	0.45	0	0	0	0.89	1	0.26591	0.0249	0.99	2	0.050481	0.0581	1	0	0	0	0.05	0	0	0	0.99	0	0	0	0.85
BN1106_s7955B000036	Uncharacterized protein	2	0.55406	0.225	1	1	0.11851	0.144	0.98	2	0.17166	0.225	1	2	0.37283	0.225	1	2	0.2293	0.225	1	0	0	0	0.97	1	0.4522	0.144	1	1	0.10617	0.144	1	0	0	0	0	1	0.13862	0.144	0.99	0	0	0	0
BN1106_s418B000293	Golgi-associated plant pathogenesis-related protein 1;Venom allergen-like (VAL) 13 protein	0	0	0	0	0	0	0	0	1	0.035286	0.047	0.8	1	0.18943	0.047	0.99	2	0.10087	0.047	1	1	0.065291	0	0.99	3	1.1992	0.209	1	1	0.050126	0.047	0.91	2	0.18207	0.047	1	1	0.065445	0.047	0.99	1	0.074851	0	1
BN1106_s314B000334	Intermembrane space import and assembly protein 40, mitochondrial (Mitochondrial import inner membrane translocase TIM40)	2	0.48933	0.088	1	2	0.2404	0.2	1	2	0.15161	0.088	1	2	0.32927	0.088	1	3	0.34572	0.312	1	0	0	0	0.61	3	1.566	0.2	1	2	0.21537	0.2	1	0	0	0	0.35	0	0	0	0	0	0	0	0
BN1106_s413B000188	Calcium binding atopy-related autoantigen;Calcium uptake protein 1 mitochondrial	0	0	0	0.34	2	0.043903	0.0167	1	0	0	0	0.23	4	0.37993	0.0334	1	1	0.01801	0.0167	1	1	0.024948	0	0.99	0	0	0	0	0	0	0	0.97	0	0	0	0	0	0	0	0	0	0	0	0.13
BN1106_s206B000271	DNA-binding SAP,domain-containing protein;Apoptotic chromatin condensation inducer in the nucleus	3	0.35879	0.0394	1	0	0	0	0	0	0	0	0.15	3	0.28634	0.0394	1	1	0.019301	0	1	0	0	0	0.73	1	0.22184	0	0.99	0	0	0	0.42	0	0	0	0.41	0	0	0	0.07	1	0.030651	0.0205	1
BN1106_s11031B000046	Ubiquitin-conjugating enzyme (Huntingtin interacting protein 2)	5	2.222	0.228	1	1	0.072674	0.0529	1	3	0.16405	0.132	1	1	0.28602	0.0582	1	0	0	0	0.88	0	0	0	0	0	0	0	0.3	1	0.065108	0.0529	1	0	0	0	0.11	0	0	0	0.1	0	0	0	0
BN1106_s211B000337	Ubiquitin conjugation factor E4 A	4	0.20491	0.0581	1	1	0.012341	0.0122	1	5	0.041397	0.0487	1	0	0	0	0.41	0	0	0	0.74	0	0	0	0	0	0	0	0	0	0	0	0	0	0	0	0	0	0	0	0	0	0	0	0.27
BN1106_s532B000738	Retinol dehydrogenase	1	0.79748	0.044	0.97	0	0	0	0	2	0.10439	0.148	1	2	1.0638	0.044	1	1	0.063688	0.0934	0.99	0	0	0	0.23	1	1.941	0.044	0.95	1	0.067731	0.0934	0.99	1	0.11495	0.0934	0.99	0	0	0	0	1	0.10114	0.0934	1
BN1106_s2945B000112	Seryl tRNA Synthetase	1	0.24129	0.0545	0.95	2	0.13105	0.136	1	1	0.038395	0.155	1	2	0.62203	0.0818	0.9	1	0.051288	0.136	1	1	0.071044	0.0818	0.99	1	1.2058	0.136	1	0	0	0	0.23	0	0	0.0545	0.7	0	0	0.0545	0.82	1	0.081448	0.0818	1
BN1106_s502B000345	Uncharacterized protein	4	0.40257	0.088	1	2	0.047912	0.0423	1	2	0.030216	0.0423	1	1	0.20549	0.0264	1	1	0.019609	0.0176	0.99	0	0	0	0.66	1	0.38187	0.0176	0.99	1	0.020854	0.0246	0.99	1	0.035392	0.0176	0.99	0	0	0	0.28	1	0.03114	0.0176	1
BN1106_s655B000345	Fimbrin/plastin	3	0.11277	0.0223	1	0	0	0	0.88	0	0	0	0	2	0.19855	0.0117	1	0	0	0	0.35	1	0.016236	0.0117	0.99	2	0.13144	0.0117	0.99	1	0.012465	0.0117	0.99	0	0	0	0.16	0	0	0	0	0	0	0	0.09
BN1106_s5179B000060	Protein translocation complex beta;Sec61 beta family protein	1	0.84254	0.17	0.99	2	0.41392	0.273	1	2	0.4801	0.273	1	1	0.23358	0.17	1	1	0.14366	0.17	0.99	1	0.48301	0.17	0.99	1	0.65073	0.17	1	1	0.15278	0.17	0.99	1	0.25929	0.17	0.99	1	0.19947	0.17	0.99	1	0.22814	0.17	0.99
BN1106_s7135B000046	Neutral sphingomyelinase	1	0.044725	0.0244	1	2	0.060087	0.0244	1	1	0.018283	0	1	1	0.12679	0.0244	0.98	0	0	0	0.68	0	0	0	0.76	2	0.33838	0.0244	1	0	0	0	0.74	0	0	0	0.78	0	0	0	0.75	0	0	0	0.76
BN1106_s3149B000119	Succinate dehydrogenase (Ubiquinone) cytochrome b subunit	2	0.72146	0.064	1	1	0.06745	0.064	0.99	2	0.092261	0.148	1	1	0.22836	0.0394	0.99	1	0.056821	0.064	0.99	1	0.078708	0.064	0.99	0	0	0	0.23	1	0.060427	0.064	0.97	1	0.10255	0.064	0.99	1	0.078894	0.064	0.99	1	0.090234	0.064	0.99
BN1106_s3113B000093	Asna1 protein	2	0.12349	0.0548	1	0	0	0	0	2	0.050481	0.0548	1	1	0.20969	0.0548	1	1	0.032176	0.0548	1	2	0.093406	0.0807	1	2	0.78128	0.0231	1	1	0.034219	0.0259	1	1	0.058074	0	0.89	0	0	0	0.28	2	0.10708	0.0548	1
BN1106_s13522B000004	60S ribosomal protein l31	1	0.54066	0.0738	1	0	0	0	0.14	1	0.06914	0.0738	0.99	2	1.8905	0.139	1	3	0.55138	0.156	1	1	0.12793	0.0738	0.99	2	1.6412	0.139	1	1	0.22341	0.0738	0.99	0	0	0	0	0	0	0	0.47	1	0.14667	0.0738	0.97
BN1106_s2575B000218	Neuronal calcium sensor	3	1.2262	0.225	1	2	0.17423	0.166	1	2	0.10988	0.225	1	3	1.1337	0.225	1	2	0.14678	0.166	1	2	0.20331	0.166	1	0	0	0.0473	0.74	1	0.070999	0.118	0.99	0	0	0	0.49	0	0	0	0	1	0.10602	0.118	0.99
BN1106_s2284B000155	Carboxypeptidase regulatory region-containing;Nodal modulator	1	0.04055	0.00692	0.89	1	0.010231	0.00692	1	5	0.033959	0.0462	1	1	0.041356	0.00692	1	1	0.0086192	0.00692	0.99	2	0.036744	0.02	1	1	0.055694	0.00692	0.99	3	0.02821	0.03	1	0	0	0	0.1	0	0	0	0.08	1	0.013688	0.00692	0.99
BN1106_s1312B000097	Zinc finger protein ZPR1	1	0.14998	0	0.99	2	0.079082	0.0667	1	1	0.023811	0.0306	1	1	0.1272	0.0667	1	2	0.06662	0.0667	1	2	0.092282	0.0361	1	0	0	0	0	3	0.11137	0.0667	1	0	0	0	0	2	0.0925	0.0667	1	2	0.1058	0.0667	1
BN1106_s2334B000127	Uncharacterized protein	2	0.46424	0.078	1	2	0.22807	0.078	1	2	0.14383	0.078	1	2	0.31238	0	1	2	0.19213	0.078	1	0	0	0	0	3	1.4771	0.078	1	2	0.20432	0.078	1	0	0	0	0	2	0.26677	0.078	1	0	0	0	0
BN1106_s390B000187	Protein kinase cGMP-dependent;Protein serine/threonine kinase	2	0.30479	0.0488	1	2	0.037935	0.0402	1	2	0.023924	0.0402	1	2	0.18903	0.0244	1	0	0	0	0.06	0	0	0	0.93	0	0	0	0.07	0	0	0	0	0	0	0	0.5	0	0	0	0	0	0	0	0
BN1106_s2040B000112	Neuroendocrine convertase 2 (EC 3.4.21.94) (NEC 2) (PC2) (Prohormone convertase 2);Proprotein convertase subtilisin/kexin type 2	2	0.28426	0.0167	1	2	0.051383	0.0353	1	2	0.032405	0.0167	1	2	0.22888	0.0167	1	2	0.043286	0.0167	1	1	0.029073	0	1	0	0	0	0.68	2	0.046034	0.0167	1	0	0	0	0.82	0	0	0	0	0	0	0	0
BN1106_s1395B000159	ATP-dependent Clp protease proteolytic subunit (EC 3.4.21.92)	2	0.46919	0.0714	1	2	0.11023	0.0714	1	1	0.032642	0.0451	1	3	0.69377	0.0714	1	1	0.043602	0.0414	1	0	0	0	0.45	0	0	0	0.45	1	0.04637	0.0451	1	0	0	0	0	0	0	0	0.38	0	0	0	0.7
BN1106_s122B000262	Strictosidine synthase-related;Adipocyte plasma membrane-associated protein	3	0.17885	0.1	1	0	0	0	0	3	0.073114	0.113	1	2	0.24918	0.0711	1	1	0.062307	0.0474	1	1	0.041322	0.0474	1	0	0	0	0.49	2	0.066262	0.0763	1	1	0.05384	0.0474	0.99	0	0	0	0	0	0	0	0
BN1106_s4379B000097	Uncharacterized protein	1	0.097813	0.0187	0.69	0	0	0	0	0	0	0	0.24	4	0.41225	0.0336	1	0	0	0	0.29	1	0.028799	0.0187	1	0	0	0	0	0	0	0	0.96	0	0	0	0.76	0	0	0	0.1	0	0	0	0.65
BN1106_s1130B000206	Inorganic pyrophosphatase;Lethal(2) giant larvae protein homolog 2	0	0	0	0	1	0.014184	0	1	2	0.018209	0.0083	1	0	0	0	0	2	0.024323	0.0083	1	1	0.016552	0	0.9	0	0	0	0.16	0	0	0	0.29	0	0	0	0.86	0	0	0	0.9	1	0.018976	0	0.96
BN1106_s1105B000130	Heat shock protein 70kDa	0	0	0	0.25	1	0.021104	0.0128	0.94	4	0.057609	0.059	1	1	0.092296	0.0319	1	0	0	0	0	0	0	0	0	0	0	0	0	0	0	0	0.81	0	0	0	0.54	0	0	0	0.44	1	0.028233	0.0128	0.97
BN1106_s2561B000368	ADP-dependent glucokinase	0	0	0	0.45	0	0	0	0.21	0	0	0	0.05	0	0	0	0	0	0	0	0.16	0	0	0	0	1	0.19551	0.0247	1	0	0	0	0.25	0	0	0	0.09	2	0.060937	0.0247	1	1	0.033779	0.0247	1
BN1106_s1806B000294	Uncharacterized protein	4	4.4025	0.192	1	0	0	0	0.14	0	0	0	0	5	4.5428	0.372	1	0	0	0	0	0	0	0	0.21	4	5.2172	0.192	1	0	0	0	0	0	0	0	0	0	0	0	0	0	0	0	0
BN1106_s1092B000157	60S ribosomal protein L22	1	0.90112	0.13	1	0	0	0	0.99	0	0	0	0	2	2.4171	0.13	1	1	0.085257	0.13	0.99	2	0.26614	0.145	1	1	0.63052	0.13	0.99	2	0.20432	0.145	1	0	0	0	0	1	0.11838	0.13	0.98	1	0.13539	0.13	0.99
BN1106_s3984B000138	Cystathionine gamma-lyase	2	1.1253	0.214	1	2	0.35001	0.255	1	1	0.09314	0.0918	0.99	2	2.6253	0.214	1	1	0.12442	0.122	1	2	0.40844	0.214	1	2	4.6685	0.214	1	1	0.13231	0.122	0.99	0	0	0	0	1	0.17275	0.122	0.99	2	0.46825	0.214	1
BN1106_s7787B000022	T-complex protein 1 subunit delta	2	0.82767	0.0887	1	1	0.068864	0.0837	0.99	2	0.09435	0.0887	1	2	0.89556	0.0887	1	1	0.12603	0.0837	0.99	1	0.080359	0.0837	0.99	1	0.37486	0.0837	0.99	1	0.061695	0.0837	0.95	1	0.22747	0.0837	0.99	1	0.080549	0.0837	0.99	1	0.092126	0.0837	0.97
BN1106_s945B000221	Small ubiquitin-related modifier;Ubiquitin-like protein sumo/smt3-related	2	1.0771	0.129	1	2	0.36906	0.129	1	2	0.23275	0.129	1	1	0.73516	0	1	1	0.13024	0	1	2	0.43067	0.129	1	1	0.58991	0	0.99	2	0.33064	0.129	1	1	0.23506	0.129	0.99	2	0.43168	0.129	1	1	0.20682	0.129	0.99
BN1106_s1275B000181	Phosphatidylinositol 4-kinase type-ii	1	0.037931	0.0171	1	2	0.050688	0.038	1	1	0.015506	0.0171	1	4	0.48994	0.0398	1	1	0.020713	0.0171	0.97	1	0.028691	0.0171	1	1	0.15318	0.0171	0.99	1	0.022027	0.0171	0.99	1	0.037383	0.0171	0.99	0	0	0	0	1	0.032892	0.0171	0.98
BN1106_s4415B000102	Uncharacterized protein	0	0	0	0	1	0.050368	0.0382	1	1	0.031765	0	0.99	3	0.576	0.107	1	2	0.090215	0.0382	1	1	0.058775	0.0382	1	1	0.28365	0.0344	0.98	2	0.095941	0.0725	1	1	0.076582	0.0382	1	1	0.058914	0.0611	1	2	0.14326	0.0992	1
BN1106_s2303B000142	ADP-ribosylation factor family	2	0.81121	0.164	1	2	0.16449	0.164	1	2	0.10374	0.164	1	2	0.85276	0.164	1	0	0	0	0	0	0	0.0621	0.63	1	0.28683	0.0621	0.97	2	0.14737	0.164	1	1	0.11429	0.0621	1	1	0.087924	0.0621	0.99	0	0	0	0.65
BN1106_s1502B000070	Camp-dependent protein kinase catalytic subunit;Protein kinase A;AGC/PKA protein kinase	2	0.22641	0.0414	1	1	0.031574	0.0219	1	1	0.019912	0.0219	0.99	1	0.17334	0.0219	0.99	1	0.026598	0.0219	0.98	1	0.036844	0.0219	1	0	0	0	0	1	0.028287	0.0219	0.99	1	0.048007	0.0219	0.99	0	0	0	0.15	1	0.042239	0.0219	0.99
BN1106_s2570B000312	Complement component 1 Q subcomponent-binding protein, mitochondrial;Oxysterol-binding protein-related protein 9	4	1.9503	0.0745	1	1	0.071879	0	0.99	0	0	0	0.07	4	2.0241	0.0745	1	1	0.060552	0	0.99	1	0.083877	0	0.96	1	0.47305	0	0.97	0	0	0	0	0	0	0	0.49	0	0	0	0	1	0.09616	0	0.99
BN1106_s3428B000062	Otoferlin;Fer-1-like protein 4	1	0.25992	0.07	1	1	0.065433	0.07	0.99	2	0.1452	0.115	1	1	0.55065	0.07	1	1	0.055122	0	0.92	2	0.26866	0.115	1	0	0	0	0	1	0.058621	0.07	0.99	0	0	0	0	1	0.076535	0.07	0.99	0	0	0	0.07
BN1106_s50B000680	Carnitine O-palmitoyltransferase 1	3	0.86351	0.0654	1	2	0.057583	0.0422	1	1	0.017546	0.0253	1	3	0.97513	0.0422	1	1	0.023438	0.0169	0.91	0	0	0	0	0	0	0	0	0	0	0	0.11	0	0	0	0	0	0	0	0.05	0	0	0	0
BN1106_s173B000874	Vacuolar ATP synthase subunit G;Centromere protein S	4	1.3967	0.242	1	2	0.25903	0.233	1	0	0	0	0.14	5	1.3621	0.333	1	0	0	0	0	1	0.13234	0.1	1	2	0.98842	0.167	1	2	0.23207	0.1	1	0	0	0	0	0	0	0	0.22	1	0.15172	0.1	0.98
BN1106_s3B001030	DNA-directed RNA polymerase (EC 2.7.7.6)	1	0.04202	0.0074	0.99	0	0	0	0.27	0	0	0	0	1	0.040899	0.0074	1	0	0	0	0	1	0.012344	0.0074	1	0	0	0	0	1	0.009477	0.0074	1	0	0	0	0.56	0	0	0	0	2	0.028678	0.0156	1
BN1106_s527B000397	26S proteasome non-ATPase regulatory subunit 5	0	0	0	0	4	0.10236	0.0651	1	1	0.014785	0.0158	1	0	0	0	0.45	1	0.01975	0.0158	0.99	0	0	0	0.55	0	0	0	0.88	1	0.021003	0.0158	0.99	0	0	0	0	0	0	0	0.48	0	0	0	0.07
BN1106_s1869B000302	Importin subunit beta-1;Karyopherin importin beta 1	2	0.2382	0.0336	1	0	0	0	0.98	1	0.0092146	0.0174	1	1	0.020013	0	0.99	0	0	0	0.36	0	0	0	0.11	0	0	0	0.19	0	0	0	0.3	0	0	0	0	0	0	0	0.26	0	0	0	0
BN1106_s11788B000014	Sorting nexin	2	3.5341	0.265	1	1	0.21125	0.132	0.99	2	0.33695	0.265	1	1	1.5466	0.132	0.99	1	0.17796	0.132	0.99	1	0.24652	0.132	0.99	0	0	0	0	2	0.47867	0.265	1	1	0.3212	0.132	0.99	2	0.62495	0.265	1	2	0.71478	0.265	1
BN1106_s2832B000120	Helicase	3	2.4949	0.283	1	1	0.11867	0.0928	0.96	2	0.12022	0.173	1	2	1.2143	0.249	1	0	0.046736	0.0591	0.63	1	0.13847	0.0928	0.95	1	0.30199	0.0338	0.95	2	0.10631	0.0675	1	0	0	0	0.55	3	0.22298	0.148	1	1	0.074218	0.0338	1
BN1106_s1035B000142	Serine/threonine-protein phosphatase (EC 3.1.3.16)	0	0	0	0.08	2	0.060924	0.0244	1	3	0.059778	0.0177	1	2	0.33613	0.0244	1	1	0.024751	0.0244	1	1	0.034285	0.0244	0.99	2	0.34309	0.0244	1	0	0	0	0.95	0	0	0	0	1	0.034366	0.0244	0.99	1	0.039305	0.0244	0.99
BN1106_s881B000364	Cullin-associated NEDD8-dissociated protein	2	0.51963	0.0327	1	2	0.065481	0.0327	1	3	0.064419	0.0514	1	1	0.14978	0	0.99	0	0	0	0.33	0	0	0	0.44	0	0	0	0	1	0.028219	0	0.99	0	0	0	0.16	1	0.036842	0	0.99	1	0.042138	0	0.99
BN1106_s5586B000057	Eukaryotic peptide chain release factor subunit 1	2	0.61455	0.0588	1	0	0	0	0	2	0.044755	0.0563	1	1	0.11466	0.0307	1	1	0.028669	0.0307	0.98	1	0.039713	0.0332	1	3	0.84934	0.0818	1	2	0.063577	0.0639	1	0	0	0	0	0	0	0	0.29	1	0.045528	0.0256	0.91
BN1106_s698B000162	Small nuclear ribonucleoprotein D1	2	2.1996	0.104	1	2	0.25903	0.104	1	2	0.16336	0.104	1	2	1.5101	0.104	1	3	0.57802	0.272	1	2	0.30227	0.104	1	0	0	0	0	0	0	0.104	0.81	2	0.39385	0.104	1	1	0.13265	0.104	1	2	0.34653	0.104	1
BN1106_s4644B000086	Ras GTPase-activating protein-binding protein 1;Rna-binding ras-gap sh3 binding protein related	2	0.97127	0.0282	1	0	0	0	0	0	0	0	0	2	0.31341	0.0282	1	1	0.036062	0.0627	0.99	0	0	0	0	3	0.86036	0.0909	1	1	0.038351	0.0627	1	0	0	0	0	0	0	0	0	0	0	0	0
BN1106_s414B000247	Calcium-binding protein;Calmodulin	3	0.79547	0.176	1	1	0.10199	0.0735	0.99	1	0.06432	0.0735	1	4	0.81171	0.176	1	2	0.19379	0.176	1	2	0.26843	0.176	1	2	0.87777	0.0735	1	2	0.20609	0.176	1	0	0	0	0	1	0.11929	0.0735	0.99	0	0	0	0
BN1106_s765B000150	D-amino acid oxidase;D-aspartate oxidase;FAD dependent oxidoreductase	2	0.11315	0.0771	1	0	0	0	0	2	0.046254	0.072	1	2	0.52099	0.0411	1	2	0.061786	0.072	1	1	0.04099	0.0411	0.99	0	0	0	0.58	1	0.031469	0.0411	0.99	0	0	0	0	1	0.041086	0.0411	0.99	3	0.15374	0.108	1
BN1106_s5062B000018	Glycine amidinotransferase	2	0.12055	0.0684	1	1	0.037326	0.0313	0.88	0	0	0	0.15	1	0.12575	0.0313	0.99	1	0.031444	0.0313	0.99	1	0.043556	0.0313	1	4	0.96624	0.105	1	0	0	0	0.24	1	0.056752	0.0313	0.99	1	0.043659	0.0313	0.98	1	0.049934	0.0313	1
BN1106_s1535B000219	Cullin 5	1	0.12454	0.0266	1	1	0.031423	0.0266	0.83	2	0.041193	0.0726	1	0	0	0	0.53	1	0.026471	0.0218	1	1	0.036668	0.0218	0.97	0	0	0	0	0	0	0	0.47	0	0	0	0.16	0	0	0	0	2	0.087383	0.0557	1
BN1106_s279B000279	Uncharacterized protein	2	0.3601	0.0533	1	0	0	0	0.73	1	0.018612	0.0333	0.99	0	0	0	0.33	0	0	0	0.06	2	0.071425	0.0578	1	0	0	0	0.1	0	0	0	0.84	1	0.044873	0.02	1	0	0	0	0.11	0	0	0	0.95
BN1106_s508B000674	ATP-binding cassette sub-family B member 6 mitochondrial;Heavy metal tolerance factor 1	1	0.070735	0.0136	1	1	0.017807	0.0163	0.98	2	0.022961	0.0327	1	3	0.29455	0.0531	1	1	0.015001	0.0163	0.99	1	0.020779	0.0163	1	0	0	0	0	1	0.015953	0.0231	1	0	0	0	0	0	0	0	0	0	0	0	0
BN1106_s2993B000107	Uncharacterized protein	0	0	0	0	2	0.042551	0.014	1	1	0.013078	0	1	2	0.17619	0	1	1	0.017469	0	0.82	1	0.024198	0	0.99	0	0	0	0.17	1	0.018578	0	1	1	0.031529	0	1	0	0	0	0.05	0	0	0	0
BN1106_s2520B000150	Cell division protein kinase 10 (Serine/threonine-protein kinase PISSLRE);Cyclin-dependent kinase 10	1	0.051963	0.0285	0.99	0	0	0	0.22	1	0.021242	0.0518	0.99	1	0.14731	0.0285	0.8	2	0.059144	0.0803	1	0	0	0	0	0	0	0	0	1	0.030176	0.0518	1	0	0	0	0.89	0	0	0	0	0	0	0	0.87
BN1106_s516B000294	Cullin 1	3	0.23913	0.0267	1	0	0	0	0.36	0	0	0	0.9	2	0.11383	0.0109	0.98	0	0	0	0.05	0	0	0	0.59	0	0	0	0.57	0	0	0	0.19	0	0	0	0	0	0	0	0.05	0	0	0	0.14
BN1106_s3045B000180	Troponin T	2	1.0003	0.0622	1	0	0	0	0.79	1	0.040262	0.057	0.99	0	0	0	0.59	0	0	0	0.09	0	0	0	0.77	0	0	0	0.47	1	0.057196	0.057	0.97	0	0	0	0	0	0	0	0	0	0	0	0
BN1106_s4529B000161	NADPH:adrenodoxin oxidoreductase, mitochondrial (EC 1.18.1.6)	0	0	0	0.62	4	0.14642	0.123	1	3	0.066482	0.111	1	1	0.14447	0.0189	0.72	1	0.027322	0.0402	1	2	0.078768	0.0827	1	0	0	0	0	0	0	0	0.24	0	0	0	0	1	0.037936	0.0284	0.97	0	0	0	0
BN1106_s2172B000090	Polypyrimidine tract-binding protein	3	0.2919	0.0386	1	1	0.021662	0.0242	0.99	1	0.013661	0.0242	1	5	0.47511	0.0515	1	1	0.018248	0.0242	0.99	1	0.025278	0.0242	1	1	0.20975	0.0145	0.99	0	0	0	0	0	0	0	0	0	0	0	0.1	0	0	0	0
BN1106_s3513B000030	RNA-binding protein 39;Putative splicing factor	0	0	0	0.1	0	0	0	0	0	0	0	0	1	0.095002	0.0233	0.94	2	0.048938	0.0465	1	1	0.032744	0.0233	0.98	2	0.36192	0.0444	1	0	0	0	0.76	0	0	0	0.06	1	0.06795	0.0233	1	1	0.037539	0.0233	1
BN1106_s6949B000018	Ferredoxin-dependent glutamate synthase	1	0.10777	0.0223	0.97	0	0	0	0	2	0.035383	0.0567	1	0	0	0	0	2	0.047265	0.0567	1	0	0	0	0.79	0	0	0	0.23	0	0	0	0.68	0	0	0	0	0	0	0	0.59	0	0	0	0.93
BN1106_s4245B000034	Uncharacterized protein	0	0	0	0.38	0	0	0	0	0	0	0	0.12	2	0.12484	0.0525	1	1	0.036419	0.0247	1	0	0	0	0.62	0	0	0	0.99	1	0.03873	0.0247	0.99	0	0	0	0	0	0	0	0.17	0	0	0	0.38
BN1106_s2269B000064	Signal recognition particle 9 kD protein	5	4.1921	0.397	1	0	0	0	0	0	0	0	0	3	1.0807	0.385	1	0	0	0	0	0	0	0	0	4	4.9988	0.385	1	0	0	0	0	0	0	0	0	0	0	0	0	0	0	0	0.18
BN1106_s3482B000239	Striatin;Cell-cycle nuclear protein	1	0.20987	0.0175	0.97	0	0	0	0	0	0	0	0.36	3	0.50352	0.0241	1	1	0.025376	0.0175	0.92	1	0.035151	0.0175	0.98	1	0.11494	0.0175	0.97	0	0	0	0.76	0	0	0	0.35	1	0.035234	0.0175	1	0	0	0	0.16
BN1106_s393B000274	Phosphoglucomutase;Phosphoacetylglucosamine mutase	2	1.0157	0	1	2	0.24258	0.122	1	2	0.15298	0.122	1	1	0.47645	0	0.75	1	0.090106	0	1	2	0.28307	0.122	1	0	0	0	0.23	0	0	0	0.96	1	0.16263	0	0.98	0	0	0	0	0	0	0	0
BN1106_s2159B000185	Synaptopodin 2-like protein	0	0	0	0	1	0.025797	0.027	1	0	0	0	0	2	0.26356	0.027	1	3	0.069498	0.0849	1	1	0.030103	0.027	0.99	3	0.49094	0.056	1	1	0.023111	0.027	1	0	0	0	0	1	0.030174	0.0154	0.98	0	0	0	0
BN1106_s1115B000508	Ufm1-conjugating enzyme	2	0.75654	0.115	1	0	0	0	0.83	1	0.0509	0.0545	0.99	2	0.9194	0.115	1	2	0.14973	0.115	1	1	0.094182	0.0545	0.9	0	0	0	0.68	0	0	0	0.06	1	0.12272	0.0606	0.99	0	0	0	0	1	0.10797	0.0606	0.94
BN1106_s2646B000199	Choline transporter-like protein 2	1	1.041	0.152	0.99	1	0.24937	0.152	0.99	1	0.06914	0.152	0.99	2	1.4874	0.248	1	0	0	0	0.27	1	0.12793	0.152	0.99	1	0.8489	0.152	0.98	0	0	0	0.69	0	0	0	0	0	0	0	0.27	0	0	0	0
BN1106_s1536B000292	AP-1 complex subunit gamma-1	2	0.13024	0.012	1	1	0.014628	0.0153	1	0	0	0	0	4	0.25224	0.035	1	1	0.012323	0.012	1	1	0.017069	0.012	0.97	0	0	0	0	1	0.013105	0.0142	1	0	0	0	0	1	0.01711	0.012	0.99	0	0	0	0.09
BN1106_s3074B000155	Splicing factor, arginine/serine-rich 10;Transformer-2-related	1	0.15534	0.0282	0.99	0	0	0	0	1	0.023015	0.0282	0.99	2	0.47394	0.0282	1	2	0.064298	0	1	0	0	0	0	2	0.29124	0.0282	1	0	0	0	0.2	0	0	0	0	1	0.042687	0	0.98	0	0	0	0
BN1106_s167B000566	NADH dehydrogenase (Ubiquinone) Fe-S protein 7	2	0.60594	0.113	1	1	0.065761	0.069	1	1	0.041472	0.069	1	2	0.56026	0.113	1	1	0.055398	0.069	1	1	0.076738	0	0.91	0	0	0	0	1	0.058914	0.069	1	1	0.099986	0.069	0.99	0	0	0	0.22	0	0	0	0.09
BN1106_s1499B000097	Bromodomain-containing protein 3	0	0	0	0.84	0	0	0	0	0	0	0	0	2	0.091506	0.0193	1	1	0.011198	0.0112	0.84	1	0.015511	0.00811	0.98	2	0.1382	0.00811	0.96	0	0	0	0.08	0	0	0	0.12	0	0	0	0.09	0	0	0	0.32
BN1106_s786B000331	NCK-associated protein 1	2	0.13266	0.0305	1	0	0	0	0.75	2	0.021061	0.0318	1	1	0.063262	0.014	0.94	1	0.013784	0.0178	1	0	0	0	0	0	0	0	0.28	0	0	0	0	0	0	0	0	0	0	0	0	0	0	0	0.28
BN1106_s346B000281	Fras1 related extracellular matrix protein	1	0.022313	0.00431	1	0	0	0	0	2	0.0071511	0.0108	1	0	0	0	0.09	0	0	0	0	0	0	0	0.55	0	0	0	0.16	0	0	0	0.43	0	0	0	0.66	0	0	0	0.83	0	0	0	0.67
BN1106_s1815B000125	Methylcrotonoyl-CoA carboxylase subunit alpha, mitochondrial	2	0.17767	0.0456	1	0	0	0	0	0	0	0	0.57	4	0.36523	0.0782	1	2	0.037679	0.0423	1	1	0.025404	0.0179	1	0	0	0	0	0	0	0	0.39	0	0	0	0.09	0	0	0	0	0	0	0	0
BN1106_s16157B000010	Asparaginyl-tRNA synthetase	1	1.6474	0	0.92	1	0.090736	0	1	2	0.12745	0.167	1	1	0.40417	0	0.93	2	0.17025	0.167	1	1	0.10588	0	0.97	1	0.49391	0	0.95	1	0.081289	0	0.97	1	0.13796	0	0.98	2	0.23639	0.167	1	1	0.12139	0	1
BN1106_s1735B000363	Cystathionine gamma-lyase	2	0.58456	0.108	1	1	0.058183	0	0.95	1	0.036693	0	0.99	1	0.25446	0	0.98	1	0.049015	0	1	1	0.067896	0	0.92	1	0.63779	0	0.82	1	0.052126	0	0.99	0	0	0	0	1	0.068056	0	0.98	1	0.077838	0	1
BN1106_s1731B000201	Dynein light chain roadblock-type	1	0.34271	0.141	0.99	2	0.40774	0.188	1	2	0.25714	0.188	1	1	0.23061	0.141	1	0	0	0	0	1	0.19647	0.141	1	1	0.64245	0.141	0.99	1	0.15084	0.141	1	1	0.25599	0.141	0.99	2	0.47693	0.188	1	1	0.22524	0.141	1
BN1106_s571B000485	Cytoplasmic dynein intermediate chain 2, (Dhic-2)	1	0.047214	0.0294	0.93	2	0.047738	0.0433	1	2	0.046483	0.0519	1	2	0.19707	0.0294	0.98	1	0.01954	0.0156	1	1	0.027067	0.0294	0.99	0	0	0	0	1	0.02078	0.0294	0.99	0	0	0	0	1	0.027131	0.0294	1	1	0.03103	0.0294	0.99
BN1106_s947B000842	Nitrophenylphosphatase;Phosphoglycolate/pyridoxal phosphate phosphatase;4-nitrophenyl phosphatase	1	0.69868	0.0781	0.99	1	0.1061	0.0859	1	2	0.15161	0.172	1	1	1.1939	0.0781	0.99	1	0.08938	0.0781	1	0	0	0	0.66	1	1.0356	0.0859	0.91	0	0	0	0.09	0	0	0	0.1	0	0	0	0.24	1	0.14194	0.0859	0.93
BN1106_s1970B000182	Phenylalanyl-tRNA synthetase alpha chain	1	0.38492	0.0361	0.97	3	0.16391	0.134	1	1	0.03059	0.0361	1	1	0.59966	0.0361	1	0	0	0	0	0	0	0	0.49	0	0	0	0.69	0	0	0	0.72	0	0	0	0	0	0	0	0	0	0	0	0.19
BN1106_s3571B000064	Adenylosuccinate synthase	2	0.09291	0.0368	1	1	0.029055	0.0195	0.99	1	0.018324	0.0195	0.97	2	0.2029	0.0476	1	1	0.024477	0.0195	1	2	0.070278	0.0563	1	3	0.52746	0.0649	1	0	0	0	0.12	1	0.044177	0.0281	0.96	1	0.033985	0.0281	0.95	0	0	0	0
BN1106_s2958B000081	Uncharacterized protein	1	0.90214	0.0694	1	2	0.22052	0.132	1	2	0.13907	0.132	1	2	0.7466	0.132	1	0	0	0	0.57	0	0	0	0	2	1.8259	0.132	1	0	0	0	0	0	0	0	0	0	0	0	0.66	0	0	0	0.2
BN1106_s65B000498	Phosphatidylinositol-binding clathrin assembly protein LAP;Clathrin assembly protein AP180	1	0.14816	0.0676	0.99	1	0.096036	0.0676	0.99	1	0.060565	0.0676	0.9	2	0.95846	0.0676	1	2	0.18127	0.0676	1	1	0.11207	0	0.99	3	1.9758	0.135	1	0	0	0	0.1	0	0	0	0.3	0	0	0	0	0	0	0	0
BN1106_s1612B000139	Tropinone reductase;3-oxoacyl-[acyl-carrier-protein] reductase;2-deoxy-D-gluconate 3-dehydrogenase	2	0.79138	0.109	1	0	0	0	0	3	0.14775	0.218	1	0	0	0	0	3	0.19736	0.218	1	1	0.077514	0.0711	0.99	0	0	0	0	3	0.20989	0.171	1	2	0.2188	0.156	1	0	0	0	0	3	0.31341	0.194	1
BN1106_s1378B000208	Transmembrane protein 55B-B	1	0.37463	0.052	1	1	0.0528	0.0297	0.94	2	0.071001	0.0892	1	1	0.30426	0.0297	0.96	2	0.094842	0.0892	1	2	0.13138	0.112	1	0	0	0	0	0	0	0	0	0	0	0	0	1	0.061759	0.0595	1	0	0	0	0.99
BN1106_s1007B000177	NEDD4-like E3 ubiquitin-protein ligase WWP1	1	0.13537	0.0284	1	0	0	0	0	3	0.065092	0.0827	1	2	0.26031	0.0544	1	1	0.026792	0.0284	0.99	1	0.037112	0.0284	1	0	0	0	0.17	0	0	0	0.51	1	0.048356	0.0284	0.99	0	0	0	0	1	0.042547	0.0236	0.99
BN1106_s1827B000142	Uncharacterized protein	0	0	0.0339	0.47	0	0	0	0.24	2	0.044876	0.0651	1	1	0.15199	0.0312	0.96	1	0.028744	0.0417	0.99	0	0	0	0.2	2	0.38734	0.0547	1	1	0.030568	0.0417	0.87	0	0	0.0729	1	0	0	0	0	1	0.045647	0.0312	1
BN1106_s2372B000134	Lesswright;Ubiquitin-conjugating enzyme E2 I	0	0	0	0.6	0	0	0	0	1	0.050589	0.0602	1	2	1.3051	0.157	1	3	0.24619	0.133	1	0	0	0	0	2	1.1619	0.0602	1	2	0.26182	0.133	1	0	0	0	0	0	0	0	0	2	0.23619	0.169	1
BN1106_s6988B000037	E3 UFM1-protein ligase 1	2	0.19537	0.0343	1	2	0.033058	0.0343	1	2	0.020848	0.038	1	1	0.02219	0.0098	0.91	1	0.013648	0.0159	0.96	1	0.018905	0.0159	0.99	0	0	0	0	0	0	0	0	0	0	0	0.32	0	0	0	0	0	0	0	0
BN1106_s619B000149	TBC1 domain family member 2B;ypt/rab gtpase activating protein	2	0.096697	0.0167	1	0	0	0	0.15	0	0	0	0.92	2	0.089067	0.0102	1	2	0.020507	0.0177	1	0	0	0	0.38	0	0	0	0	0	0	0	0.29	0	0	0	0	0	0	0	0	0	0	0	0.35
BN1106_s626B000339	Atpase, class VI, type 11c;Phospholipid-translocating ATPase	3	0.17858	0.0238	1	0	0	0	0	3	0.021586	0.0366	1	1	0.087765	0.0111	0.98	0	0	0	0	0	0	0	0.63	0	0	0	0	0	0	0	0.05	0	0	0	0.92	0	0	0	0	0	0	0	0
BN1106_s815B000143	Uncharacterized protein	2	0.20819	0.0201	0.97	0	0	0	0	0	0	0	0.07	2	0.094396	0.0201	1	0	0	0	0	0	0	0	0.34	1	0.12626	0.0201	0.97	0	0	0	0.25	0	0	0	0.33	0	0	0	0.38	0	0	0	0.27
BN1106_s3094B000169	Beta-tubulin cofactor d;Tubulin-specific chaperone D	2	0.11245	0.0107	1	3	0.043307	0.0343	1	5	0.047146	0.0643	1	0	0	0	0.1	0	0	0	0.06	1	0.01627	0.0107	1	0	0	0	0.29	0	0	0	0	0	0	0	0.15	0	0	0	0	0	0	0	0
BN1106_s2927B000134	Septate junction protein;Neurexin-4	2	0.076402	0.00662	1	0	0	0	0	0	0	0	0.25	2	0.07792	0.0213	1	0	0	0	0.11	0	0	0	0	0	0	0	0	0	0	0	0.7	0	0	0	0.23	0	0	0	0.25	0	0	0	0
BN1106_s48B000386	40s ribosomal protein S27	2	1.6442	0.143	1	2	0.41392	0.143	1	2	0.26104	0.143	1	2	3.9402	0.143	1	1	0.14366	0	0.98	0	0	0	0.87	1	2.1022	0.143	0.99	2	0.37083	0.143	1	0	0	0	0	2	0.48415	0.143	1	0	0	0	0
BN1106_s6411B000040	Sjoegren syndrome/scleroderma autoantigen 1 homolog	2	1.1908	0.04	1	1	0.069965	0	1	2	0.09598	0.14	1	1	0.09583	0	0.99	1	0.05894	0	0.93	1	0.081644	0	0.99	1	0.26697	0	0.93	0	0	0	0.34	0	0	0	0	1	0.081836	0	0.99	0	0	0	0.25
BN1106_s90B000596	Drug resistance transporter, EmrB/QacA family;Disulfide oxidoreductase;Programmed cell death 8 (Apoptosis-inducing factor)	0	0	0	0.17	1	0.029513	0.033	0.99	1	0.018612	0.033	1	2	0.35271	0.0527	1	1	0.024862	0.033	1	1	0.034439	0.033	0.99	1	0.28806	0.0198	0.98	1	0.02644	0.033	0.96	1	0.044873	0.033	0.99	1	0.034521	0.033	0.99	1	0.039482	0.033	0.99
BN1106_s2622B000120	Coiled-coil domain-containing protein 58	2	0.39922	0.22	1	2	0.19613	0.22	1	2	0.12369	0.207	1	2	0.26864	0.22	1	3	0.27615	0.327	1	2	0.22887	0.22	1	1	0.33693	0.1	0.99	2	0.17571	0.22	1	1	0.13425	0.1	0.95	0	0	0	0	1	0.11813	0.1	0.99
BN1106_s188B000222	Protein phosphatase 1 binding protein;CBM21 domain-containing protein CG9619	0	0	0	0.67	0	0	0	0	1	0.013267	0.0252	0.99	2	0.11015	0.0252	1	1	0.017721	0.0252	0.99	1	0.024548	0.0252	0.99	0	0	0	0.19	0	0	0	0	1	0.031985	0.0252	0.99	2	0.050508	0.0457	1	1	0.057767	0.0252	0.99
BN1106_s2758B000089	Uncharacterized protein	2	0.1086	0.053	1	2	0.070395	0.053	1	4	0.096618	0.053	1	2	0.35462	0.0328	1	1	0.028448	0.0202	0.96	0	0	0	0.81	0	0	0	0.73	0	0	0	0.83	0	0	0	0	0	0	0	0	0	0	0	0
BN1106_s538B000492	Upstream activation factor subunit UAF30	1	0.20449	0	0.99	0	0	0	0	1	0.038755	0	0.99	3	0.29337	0.0514	1	1	0.051768	0	0.99	1	0.07171	0	1	3	1.1776	0.0607	1	2	0.11858	0	1	1	0.093435	0	0.99	1	0.071879	0	0.99	0	0	0	0
BN1106_s29B000538	Alpha subunit of casein kinase II	0	0	0	0.77	0	0	0	0	0	0	0	0	1	0.18492	0.0342	0.99	0	0	0	0.17	1	0.039305	0.0342	0.99	1	0.18968	0.0342	1	0	0	0	0.98	1	0.051213	0.0342	1	1	0.039398	0.0342	1	2	0.093923	0.0658	1
BN1106_s1466B000258	Peroxisomal 3 2-trans-enoyl-CoA isomerase	1	0.052914	0.0208	0.98	0	0	0	0.06	0	0	0	0.07	1	0.3383	0.0208	1	0	0	0	0	2	0.083488	0.0208	1	0	0	0	0	0	0	0	0.81	0	0	0	0.05	0	0	0	0	1	0.045885	0.0208	0.97
BN1106_s10947B000008	Legumain like	1	0.70325	0.0719	0.98	0	0	0	0	1	0.051214	0.0599	1	0	0	0	0.12	2	0.15074	0.0719	1	1	0.094764	0.0599	1	1	0.45732	0.0599	0.98	1	0.072754	0.0719	1	0	0	0	0	0	0	0	0	1	0.10864	0.0539	0.97
BN1106_s3867B000080	NECAP-like protein CG9132;Adaptin ear-binding coat-associated protein 1	2	0.44079	0	1	0	0	0	0.15	1	0.030255	0	1	3	0.53317	0.0284	1	1	0.040414	0	0.96	0	0	0	0.45	1	0.31573	0	0.86	0	0	0	0	0	0	0	0	0	0	0	0	0	0	0	0.24
BN1106_s1243B000241	Immunoglobulin domain superfamily (Sensory guidance protein)	1	0.10508	0.016	0.96	1	0.018994	0	1	2	0.024527	0.0335	1	2	0.17009	0.0335	1	0	0	0	0.08	1	0.022164	0.016	0.89	1	0.14707	0.016	0.98	0	0	0	0	0	0	0	0	0	0	0	0	0	0	0	0.2
BN1106_s461B000406	U2 small nuclear ribonucleoprotein polypeptide A	1	0.33435	0	1	0	0	0	0.07	0	0	0	0	2	0.57898	0.0922	1	0	0	0	0.1	1	0.079115	0	0.97	2	0.96816	0	1	1	0.060739	0	0.99	0	0	0	0.17	0	0	0	0.48	0	0	0	0.62
BN1106_s4126B000096	ATPase, H+ transporting, lysosomal 34kDa, V1 subunit D	2	0.38449	0.092	1	0	0	0	0.14	2	0.072869	0.116	1	1	0.18318	0.044	0.99	1	0.04558	0.044	0.99	0	0	0	0.12	1	0.20646	0.044	0.99	0	0	0	0.43	0	0	0	0.88	0	0	0	0.34	0	0	0	0
BN1106_s948B000119	Regulator of chromosome condensation, RCC1,domain-containing protein;Ankyrin repeat-containing;Sepiapterin reductase	0	0	0	0.24	0	0	0	0	1	0.025421	0	0.95	2	0.46492	0.0271	1	0	0	0	0.66	1	0.047037	0.0271	1	3	1.3035	0.0542	1	0	0	0	0	0	0	0	0	1	0.047148	0.0271	0.92	2	0.11329	0.0542	1
BN1106_s3350B000060	Phosphatidylinositol-4-phosphate 5-kinase, type I, alpha;26s proteasome non-atpase regulatory subunit 4 (26s proteasomeregulatory subunit s5a);Multiubiquitin binding protein S5a;Putative multiubiquitin binding protein S5a;Clone ZZD289 mRNA sequence	0	0	0	0	1	0.03351	0.0311	0.99	1	0.021133	0	0.99	1	0.13189	0.0311	1	2	0.058829	0.0574	1	1	0.039104	0.0311	0.99	0	0	0	0	0	0	0	0	0	0	0	0	0	0	0	0.15	0	0	0	0.33
BN1106_s2053B000153	Uncharacterized protein	2	0.11665	0.00866	1	0	0.028876	0.0116	0.65	0	0.044557	0.0209	0.56	1	0.20553	0.0245	1	0	0.05041	0.0217	0.09	0	0.057503	0.0209	0.49	0	0	0	0	0	0	0	0	0	0.043904	0.0116	0.15	0	0	0	0	0	0.094517	0.0209	0.72
BN1106_s3031B000099	Tumor protein D54;Tumor protein D52	2	1.3289	0.142	1	0	0	0	0	0	0	0	0.5	1	0.39765	0.0917	1	1	0.098944	0.0917	0.81	0	0	0	0.07	2	1.7734	0.142	1	0	0	0	0.14	0	0	0	0	0	0	0	0	0	0	0	0
BN1106_s312B000345	Exocyst complex component 2	3	0.1759	0.0376	1	0	0	0	0.75	1	0.0089843	0.00859	1	0	0	0	0.31	0	0	0	0	0	0	0	0	0	0	0	0	0	0	0	0.25	0	0	0	0.09	0	0	0	0	0	0	0	0.73
BN1106_s1396B000331	Cleavage and polyadenylation specificity factor 5;Pre-mRNA cleavage factor im, 25kD subunit	3	1.4279	0.114	1	0	0	0	0	0	0	0	0	4	1.7966	0.189	1	0	0	0	0	0	0	0	0	0	0	0	0.41	2	0.12753	0.0746	1	0	0	0	0	0	0	0	0	0	0	0	0
BN1106_s3730B000088	Dual 3',5'-cyclic-AMP and-GMP phosphodiesterase;camp/cgmp cyclic nucleotide phosphodiesterase	2	0.20736	0.0172	1	0	0	0	0	0	0	0	0.15	2	0.20007	0.0172	0.99	0	0	0	0	0	0	0	0	0	0	0	0	0	0	0	0	0	0	0	0.07	0	0	0	0	0	0	0	0.06
BN1106_s2038B000183	Thymidylate synthase	2	0.28431	0	0.98	0	0	0	0	3	0.083938	0.0613	1	3	0.76879	0.0337	1	1	0.033852	0.0337	0.99	1	0.046893	0.0337	0.99	2	0.65363	0.0337	1	0	0	0	0.78	1	0.061099	0.0337	0.99	1	0.047003	0.0337	0.99	2	0.11293	0.0613	1
BN1106_s1672B000086	Uncharacterized protein	0	0	0	0	1	0.22181	0.136	0.94	2	0.3575	0.424	1	2	5.0042	0.424	1	1	0.18686	0.136	0.99	1	0.25884	0.136	0.99	1	2.9249	0.136	0.99	0	0	0	0.37	0	0	0	0	1	0.25945	0.288	1	1	0.29674	0.288	0.99
BN1106_s4216B000102	Protein phosphatase 3, regulatory subunit;Calcineurin B	1	0.36241	0.0489	1	1	0.073488	0.0489	0.94	1	0.046345	0.0489	1	2	0.54341	0.147	1	1	0.061907	0.0489	1	1	0.085754	0.0489	0.94	1	0.48364	0.0489	0.98	0	0	0	0	0	0	0	0.22	1	0.085957	0.0489	0.99	0	0	0	0
BN1106_s1121B000205	Uncharacterized protein	2	0.73574	0.0813	1	1	0.040433	0.0422	1	0	0	0	0	4	0.83375	0.142	1	1	0.034061	0.0422	0.99	1	0.047182	0.0422	0.99	1	0.2277	0.0392	1	1	0.036223	0.0422	0.98	0	0	0	0	0	0	0	0	1	0.05409	0.0422	0.99
BN1106_s651B000445	Phenylalanyl-tRNA synthetase beta chain	2	0.33318	0.0816	1	1	0.03994	0.0514	0.99	2	0.052897	0.0816	1	2	0.5137	0.0514	1	0	0	0	0	0	0	0	0.14	0	0	0	0	1	0.035782	0.0514	0.99	0	0	0	0	1	0.046717	0.0514	0.99	1	0.053432	0.0302	0.99
BN1106_s1074B000200	Uncharacterized protein	1	0.57702	0.0755	0.96	1	0.13556	0.0755	0.96	2	0.20001	0.198	1	0	0	0	0	1	0.26718	0.0755	0.96	1	0.15819	0.0755	0.97	0	0	0	0	2	0.28414	0.198	1	1	0.20611	0.0755	0.98	0	0	0	0.1	1	0.18135	0.198	1
BN1106_s7286B000049	Signal recognition particle receptor, B subunit	1	0.24021	0.0372	1	2	0.12084	0.0744	1	1	0.035589	0.0372	0.99	2	0.47559	0.0744	1	3	0.16373	0.095	1	2	0.14101	0.0744	1	1	0.54642	0.0372	0.99	0	0	0	0.82	0	0	0	0	0	0	0	0	0	0	0	0
BN1106_s3579B000072	Neutral ceramidase	3	0.52381	0.156	1	0	0	0	0.19	2	0.062456	0.103	1	2	0.44113	0.0284	1	2	0.083428	0.103	1	1	0.054584	0.0745	0.99	3	0.8305	0.0745	1	0	0	0	0	0	0	0	0	0	0	0	0	1	0.062577	0.0284	0.97
BN1106_s423B000369	Phospholipase A-2-activating protein	0	0	0	0.3	1	0.032839	0.0194	0.93	2	0.043124	0.051	1	0	0	0	0.79	1	0.027664	0.0194	0.99	0	0	0	0	1	0.35998	0.0194	0.69	0	0	0	0	1	0.04993	0.0194	0.9	0	0	0	0.24	1	0.043932	0.0194	0.92
BN1106_s444B000266	Uroporphyrinogen III synthase	1	0.18306	0.048	1	0	0	0	0.09	0	0	0	0	1	0.21651	0.048	1	0	0	0	0.65	1	0.064196	0.048	1	0	0	0	0.21	2	0.10536	0.128	1	0	0	0	0.3	0	0	0	0.2	0	0	0	0.98
BN1106_s2560B000142	D-3-phosphoglycerate dehydrogenase;Subfamily S1B unassigned peptidase (S01 family);C-terminal-binding protein	1	0.037789	0.0173	0.99	0	0	0	0	1	0.015448	0.0191	1	0	0	0	0.17	0	0	0	0	1	0.028584	0	0.99	0	0	0	0	2	0.045236	0.0416	1	1	0.037244	0.0173	0.96	0	0	0	0	3	0.10446	0.0416	1
BN1106_s42B000590	COP9 signalosome complex subunit 4	0	0	0	0.33	1	0.030616	0.0371	1	3	0.062479	0.065	1	0	0	0	0	0	0	0	0.75	0	0	0	0	0	0	0	0	0	0	0	0.81	0	0	0	0.91	0	0	0	0.05	1	0.040957	0.0325	1
BN1106_s577B000268	Ca2+ transporting ATPase plasma membrane	1	0.29289	0.0794	0.97	1	0.073901	0.0794	0.99	2	0.1673	0.122	1	0	0	0	0	0	0	0	0	1	0.086237	0.0794	0.99	0	0	0	0	1	0.14467	0.0794	0.99	0	0	0	0	0	0	0	0.1	0	0	0	0
BN1106_s43B000506	Pre-mRNA processing protein prp39-related;Pre-mRNA-processing factor 39	0	0	0	0.49	0	0	0	0.95	2	0.093294	0.0663	1	1	0.26349	0.0663	0.98	0	0	0	0	0	0	0	0	0	0	0	0	0	0	0	0.4	0	0	0	0	0	0	0	0.19	0	0	0	0.59
BN1106_s656B000153	Laminin alpha 1/2	1	0.055034	0.0148	1	1	0.013854	0.0106	0.99	0	0	0	0.8	3	0.16634	0.0244	1	0	0	0	0	0	0	0	0.09	0	0	0	0.15	0	0	0	0	0	0	0	0.06	0	0	0	0.26	0	0	0	0.22
BN1106_s1295B000504	HEAT repeat-containing protein 5A	2	0.040115	0.00413	1	0	0	0	0	0	0	0	0.07	0	0	0	0.8	0	0	0	0	0	0	0	0.14	0	0	0	0	0	0	0	0.84	0	0	0	0.22	0	0	0	0.32	1	0.0067127	0	0.97
BN1106_s148B000234	Proline Hydroxylase;Prolyl 4-hydroxylase alpha subunit 1	0	0	0	0.11	0	0	0	0	0	0	0	0	0	0	0	0	0	0	0	0	0	0	0	0	1	0.22699	0.0248	1	0	0	0	0	0	0	0	0.13	1	0.034289	0.0428	1	2	0.081315	0.0766	1
BN1106_s4052B000063	Uncharacterized protein	2	0.53242	0.0847	1	1	0.11439	0.0678	0.96	1	0.072142	0.0678	0.96	1	0.61906	0.0678	0.97	1	0.096367	0.0678	0.96	1	0.13349	0.0678	0.97	1	0.4365	0.0678	0.97	1	0.10248	0.0678	0.98	1	0.17393	0.0678	0.98	1	0.1338	0.0678	0.97	0	0	0	0.63
BN1106_s612B000225	Serine/threonine-protein phosphatase (EC 3.1.3.16)	1	0.283	0.0287	0.99	0	0	0	0	1	0.018004	0.0265	0.99	1	0.32125	0.0287	0.99	1	0.02405	0.0265	0.99	2	0.069011	0.053	1	1	0.27865	0.0287	0.98	2	0.082348	0.0751	1	0	0	0	0	1	0.033393	0.0287	0.99	1	0.038193	0.0287	1
BN1106_s2034B000176	Testis-expressed sequence 264 protein	2	0.42512	0.0588	1	0	0	0	0	2	0.050024	0.0924	1	1	0.36404	0.0588	1	1	0.031898	0.0588	0.99	1	0.044185	0.0588	0.99	1	0.14448	0.0588	1	1	0.033922	0.0588	0.99	1	0.1206	0.0588	0.99	1	0.044289	0.0588	0.99	0	0	0	0
BN1106_s3026B000096	Myophilin;Calponin;Transgelin	3	2.6825	0.192	1	1	0.090736	0.113	0.99	1	0.057223	0.113	0.99	1	0.27681	0.113	0.99	1	0.076438	0.113	0.99	1	0.10588	0.113	0.98	1	0.77115	0.113	0.99	1	0.081289	0.113	0.99	1	0.13796	0.113	0.99	1	0.10613	0.113	0.99	0	0	0	0
BN1106_s284B000277	Frataxin homolog	1	0.17853	0.0909	0.99	2	0.19469	0.188	1	2	0.12278	0.188	1	1	0.41709	0.0909	0.99	1	0.073889	0.0909	1	1	0.10235	0.0909	0.91	1	0.57724	0.0909	0.99	1	0.078579	0.0909	0.99	1	0.13336	0.0909	1	0	0	0	0	1	0.11734	0.0909	0.96
BN1106_s532B000739	Nuclear movement protein nudc;Nuclear migration protein nudC;Nuclear distribution gene C homolog	1	0.48654	0.027	0.99	2	0.081535	0.0511	1	3	0.080944	0.024	1	3	0.43026	0.027	1	0	0	0	0.05	0	0	0	0	1	0.14834	0.024	0.97	0	0	0	0.18	0	0	0	0	0	0	0	0	1	0.052006	0.024	0.97
BN1106_s2995B000137	Protein transport protein Sec61 subunit alpha isoform 2	2	0.27005	0.0799	1	0	0	0	0	1	0.023674	0.0303	1	1	0.33139	0.0303	0.97	0	0	0	0	1	0.043805	0.0303	0.99	1	0.29067	0.0303	0.92	0	0	0	0.8	0	0	0	0	0	0	0	0	0	0	0	0.31
BN1106_s3832B000011	Synaptobrevin	0	0	0	0	1	0.12769	0.0762	0.96	2	0.18681	0.162	1	1	0.1749	0.0857	1	2	0.24954	0.162	1	2	0.34567	0.162	1	2	1.1303	0.162	1	1	0.1144	0.0857	1	0	0	0	0.78	1	0.14936	0.0857	0.99	0	0	0	0
BN1106_s2593B000233	Vacuolar H ATPase	2	0.36198	0.109	1	0	0	0	0	2	0.066992	0.0712	1	1	0.27441	0.0674	0.99	1	0.042107	0.0412	0.94	0	0	0	0.38	0	0	0	0.22	1	0.04478	0.0412	0.94	0	0	0	0.72	0	0	0	0	2	0.14211	0.0712	1
BN1106_s3153B000159	Eukaryotic translation initiation factor	1	0.093416	0.0141	0.7	1	0.02357	0	1	0	0	0	0	1	0.079409	0.023	1	0	0	0	0.67	1	0.027505	0.023	1	2	0.27331	0.0141	1	1	0.021116	0.023	0.99	0	0	0	0	0	0	0	0.83	0	0	0	0.82
BN1106_s1076B000661	Uncharacterized protein	0	0	0	0	0	0	0	0.17	1	0.015305	0.0173	0.98	2	0.17768	0.0173	1	2	0.042131	0.0345	1	0	0	0	0.74	1	0.15972	0.0173	0.99	1	0.021742	0.0173	0.96	0	0	0	0.96	0	0	0	0	0	0	0	0.41
BN1106_s3820B000123	Nucleotide exchange factor SIL1	1	0.14132	0.0196	1	0	0	0	0.15	1	0.01611	0.0196	0.99	2	0.29142	0.0568	1	1	0.02152	0.0196	0.99	0	0	0	0.07	1	0.28291	0.0196	0.99	1	0.022886	0.0196	0.96	0	0	0	0	0	0	0	0	0	0	0	0
BN1106_s1040B000352	tRNA 2'-phosphotransferase 1	2	0.4943	0.0669	1	1	0.036495	0.0306	0.94	2	0.048135	0.0669	1	1	0.2103	0.0362	1	2	0.064298	0.0669	1	1	0.042587	0.0362	0.99	0	0	0	0	1	0.032695	0.0362	0.99	0	0	0	0	0	0	0	0	0	0	0	0.22
BN1106_s2295B000148	26S proteasome subunit P28-related	1	0.47046	0	1	1	0.062033	0	1	0	0	0	0.89	2	0.52622	0.0625	1	1	0.052257	0.0625	0.83	0	0	0	0	0	0	0	0.28	2	0.11978	0	1	0	0	0	0.22	0	0	0	0	0	0	0	0.21
BN1106_s1079B000443	Acyl-CoA dehydrogenase	0	0	0	0	1	0.021806	0.0276	1	0	0	0	0.34	3	0.3076	0.0585	1	1	0.01837	0.0276	1	0	0	0	0.47	0	0	0	0	1	0.019536	0	0.92	0	0	0	0.97	0	0	0	0	1	0.029172	0.0276	1
BN1106_s94B000342	Uncharacterized protein	0	0	0	0	0	0	0	0.57	1	0.031049	0.0333	0.99	2	0.41143	0.063	1	1	0.041475	0.0333	1	0	0	0	0.99	0	0	0	0	1	0.044108	0.0333	0.99	0	0	0	0.6	2	0.12228	0.063	1	0	0	0	0.06
BN1106_s289B000168	Signal recognition particle protein 19	2	0.98171	0.135	1	1	0.089501	0.0676	0.82	1	0.056444	0.0676	0.99	3	1.1281	0.135	1	1	0.075397	0.0676	1	0	0	0	0	0	0	0	0.61	1	0.080183	0.0676	0.99	0	0	0	0.78	0	0	0	0	0	0	0	0
BN1106_s6057B000122	Ribokinase	0	0	0	0	0	0	0	0	0	0	0	0.07	4	0.96962	0.0396	1	2	0.083115	0.0396	1	0	0	0	0	2	0.76395	0.0396	1	1	0.041758	0.0396	1	1	0.070869	0.0396	0.99	2	0.1154	0.0396	1	2	0.13199	0.0396	1
BN1106_s639B000758	Cation chloride cotransporter	3	0.13132	0.0197	1	0	0	0	0	1	0.0081919	0.00886	0.98	2	0.15694	0.0197	1	0	0	0	0	0	0	0	0	0	0	0	0	2	0.023653	0.0226	1	0	0	0	0.36	0	0	0	0	0	0	0	0.31
BN1106_s2374B000246	PDZ and LIM domain protein Zasp	2	0.18946	0.0481	1	0	0	0	0	0	0	0	0	3	0.30106	0.0481	1	0	0	0	0	0	0	0	0	2	0.35517	0.0481	1	0	0	0	0.61	0	0	0	0	2	0.10887	0.0481	1	0	0	0	0.82
BN1106_s1493B000164	ADP-ribosylation factor, arf	4	2.8938	0.129	1	0	0	0	0	0	0	0	0	1	0.26831	0.0643	0.99	0	0	0	0.15	0	0	0	0.27	0	0	0	0.08	0	0	0	0.96	0	0	0	0	0	0	0	0	0	0	0	0.82
BN1106_s4787B000088	RNA-binding protein 25	1	0.039289	0.0132	0.97	0	0	0	0	0	0	0	0.08	3	0.26553	0.0279	1	0	0	0	0	0	0	0	0	1	0.18689	0.0117	0.96	0	0	0	0.11	0	0	0	0	0	0	0	0.4	0	0	0	0
BN1106_s966B000329	Beta-catenin-like protein 1	1	0.12697	0.0138	1	1	0.022951	0.0138	0.99	2	0.029781	0.0277	1	1	0.10223	0	0.89	0	0	0	0	0	0	0	0.14	0	0	0	0	0	0	0	0.24	0	0	0	0	0	0	0	0	0	0	0	0.37
BN1106_s1242B000160	dnaj (Hsp40) homolog, subfamily C, member	0	0	0	0.6	0	0	0	0.49	2	0.024747	0.0303	1	0	0	0	0.21	0	0	0	0	0	0	0	0.13	0	0	0	0.22	1	0.017166	0.0173	0.97	0	0	0	0.06	0	0	0	0.44	0	0	0	0.09
BN1106_s1503B000367	Septin	0	0	0	0.26	0	0	0	0	0	0	0	0.38	2	0.20718	0.0207	1	0	0	0	0.13	0	0	0	0.06	0	0	0	0	0	0	0	0.32	0	0	0	0	1	0.034677	0.0346	1	0	0	0	0.96
BN1106_s2264B000349	Endothelin converting enzyme 2	1	0.07463	0.0191	1	0	0	0	0	2	0.024311	0.0191	1	3	0.25889	0.0339	1	0	0	0	0	0	0	0	0	0	0	0	0	0	0	0	0.11	0	0	0	0.12	0	0	0	0	0	0	0	0
BN1106_s392B000875	Adhesion regulating molecule 1	2	1.7333	0.198	0.99	1	0.16837	0.154	0.92	1	0.10618	0.198	0.99	2	2.2737	0.352	1	1	0.14184	0.198	1	0	0	0	0	1	1.7505	0.154	1	1	0.15084	0.198	0.99	0	0	0	0	0	0	0	0.26	0	0	0	0
BN1106_s3934B000285	Succinate-Coenzyme A ligase, ADP-forming, beta subunit;Succinyl-CoA synthetase beta subunit	2	0.41426	0.13	1	1	0.056922	0.0753	0.88	0	0	0	0	2	0.95346	0.13	1	1	0.047952	0.0753	1	1	0.066423	0	0.97	1	0.32055	0	0.78	1	0.050996	0.0753	0.99	1	0.086547	0.0753	0.91	0	0	0	0	0	0	0	0
BN1106_s3606B000126	Microsomal signal peptidase 12 kDa subunit,domain-containing protein	2	0.63073	0.0874	1	1	0.13283	0.0874	0.99	1	0.083771	0.0874	0.99	2	0.42442	0.0874	1	0	0	0	0	1	0.155	0.0874	0.99	1	0.50686	0.0874	0.99	1	0.119	0.0874	0.99	0	0	0	0.85	1	0.15537	0.0874	0.93	0	0	0	0.17
BN1106_s3340B000098	DnaJ domain-containing protein;Translocase of the inner mitochondrial membrane 14 isoform d	2	0.62355	0.198	1	1	0.13151	0.126	1	1	0.082936	0.126	0.99	0	0	0	0.7	1	0.11079	0.126	1	1	0.15346	0.126	1	1	0.50181	0.126	0.99	1	0.11782	0.126	0.99	0	0	0	0	1	0.15382	0.126	0.99	0	0	0	0.07
BN1106_s4676B000096	Small nuclear ribonucleoprotein E	2	1.4274	0.112	1	1	0.15643	0.157	0.97	0	0	0	0	3	0.92752	0.157	1	0	0	0	0	1	0.18254	0.157	0.98	2	1.4277	0.112	1	2	0.33519	0.157	1	1	0.23784	0	0.99	1	0.18297	0	0.86	0	0	0	0
BN1106_s483B000267	Uncharacterized protein	2	0.53997	0.267	1	0	0	0	0	2	0.22074	0.267	1	1	1.3084	0	0.99	1	0.12442	0.267	0.99	0	0	0	0.25	0	0	0	0	1	0.13231	0.267	1	1	0.22455	0.267	1	0	0	0	0	1	0.19758	0.267	0.99
BN1106_s1026B000550	Aldo-keto reductase family 1, member B4 (Aldose reductase)	1	0.27127	0.0252	0.97	0	0	0	0	1	0.025979	0.041	0.99	1	0.47565	0.0252	0.99	0	0	0	0	0	0	0	0.23	1	0.84564	0.0662	1	1	0.036906	0	1	1	0.062634	0	0.99	2	0.10134	0.041	1	2	0.11591	0.0662	1
BN1106_s4029B000066	Peripheral-type benzodiazepine receptor	2	1.1439	0.0678	1	0	0	0	0	1	0.048802	0.0678	1	2	0.88755	0.0678	1	0	0	0	0	0	0	0	0.08	2	1.1173	0.0678	1	1	0.069326	0.0678	0.99	0	0	0	0	0	0	0	0	0	0	0	0
BN1106_s1570B000594	Transmembrane and coiled-coil domains protein 1	1	0.68674	0	0.96	0	0	0	0.66	1	0.047136	0	0.96	2	0.55348	0.0629	1	1	0.062964	0	0.87	0	0	0	0.06	1	0.49189	0	0.99	1	0.06696	0	1	0	0	0	0.06	0	0	0	0.05	0	0	0	0.09
BN1106_s1707B000185	Sco1-related protein	2	0.99634	0.16	1	1	0.1036	0.0992	1	3	0.25126	0.275	1	3	1.568	0.244	1	1	0.08727	0.084	0.93	0	0	0	0	0	0	0	0.78	0	0	0	0.44	0	0	0	0.1	1	0.12117	0.0992	0.96	0	0	0	0
BN1106_s149B000361	Talin	0	0	0	0	0	0	0	0	0	0	0	0.66	2	0.2359	0.0264	1	2	0.058986	0.058	1	1	0.039204	0.0317	0.98	1	0.18288	0.0264	0.98	0	0	0	0	0	0	0	0.25	1	0.039297	0.0264	0.94	1	0.044945	0.0264	0.99
BN1106_s1786B000138	Mitochondrial processing peptidase non-peptidase alpha subunit (M16 family)	0	0	0	0	2	0.11069	0.103	1	1	0.032771	0.069	0.99	4	1.1228	0.0766	1	1	0.043775	0.069	1	0	0	0	0	2	0.60253	0.0345	1	1	0.046553	0.069	0.99	0	0	0	0	0	0	0	0	1	0.069516	0.069	0.99
BN1106_s4493B000066	Phosphoglycerate mutase;Serine/threonine-protein phosphatase PGAM5 mitochondrial	1	0.14291	0.0297	0.99	0	0	0	0	0	0	0	0	2	0.52161	0.0297	1	0	0	0	0.71	1	0.050117	0	1	2	0.56393	0.0297	1	1	0.038477	0	0.99	0	0	0	0	0	0	0	0.48	0	0	0	0.66
BN1106_s3526B000148	Eukaryotic initiation factor-4E	3	1.5871	0.205	1	2	0.27499	0.223	1	1	0.075416	0.125	1	0	0	0	0.79	0	0	0	0.99	0	0	0	0.88	0	0	0	0	0	0	0	0	0	0	0	0	0	0	0	0	1	0.15998	0.125	1
BN1106_s1036B000333	Serine/threonine-protein phosphatase (EC 3.1.3.16)	0	0	0	0	0	0	0	0	0	0.025265	0.0337	0.58	0	0.21994	0.0337	0.3	1	0.070885	0.0767	0.99	0	0.046749	0.0337	0.63	1	0.39102	0.0307	1	2	0.16666	0.107	1	2	0.20169	0.107	1	0	0.04686	0.0337	0.16	1	0.11257	0.0644	0.97
BN1106_s1899B000107	NADH dehydrogenase [ubiquinone] iron-sulfur protein 4 mitochondrial	1	0.29781	0.0529	0.99	0	0	0	0	1	0.044123	0.0635	0.99	1	0.37119	0.0529	1	0	0	0	0	0	0	0	0.26	2	0.58073	0.0635	1	1	0.062681	0.175	1	0	0	0	0	0	0	0	0	0	0	0	0.18
BN1106_s4453B000138	Protein GOT-2.2, isoform b	3	0.7621	0.19	1	0	0	0	0	0	0	0	0	2	0.95583	0.0776	1	1	0.10356	0	0.99	1	0.14345	0.112	0.97	3	2.782	0.19	1	0	0	0	0	0	0	0	0	0	0	0	0	1	0.16445	0	0.99
BN1106_s62B000228	Glutaryl-CoA dehydrogenase, mitochondrial	1	0.07374	0	0.98	0	0	0	0	1	0.030144	0.0521	1	0	0	0	0	2	0.085355	0.0729	1	1	0.055778	0.0521	0.9	0	0	0	0.23	2	0.090772	0.0972	1	0	0	0	0.1	0	0	0	0.32	0	0	0	0.26
BN1106_s3257B000100	Uncharacterized protein	1	0.61908	0.0541	0.99	1	0.071488	0.0649	1	2	0.098241	0.173	1	0	0	0	0	2	0.13123	0.124	1	0	0	0	0.18	0	0	0	0	1	0.064045	0.0541	1	0	0	0	0	0	0	0	0.06	0	0	0	0.19
BN1106_s2570B000313	Exportin-7;Nuclear transport receptor ranbp16 importin beta superfamily	2	0.097329	0.0193	1	1	0.012069	0.011	0.99	2	0.015452	0.0202	1	0	0	0	0.94	0	0	0	0.23	0	0	0	0.2	0	0	0	0	0	0	0	0	0	0	0	0.25	0	0	0	0	0	0	0	0
BN1106_s1268B000174	Neuronal calcium sensor	1	0.8051	0.146	1	0	0	0	0	1	0.053877	0.0506	0.98	2	1.8415	0.146	1	0	0	0	0	1	0.099691	0.0949	0.99	0	0	0	0	1	0.076536	0.146	1	0	0	0	0	0	0	0	0	0	0	0	0
BN1106_s3429B000111	Putative programmed cell death	1	0.25991	0.118	1	0	0	0	0	0	0	0	0	2	0.40573	0.118	1	0	0	0	0.15	0	0	0	0.28	1	0.48724	0.118	1	1	0.1144	0.118	0.99	0	0	0	0	0	0	0	0	0	0	0	0.05
BN1106_s6433B000055	Charged multivesicular body protein 2b;Chromatin modifying protein;Assembly/vacuolar sorting protein	3	0.76612	0.0441	1	0	0	0	0	0	0	0	0.08	2	0.19394	0.0441	1	0	0	0	0	0	0	0	0	2	0.54028	0.0441	1	0	0	0	0.44	0	0	0	0.16	0	0	0	0.19	0	0	0	0.06
BN1106_s1383B000094	Retinol dehydrogenase	1	0.31942	0.0669	0.99	0	0	0	0	2	0.10337	0.141	1	1	0.26629	0.0669	0.99	2	0.13808	0.141	1	2	0.12008	0.0669	1	1	0.47344	0.0669	0.99	1	0.043456	0.0493	0.99	1	0.15646	0.141	1	1	0.056736	0.0493	0.99	1	0.064891	0.0493	0.99
BN1106_s5710B000111	Peptidyl-prolyl cis-trans isomerase (EC 5.2.1.8)	2	1.9525	0.2	1	1	0.16419	0.2	0.79	1	0.10355	0.2	1	2	1.3404	0.2	1	1	0.13832	0.2	0.99	1	0.1916	0.2	0.95	0	0	0.165	0.73	1	0.1471	0.2	1	0	0	0.2	0.95	1	0.19205	0.2	0.94	0	0	0.2	0.64
BN1106_s2459B000263	Ester hydrolase C11orf54 homolog	2	1.1398	0.148	1	0	0	0	0	1	0.049679	0.0909	1	2	0.95027	0.148	1	1	0.066361	0.0909	1	1	0.091924	0.0568	0.99	2	1.6895	0.148	1	2	0.15507	0.148	1	1	0.11977	0.0568	0.99	1	0.092141	0.0568	0.99	2	0.23156	0.148	1
BN1106_s1331B000364	28S ribosomal protein S18a mitochondrial	3	1.7434	0.3	1	1	0.093977	0.0733	1	1	0.059267	0.0733	0.99	2	0.71125	0.173	1	2	0.17697	0.173	1	1	0.10966	0.0733	0.99	1	0.3586	0.1	0.96	0	0	0	0.98	0	0	0	0	0	0	0	0	1	0.12572	0.0733	0.94
BN1106_s436B000494	Histone H2A	1	1.7056	0.149	0.99	0	0	0	0	0	0	0	0	2	1.7531	0.291	1	2	0.35278	0.291	1	1	0.28567	0.209	0.99	1	2.5452	0.149	0.99	2	0.37517	0.291	1	0	0	0	0	0	0	0	0	0	0	0	0
BN1106_s5603B000136	Single-stranded DNA binding protein P9;Activated RNA polymerase II transcriptional coactivator p15	1	0.4991	0.139	1	0	0	0.139	0.88	1	0.063826	0.139	0.88	2	0.77216	0.139	1	1	0.085257	0.139	1	1	0.1181	0.139	0.99	2	1.501	0.139	1	1	0.090669	0.139	0.96	0	0	0	0	0	0	0	0	0	0	0	0
BN1106_s1002B000239	Apoferritin-2;Binding/ferric iron binding 90.9;C-myc binding protein	2	0.61862	0.101	1	1	0.058442	0.0482	0.99	2	0.12755	0.0614	1	1	0.19787	0.0482	1	2	0.10567	0.0614	1	1	0.068198	0.0482	0.98	2	0.82555	0.0877	1	2	0.11238	0.0614	1	0	0	0	0	0	0	0	0	0	0	0	0
BN1106_s3672B000198	Ubiquitin specific peptidase;U4/U6.U5 tri-snRNP-associated protein 2	0	0	0	0.3	1	0.04212	0.0351	0.99	1	0.026563	0.0351	0.98	2	0.57925	0.0639	1	1	0.035483	0.0351	0.99	0	0	0	0.21	0	0	0	0	1	0.037735	0.0351	1	0	0	0	0.22	1	0.049267	0.0351	0.99	0	0	0	0.13
BN1106_s6373B000054	Beta-parvin-related;Alpha-parvin	2	0.2869	0.0343	1	0	0	0	0.13	2	0.036718	0.0642	1	1	0.15438	0.03	1	0	0	0	0.22	0	0	0	0	1	0.15836	0.03	0.97	1	0.025193	0.03	1	0	0	0	0.11	0	0	0	0.77	0	0	0	0
BN1106_s6543B000070	Charged multivesicular body protein 5	3	0.86513	0.138	1	1	0.063228	0.0367	0.96	3	0.13957	0.138	1	1	0.30067	0.0367	0.97	0	0	0	0	1	0.073782	0.0367	0.95	0	0	0	0	0	0	0	0.27	0	0	0	0	0	0	0	0.15	0	0	0	0.32
BN1106_s7831B000034	Proliferating cell nuclear antigen	4	0.85083	0.165	1	0	0	0	0	0	0	0	0.74	1	0.30304	0.0654	1	1	0.044301	0.0577	0.99	0	0	0	0	4	1.593	0.181	1	1	0.047113	0.0577	0.93	0	0	0	0	0	0	0	0.22	0	0	0	0
BN1106_s11440B000012	DEAD box ATP-dependent RNA helicase	0	0	0	0.78	1	0.10696	0.0738	1	1	0.067456	0	1	1	0.36036	0.0656	1	0	0	0	0	0	0	0	0.51	4	3.5623	0.156	1	0	0	0	0.86	0	0	0	0	0	0	0	0	0	0	0	0
BN1106_s2330B000172	Guanine nucleotide-binding protein beta subunit 1	0	0	0	0	0	0	0	0	1	0.4076	0.424	0.98	1	3.5482	0.272	0.99	3	0.87776	0.522	1	0	0	0	0	1	6.3083	0.38	0.99	0	0.32189	0.228	0.25	0	0	0	0	1	0.75598	0.424	1	3	2.1235	0.63	1
BN1106_s1510B000089	Bestrophin-related	2	0.16793	0.0369	1	0	0	0	0	0	0	0	0	1	0.069766	0.0144	0.99	1	0.017359	0.0144	1	0	0	0	0.25	0	0	0	0	0	0	0	0	1	0.031331	0.0144	0.97	1	0.024103	0.0144	1	0	0	0	0.2
BN1106_s2659B000117	Cell division control protein, putative;CDC5-like protein	1	0.17323	0.0277	0.99	1	0.035126	0.0277	0.99	2	0.046254	0.0582	1	0	0	0	0.09	1	0.029591	0.0277	1	0	0	0	0.28	0	0	0	0	1	0.031469	0.0277	0.98	0	0	0	0	0	0	0	0	0	0	0	0
BN1106_s1042B000321	Beta thymosin	2	0.88257	0.28	1	1	0.17738	0.134	1	0	0	0	0	1	0.24296	0.134	1	0	0	0	0	0	0	0	0	3	3.0665	0.28	1	1	0.15892	0.134	0.97	0	0	0	0	0	0	0	0	0	0	0	0
BN1106_s974B000164	camp/cgmp cyclic nucleotide phosphodiesterase;Dual 3',5'-cyclic-AMP and-GMP phosphodiesterase 11	2	0.26473	0.0572	1	1	0.032037	0.0348	1	2	0.042029	0.0672	1	1	0.12949	0.0323	0.69	0	0	0	0	0	0	0	0.19	0	0	0	0.09	0	0	0	0.16	0	0	0	0	0	0	0	0	0	0	0	0.22
BN1106_s2108B000209	Regulator of differentiation 1;Polypyrimidine tract binding protein	2	0.15247	0.0312	1	0	0	0	0.67	0	0	0	0	0	0	0.0115	0.97	0	0	0	0.08	0	0	0	0.36	0	0	0	0	0	0	0	0.2	0	0	0	0.39	0	0	0	0	0	0	0	0
BN1106_s4305B000064	Uncharacterized protein	0	0	0	0.37	2	0.030988	0.0226	1	0	0	0	0	1	0.061457	0.0249	1	0	0	0	0.12	0	0	0	0.29	0	0	0	0	0	0	0	0.1	0	0	0	0	0	0	0	0	0	0	0	0
BN1106_s1585B000160	Ribosomal protein L38;60S ribosomal protein L38	2	0.59639	0.177	1	0	0	0	0.31	0	0	0	0	1	0.40131	0.0885	1	0	0	0	0	0	0	0	0	1	1.118	0.0885	0.99	0	0	0	0	0	0	0	0.08	0	0	0	0	0	0	0	0.14
BN1106_s1011B000334	smap1;gtpase-activating protein	0	0	0	0.23	0	0	0	0.06	0	0	0	0.34	1	0.12186	0.0465	1	2	0.063378	0.0801	1	0	0	0	0.12	0	0	0	0	0	0	0	0	0	0	0	0.07	0	0	0	0	0	0	0	0.62
BN1106_s140B000450	D-tyrosyl-tRNA(Tyr) deacylase (EC 3.1.-.-)	1	0.38162	0.0455	0.97	0	0	0	0	0	0	0	0	2	0.57477	0.102	1	0	0	0	0	0	0	0	0	2	1.1173	0.0455	1	0	0	0	0	0	0	0	0	0	0	0	0	0	0	0	0
BN1106_s1897B000101	Uncharacterized protein	2	1.2025	0.365	1	0	0	0	0	0	0	0	0	2	0.80919	0.365	1	0	0	0	0	0	0	0	0	2	2.2543	0.365	1	0	0	0	0	0	0	0	0	0	0	0	0	0	0	0	0
BN1106_s3197B000133	Sel1 repeat-containing protein 1B	4	0.96599	0.243	1	0	0	0	0	0	0	0	0.86	0	0	0	0.22	0	0	0	0.18	0	0	0	0	0	0	0	0.18	0	0	0	0	0	0	0	0	0	0	0	0.07	0	0	0	0.11
BN1106_s2507B000141	Dynein light chain	2	1.3411	0.226	1	1	0.14769	0.129	0.99	1	0.09314	0.129	0.99	1	0.20229	0.0968	0.99	1	0.12442	0.129	0.99	1	0.17234	0.129	0.92	1	0.56355	0.0968	0.97	1	0.13231	0.129	0.99	0	0	0	0.68	1	0.17275	0.0968	1	0	0	0	0.2
BN1106_s2691B000138	Dynamin	0	0	0	0.61	1	0.071488	0.0479	0.99	1	0.045084	0.0479	0.99	2	0.84005	0.0957	1	1	0.060223	0.0479	0.99	1	0.083421	0.0479	0.99	3	1.6793	0.154	1	0	0	0	0.77	0	0	0	0	0	0	0	0	0	0	0	0
BN1106_s219B000275	Poly(P)/ATP NAD kinase	0	0	0	0	2	0.078609	0.0613	1	1	0.023674	0.0251	0.98	1	0.33139	0.0362	1	0	0	0	0	1	0.043805	0.0362	1	0	0	0	0	0	0	0	0.72	1	0.057077	0.0251	0.95	1	0.043909	0.0251	0.97	0	0	0	0.3
BN1106_s3273B000098	Protein FAM82B	0	0	0	0	2	0.12029	0.039	1	1	0.035437	0.039	1	2	0.47342	0.039	1	2	0.10133	0.039	1	0	0	0	0	1	0.54408	0.039	0.93	0	0	0	0.53	0	0	0	0.31	1	0.065725	0.039	0.93	2	0.16092	0.039	1
BN1106_s771B000473	Gamma-glutamyltransferase-like protein 3 (T03 family);Gamma-glutamyltranspeptidase	1	0.24116	0.0239	0.98	1	0.025397	0.0257	0.86	2	0.033052	0.0495	1	1	0.11107	0.0239	0.98	0	0	0	0	0	0	0	0	0	0	0	0	1	0.022753	0.0239	0.98	0	0	0	0	0	0	0	0.46	1	0.033976	0.0239	0.99
BN1106_s5543B000115	Developmentally regulated GTP-binding protein 1 (Drg 1)	0	0	0	0.1	0	0	0	0	1	0.025421	0.0422	0.87	0	0	0	0.14	1	0.033956	0.0331	0.99	2	0.098822	0.0753	1	0	0	0	0	2	0.07587	0.0753	1	2	0.12876	0.0753	1	1	0.047148	0.0422	0.99	0	0	0	0.07
BN1106_s4867B000082	Methionine aminopeptidase 1 (MAP 1) (MetAP 1) (EC 3.4.11.18) (Peptidase M 1)	0	0	0	0.18	0	0	0	0.91	1	0.017583	0.0295	1	2	0.19443	0.0505	1	0	0	0	0	0	0	0	0	1	0.15701	0.0505	1	1	0.024978	0.0526	1	0	0	0	0	0	0	0	0.19	1	0.037299	0.0295	0.93
BN1106_s2409B000121	Thioredoxin domain containing protein 9-related	2	0.87456	0.109	1	0	0	0	0.78	1	0.035136	0.0544	0.99	1	0.21927	0.0544	1	0	0	0	0.11	0	0	0	0	0	0	0	0.2	0	0	0	0.35	0	0	0	0	0	0	0	0	0	0	0	0.06
BN1106_s530B000214	N-terminal acetyltransferase complex ARD1 subunit homolog A	1	0.34145	0	0.99	0	0	0	0.13	2	0.18431	0.0736	1	1	0.31571	0	0.99	0	0	0	0	0	0	0	0.94	0	0	0	0	1	0.071866	0	0.99	0	0	0	0.23	0	0	0	0	0	0	0	0
BN1106_s532B000736	RlYB2 protein;Nuclease-sensitive element-binding protein 1;Y-box protein	0	0	0	0	0	0	0	0	0	0	0	0	2	0.16741	0.0333	1	0	0	0	0.48	0	0	0	0	1	0.091586	0.014	0.97	0	0	0	0.1	0	0	0	0.52	0	0	0	0	0	0	0	0.54
BN1106_s129B000843	Ran GTPase-activating protein	0	0	0	0.73	2	0.035812	0.0294	1	0	0	0	0	0	0	0	0.28	0	0	0	0.15	0	0	0	0.84	0	0	0	0	0	0	0	0.12	0	0	0	0.84	0	0	0	0.39	0	0	0	0
BN1106_s606B000244	Uncharacterized protein	1	0.13311	0	0.9	1	0.03351	0	0.99	2	0.044041	0.0551	1	0	0	0	0	0	0	0	0.13	0	0	0	0	0	0	0	0.32	0	0	0	0.41	0	0	0	0	0	0	0	0.06	0	0	0	0
BN1106_s115B000507	Regulator of microtubule dynamics protein 3	0	0	0	0	1	0.075449	0.0296	0.99	1	0.022762	0.0593	0.99	4	0.65001	0.162	1	0	0	0	0	0	0	0	0.12	0	0	0	0.1	0	0	0	0	0	0	0	0	1	0.042217	0.0593	0.97	0	0	0	0.05
BN1106_s755B000304	Exocyst complex protein exo70	0	0	0	0	3	0.055446	0.0483	1	2	0.022803	0.0349	1	0	0	0	0.45	0	0	0	0	1	0.020639	0.0201	1	0	0	0	0	0	0	0	0	0	0	0	0.8	0	0	0	0	0	0	0	0
BN1106_s1369B000468	Multiple PDZ domain protein;Ras-associating and dilute domain-containing protein	0	0	0	0	0	0	0	0.15	0	0	0	0	2	0.063224	0.0136	1	0	0	0	0	0	0	0	0.05	0	0	0	0	0	0	0	0.25	0	0	0	0.47	0	0	0	0.49	0	0	0	0.9
BN1106_s7139B000053	NADH-ubiquinone oxidoreductase mitochondrial;NADH dehydrogenase (Ubiquinone) Fe-S protein 3	2	0.42968	0.0864	1	1	0.060046	0.0364	0.96	1	0.037868	0.0364	0.96	2	0.98041	0.0864	1	1	0.050584	0.0364	0.96	0	0	0	0	2	1.3859	0.0864	1	1	0.053795	0.0364	0.97	1	0.091298	0.0364	0.98	0	0	0	0	1	0.08033	0.0364	0.97
BN1106_s86B000856	Alpha subunit of casein kinase II	1	0.055528	0.037	0.99	0	0	0	0	1	0.0227	0.037	0.99	2	0.25346	0.0598	1	1	0.030322	0.037	0.99	1	0.042002	0.037	0.99	1	0.2027	0.037	0.98	2	0.0674	0.0598	1	0	0	0	0	1	0.042101	0.0228	1	2	0.10065	0.0598	1
BN1106_s649B000490	E3 ubiquitin-protein ligase HERC4	1	0.14743	0.0321	1	0	0	0	0	1	0.023406	0.0321	0.99	2	0.41172	0.0722	1	0	0	0	0	1	0.04331	0.0321	0.96	1	0.20901	0.0267	0.98	0	0	0	0.2	0	0	0	0.14	0	0	0	0	1	0.049652	0.0321	1
BN1106_s2704B000210	TIP41-like protein	1	0.1823	0.0332	0.96	0	0	0	0	1	0.034549	0.0332	0.96	1	0.86019	0.0332	0.99	1	0.046151	0.0332	0.9	0	0	0	0	2	1.1119	0.0664	1	0	0	0	0	0	0	0	0	2	0.13695	0.0664	1	0	0	0	0.12
BN1106_s1242B000161	Choline acetyltransferase	1	0.27528	0.0204	0.98	2	0.060087	0.0408	1	3	0.058929	0.0952	1	2	0.26278	0.0499	1	0	0	0	0.73	0	0	0	0	0	0	0	0	0	0	0	0	0	0	0	0	0	0	0	0	1	0.038784	0.0204	0.99
BN1106_s2151B000136	TIM21-like protein, mitochondrial	2	0.93277	0.125	1	1	0.085431	0.0625	1	0	0	0	0.59	2	0.64037	0.125	1	1	0.071968	0.0625	0.83	1	0.099691	0.0625	0.87	1	0.32598	0.0625	0.97	0	0	0	0.23	0	0	0	0	0	0	0	0.54	0	0	0	0
BN1106_s2881B000153	Unc-112-related protein;Fermitin family-like protein 2;Mitogen inducible protein product	0	0	0	0	0	0	0	0	0	0	0	0	2	0.081339	0.0239	0.99	0	0	0	0	1	0.017539	0.0193	0.99	1	0.057352	0.0239	0.99	0	0	0	0.06	2	0.046566	0.0432	1	0	0	0	0.84	2	0.040972	0.0387	1
BN1106_s2908B000090	Dimethylallyltranstransferase;Farnesyl pyrophosphate synthase;Farnesyl diphosphate synthase	0	0	0	0	0	0	0	0	2	0.052066	0.0537	1	1	0.21598	0.0299	1	0	0	0	0.59	1	0.045908	0.0269	0.97	0	0	0	0	1	0.035245	0.0269	0.93	0	0	0	0.69	0	0	0	0	1	0.05263	0.0269	0.98
BN1106_s2206B000091	Dna repair protein xp-E;DNA damage-binding protein 1	1	0.18538	0.0208	1	0	0	0	0	1	0.014732	0.0208	1	2	0.28469	0.0381	1	0	0	0	0	0	0	0	0	0	0	0	0.36	0	0	0	0.55	0	0	0	0	0	0	0	0.12	0	0	0	0.43
BN1106_s8171B000013	Uncharacterized protein	0	0	0	0.3	2	0.13862	0.0457	1	0	0	0	0	2	0.61746	0.0457	1	0	0	0	0	0	0	0	0	1	0.49675	0.0411	0.86	0	0	0	0	1	0.097544	0.0411	0.99	1	0.07504	0.0411	0.98	0	0	0	0.66
BN1106_s2849B000115	Uncharacterized protein	1	0.48692	0.0667	1	0	0	0	0.1	2	0.16496	0.0833	1	1	0.45022	0.0667	0.99	0	0	0	0	0	0	0	0.59	1	0.4365	0.0667	0.94	1	0.10248	0.0833	0.87	0	0	0	0	0	0	0	0.83	0	0	0	0
BN1106_s12712B000010	Uncharacterized protein	2	0.97478	0.26	1	0	0	0	0	0	0	0	0	2	1.3089	0.26	1	0	0	0	0	0	0	0	0	2	1.8273	0.26	1	0	0	0	0	0	0	0	0.47	0	0	0	0.8	0	0	0	0
BN1106_s169B000272	Smdr1	0	0	0	0.28	2	0.052201	0.0545	1	0	0	0	0.79	0	0	0	0.31	0	0	0	0	0	0	0	0	1	0.15761	0.015	0.89	0	0	0	0.35	1	0.038466	0.0169	0.99	0	0	0	0	0	0	0	0.16
BN1106_s4263B000088	WD repeat-containing protein 61	2	0.36527	0.112	1	0	0	0	0.17	1	0.032513	0.0485	0.99	1	0.29709	0.0485	0.99	0	0	0	0.24	2	0.12809	0.127	1	0	0	0	0.1	0	0	0	0.3	0	0	0	0.09	0	0	0	0.06	0	0	0	0
BN1106_s2523B000207	Carboxypeptidase E	1	0.32416	0.0405	0.95	2	0.078374	0.0405	1	2	0.049427	0.0405	1	0	0	0	0.12	1	0.031534	0	0.99	0	0	0	0	0	0	0	0	0	0	0	0.23	0	0	0	0	0	0	0	0	0	0	0	0
BN1106_s253B000145	Phospholipid-translocating ATPase	1	0.055093	0.0116	0.96	0	0	0	0	3	0.027162	0.0349	1	0	0	0	0	0	0	0	0	0	0	0	0.3	0	0	0	0.27	0	0	0	0.24	0	0	0	0.25	0	0	0	0	0	0	0	0
BN1106_s975B000132	Ubiquitin-fold modifier 1	3	1.1562	0.25	1	0	0	0	0	0	0	0	0	2	0.43957	0.222	1	0	0	0	0	0	0	0	0	2	1.2246	0.222	1	0	0	0	0.47	0	0	0	0	0	0	0	0	0	0	0	0
BN1106_s2541B000042	ELAV-like protein 1 (Hu-antigen R)	0	0	0	0	0	0	0	0.85	0	0	0	0.29	3	0.31165	0.0807	1	0	0	0	0	0	0	0	0.11	0	0	0	0.16	0	0	0	0	0	0	0	0.5	0	0	0	0.21	0	0	0	0
BN1106_s6755B000093	NEDD8	2	0.60968	0.118	1	0	0	0	0	0	0	0	0	0	0	0	0.87	0	0	0	0	0	0	0	0	0	0	0	0	0	0	0	0	0	0	0	0	0	0	0	0	0	0	0	0
BN1106_s1107B000136	Nedd8-conjugating enzyme nce2;Ubiquitin-conjugating enzyme E2 F	1	0.34875	0.0538	1	0	0	0	0	2	0.097098	0.0968	1	2	0.84028	0.0591	0.98	1	0.059574	0.0591	0.98	1	0.082523	0.0591	0.98	0	0	0	0.31	2	0.13793	0.156	1	0	0	0	0	0	0	0.0538	0.73	0	0	0	0
BN1106_s10285B000012	Serine beta-lactamase-like protein	1	1.2212	0.0625	0.98	1	0.096742	0.0625	1	1	0.06101	0.0625	0.99	1	0.65346	0.0625	0.99	0	0	0	0.14	1	0.11289	0.0625	0.99	1	0.36915	0.0625	1	0	0	0	0	0	0	0	0	2	0.25373	0.125	1	0	0	0	0
BN1106_s6416B000038	Dynactin	2	0.24761	0.169	1	2	0.1605	0.169	1	1	0.046345	0.0765	0.99	1	0.10066	0	0.99	1	0.061907	0.0765	0.99	1	0.085754	0	0.9	1	0.28041	0.0929	0.99	2	0.14379	0.169	1	0	0	0	0	1	0.085957	0.0929	0.99	0	0	0	0
BN1106_s3992B000082	5-oxopent-3-ene-1,2,5-tricarboxylate decarboxylase;5-carboxymethyl-2-hydroxymuconate Delta-isomerase;4-hydroxyphenylacetate degradation bifunctional isomerase/decarboxylase;Uncharacterized protein	1	0.90424	0.139	0.98	2	0.23614	0.328	1	1	0.14893	0.139	0.99	1	0.92939	0.139	1	2	0.19893	0.328	1	0	0	0	0	2	2.2865	0.328	1	0	0	0	0	1	0.15876	0.139	0.99	1	0.12213	0.139	0.99	1	0.13969	0.139	0.99
BN1106_s1085B000089	Isocitrate dehydrogenase (NAD+)	0	0	0.0733	0.34	0	0	0	0	1	0.037696	0.0733	0.99	1	0.32815	0.0733	0.99	2	0.10825	0.159	1	1	0.069751	0.0733	0.99	0	0	0	0	1	0.05355	0.0733	0.99	1	0.090882	0.0733	0.99	1	0.069915	0.0733	0.95	1	0.079964	0.0733	0.96
BN1106_s522B000254	Uncharacterized protein	1	0.20601	0.108	1	2	0.22807	0.173	1	1	0.063826	0.0647	1	2	0.31238	0.173	1	0	0	0	0	1	0.1181	0.0647	0.99	0	0	0	0	2	0.20432	0.173	1	1	0.15388	0.108	0.99	1	0.11838	0.108	0.99	0	0	0	0
BN1106_s1814B000299	Kyphoscoliosis peptidase	0	0	0	0	1	0.027941	0.0365	0.93	2	0.036475	0.0558	1	1	0.12446	0.0365	1	2	0.048723	0.0558	1	0	0	0	0	1	0.15209	0.0365	0.96	0	0	0	0	1	0.042482	0.0365	0.99	0	0	0	0	1	0.037379	0.0365	0.99
BN1106_s5556B000119	Reticulon-4-interacting protein 1 homolog, mitochondrial;Zinc binding dehydrogenase	1	0.046259	0.0556	0.99	2	0.062223	0.0533	1	3	0.061099	0.0533	1	2	0.20963	0.0556	1	1	0.02526	0.0178	0.96	1	0.034991	0.0178	0.97	0	0	0	0	1	0.026864	0.0178	0.9	0	0	0	0	0	0	0	0.06	0	0	0	0.28
BN1106_s7797B000026	Myelin proteolipid-related	1	0.20939	0.0427	0.98	0	0	0	0	2	0.085622	0.09	1	0	0	0	0	1	0.053009	0.0427	0.99	1	0.073428	0.0427	1	1	0.39203	0.0427	0.98	1	0.056373	0	0.85	0	0	0	0	0	0	0	0	1	0.08418	0.0427	0.99
BN1106_s715B000250	Adenosine kinase	1	0.057747	0	1	0	0	0	0	1	0.023607	0	1	2	0.43027	0.0332	1	0	0	0	0	0	0	0	0.82	2	0.80672	0.0332	1	0	0	0	0.34	0	0	0	0	0	0	0	0	0	0	0	0.83
BN1106_s1597B000141	LAMA-like protein 2;Phospholipase B-like 2	2	0.083693	0.0788	1	1	0.026262	0.0242	0.99	1	0.016562	0.0242	0.99	1	0.088476	0.0242	0.99	0	0	0	0	1	0.030645	0.0242	0.99	1	0.14789	0.0242	0.98	0	0	0	0	0	0	0	0.29	0	0	0	0	0	0	0	0
BN1106_s2065B000253	Ubiquitin domain-containing protein UBFD1	0	0	0	0	0	0	0	0.24	1	0.031403	0.0634	0.99	1	0.28694	0.0634	1	0	0	0	0	2	0.19697	0.112	1	1	0.31022	0.0634	0.99	1	0.04461	0.0634	0.98	0	0	0	0	0	0	0	0	0	0	0	0.96
BN1106_s2184B000174	Multidrug resistance pump;Signal recognition particle,SRP14	1	0.24341	0.087	1	1	0.11958	0.087	0.99	1	0.075416	0	0.99	1	0.16379	0.087	0.99	3	0.40179	0.087	1	0	0	0	0	1	0.45631	0.087	0.99	0	0	0	0.25	0	0	0	0	0	0	0	0	0	0	0	0
BN1106_s2350B000138	Vacuolar H+-ATPase SFD subunit	0	0	0	0.24	3	0.77492	0.247	1	1	0.10895	0.111	0.96	0	0	0	0	1	0.14554	0.111	1	1	0.2016	0.136	0.99	0	0	0	0.49	2	0.37652	0.136	1	0	0	0	0	0	0	0	0	0	0	0	0
BN1106_s5544B000084	Hormone-sensitive lipase (S09 family)	2	0.24023	0.0133	1	0	0	0	0	1	0.0093713	0.0133	0.99	2	0.32467	0.0133	1	0	0	0	0	0	0	0	0.09	0	0	0	0	0	0	0	0	0	0	0	0	0	0	0	0	0	0	0	0
BN1106_s1450B000137	Uncharacterized protein	0	0	0	0.14	0	0	0	0	0	0	0	0	0	0	0	0.34	0	0	0	0.54	0	0	0	0.11	1	0.51453	0.0738	0.98	0	0	0	0	1	0.13892	0.0738	0.99	1	0.10687	0.0738	0.97	2	0.27243	0.168	1
BN1106_s5835B000046	Adenylosuccinate lyase	2	1.0008	0.0979	1	0	0	0	0.23	0	0	0	0	1	0.28584	0.0412	1	0	0	0	0.25	0	0	0	0.5	0	0	0	0.6	0	0	0	0.64	0	0	0	0.13	0	0	0	0	0	0	0	0
BN1106_s2233B000115	Growth factor receptor bound protein	2	0.75248	0.12	1	0	0	0	0	1	0.063339	0	0.83	1	0.57875	0.12	1	0	0	0	0	0	0	0	0.05	1	0.62571	0.12	0.99	0	0	0	0	0	0	0	0	0	0	0	0	0	0	0	0
BN1106_s1466B000264	RNA-binding protein Luc7-like 1	2	0.33846	0.0795	1	0	0	0	0	0	0	0	0	2	0.55839	0.0871	1	0	0	0	0	0	0	0	0.24	2	0.99276	0.0795	1	0	0	0	0	0	0	0	0	0	0	0	0	0	0	0	0
BN1106_s1258B000348	Prokaryotic DNA topoisomerase	0	0	0	0	0	0	0	0	0	0	0	0.07	0	0	0	0	0	0	0	0	2	0.04179	0.0294	1	0	0	0	0	0	0	0	0	1	0.026641	0.0147	0.99	0	0	0	0	0	0	0	0.49
BN1106_s4440B000165	Cysteine and glycine-rich protein;Pollen-specific protein SF3	0	0	0	0.06	0	0	0	0	0	0	0	0.37	0	0	0	0	0	0	0	0	0	0	0	0	2	0.21363	0.0433	1	0	0	0	0	0	0	0	0	1	0.031669	0.0206	0.94	0	0	0	0.14
BN1106_s165B000428	Phosphopantothenoylcysteine decarboxylase	2	0.49838	0.118	1	1	0.054783	0.0528	0.99	1	0.034549	0.0528	0.99	1	0.21561	0.0528	0.99	1	0.046151	0.0528	0.99	1	0.063928	0.0528	0.99	0	0	0	0	1	0.04908	0.0528	0.99	1	0.083296	0.0528	0.99	1	0.064079	0.0528	0.99	1	0.073289	0.0528	0.99
BN1106_s2191B000246	Uncharacterized protein	2	1.5689	0.155	1	0	0	0	0.19	0	0	0	0.56	1	0.93417	0.0853	0.99	0	0	0	0	1	0.12282	0.0698	0.99	0	0	0	0	1	0.094294	0.0698	0.99	1	0.16003	0.0698	0.94	1	0.12311	0.0698	0.99	0	0	0	0.81
BN1106_s1988B000130	NIF3-like protein 1	1	0.059619	0.0455	0.94	0	0	0	0.12	0	0	0	0	2	0.51059	0.0824	1	1	0.032556	0.0455	0.99	1	0.045096	0.0455	0.99	0	0	0	0	1	0.034622	0.0455	0.99	0	0	0	0.06	1	0.045203	0.0455	0.99	1	0.0517	0.0369	0.92
BN1106_s4289B000040	OCIA domain-containing protein 1	3	0.97999	0.0441	1	1	0.065433	0.127	0.99	2	0.089295	0.206	1	1	0.089623	0.0441	0.98	1	0.055122	0.127	0.99	1	0.076355	0.127	0.96	1	0.24968	0.0441	0.99	2	0.12685	0.127	1	0	0	0	0	0	0	0	0	0	0	0	0
BN1106_s2453B000119	PKC-activated phosphatase-1 inhibitor	0	0	0	0	0	0	0	0	1	0.021631	0.0238	1	2	0.31869	0.0767	1	2	0.060271	0.0608	1	1	0.040025	0.0238	0.96	0	0	0	0	1	0.030728	0.0238	0.99	0	0	0	0	1	0.040119	0.037	0.99	1	0.045885	0.037	0.99
BN1106_s2376B000177	WW domain-binding protein 2	2	0.39895	0.0763	1	0	0	0	0	1	0.023015	0.0342	1	1	0.47749	0.0342	0.99	0	0	0	0	0	0	0	0	0	0	0	0	0	0	0	0	0	0	0	0.48	0	0	0	0	1	0.048823	0.0342	0.99
BN1106_s3632B000076	Ribonucleoside-diphosphate reductase small chain	2	0.11128	0.0297	1	0	0	0	0.25	0	0	0	0	1	0.18979	0	0.99	0	0	0	0	0	0	0	0	1	0.19468	0	1	2	0.064625	0.0243	1	0	0	0	0.12	1	0.040436	0	0.98	1	0.046248	0	0.99
BN1106_s1989B000312	Nicalin (M28 family)	0	0	0	0.41	2	0.064675	0.0182	1	1	0.019629	0.0182	0.96	1	0.13864	0.0182	0.99	1	0.02622	0	0.97	1	0.03632	0.0182	0.98	0	0	0	0	1	0.027884	0.0182	0.98	0	0	0	0	0	0	0	0	0	0	0	0
BN1106_s938B000250	Lamino-associated polypeptide 2/emerin,domain-containing protein	1	0.21087	0.115	1	1	0.1036	0.108	0.99	2	0.14762	0.223	1	1	0.14189	0.115	0.99	1	0.08727	0	0.8	0	0	0	0.27	0	0	0	0	0	0	0	0.15	0	0	0	0	0	0	0	0	0	0	0	0
BN1106_s224B000256	Delta-aminolevulinic acid dehydratase (EC 4.2.1.24)	0	0	0	0	0	0	0	0	2	0.053066	0.108	1	0	0	0	0.45	2	0.070885	0.0789	1	0	0	0	0	0	0	0	0.72	2	0.075384	0.0789	1	0	0	0	0	1	0.04686	0.0439	0.86	1	0.053595	0.0556	1
BN1106_s1427B000437	Phospholipase d-related	0	0	0	0	1	0.038646	0.0356	0.99	1	0.024372	0.0356	0.91	2	0.273	0.0742	1	1	0.032556	0.0356	0.99	1	0.045096	0.0356	0.99	1	0.21763	0.0356	0.99	0	0	0	0	0	0	0	0	0	0	0	0	0	0	0	0.22
BN1106_s2118B000146	Trypsin;Serine protease HTRA2 mitochondrial;Protease DegQ	1	0.19352	0.117	0.99	0	0	0	0	0	0	0	0	1	0.68866	0.117	0.99	0	0	0	0	1	0.068198	0.0478	0.99	1	0.32912	0.0478	0.98	2	0.11238	0.165	1	1	0.088859	0.0478	0.99	0	0	0	0	0	0	0	0.08
BN1106_s8959B000028	Lethal (3) neo18;NADH-ubiquinone oxidoreductase sgdh subunit;NADH dehydrogenase (Ubiquinone) 1 beta subcomplex 5	2	0.57233	0.113	1	1	0.05433	0.0711	0.96	0	0	0	0	1	0.18394	0.0502	1	1	0.045768	0.0711	1	0	0	0	0.2	1	0.35756	0.0502	0.99	0	0	0	0.14	0	0	0	0.14	0	0	0	0.08	0	0	0	0.31
BN1106_s2811B000136	Mitochondrial import inner membrane translocase subunit TIM16;Mitochondria associated granulocyte macrophage csf signaling molecule	2	1.4015	0.264	1	0	0	0	0	2	0.15161	0.264	1	1	0.14532	0.109	0.99	0	0	0	0	0	0	0	0.09	1	0.40485	0.109	1	0	0	0	0	0	0	0	0	0	0	0	0.13	0	0	0	0.36
BN1106_s4948B000100	Uncharacterized protein;Cle7	2	0.54065	0.145	1	0	0	0	0	0	0	0	0.44	1	0.25162	0.0753	1	1	0.062608	0.0753	1	0	0	0	0	0	0	0	0.08	0	0	0	0	1	0.113	0.0753	0.99	0	0	0	0	0	0	0	0
BN1106_s237B000416	LSM14 protein homolog	1	0.056995	0.0205	0.99	0	0	0	0	0	0	0	0.05	2	0.079394	0.0451	1	0	0	0	0.09	0	0	0	0	0	0	0	0.6	1	0.025085	0.0205	0.99	0	0	0	0	0	0	0	0	0	0	0	0.87
BN1106_s1323B000322	General vesicular transport factor p115;Vesicle docking protein P115	2	0.13541	0.024	1	0	0	0	0.25	0	0	0	0.71	2	0.13779	0.0126	1	0	0	0	0	0	0	0	0	0	0	0	0	0	0	0	0	0	0	0	0	0	0	0	0	0	0	0	0.07
BN1106_s3158B000070	Tissue specific transplantation antigen P35B;GDP-4-keto-6-deoxy-D-mannose-3, 5-epimerase-4-reductase;nad dependent epimerase/dehydratase;GDP-L-fucose synthase	2	0.53034	0.0667	1	0	0	0	0	2	0.05079	0.0696	1	0	0	0	0	1	0.032365	0.029	0.98	0	0	0	0.07	0	0	0	0	2	0.072151	0.0696	1	0	0	0	0	0	0	0	0	0	0	0	0
BN1106_s2605B000184	3-hydroxyisobutyryl-CoA hydrolase	2	0.14565	0.085	1	0	0	0	0	0	0	0	0	1	0.15061	0.0374	0.99	0	0	0	0	0	0	0	0	2	0.53169	0.0714	1	0	0	0	0.12	0	0	0	0	0	0	0	0	0	0	0	0
BN1106_s5880B000098	Mastin	0	0	0	0	0	0	0	0.75	0	0	0	0.19	2	0.1711	0.0318	1	0	0	0	0	0	0	0	0	3	0.44237	0.0355	1	0	0	0	0	0	0	0	0.06	0	0	0	0.11	0	0	0	0
BN1106_s5267B000056	Glycine amidinotransferase	1	0.073472	0.0289	0.96	0	0	0	0	0	0	0	0	0	0	0	0	0	0	0	0.46	0	0	0	0	2	0.5684	0.0289	1	0	0	0	0.18	0	0	0	0	0	0	0	0.56	0	0	0	0.09
BN1106_s461B000407	Phenylalanyl-tRNA synthetase	0	0	0	0	2	0.050984	0.0386	1	0	0	0	0.2	0	0	0	0	0	0	0	0.1	0	0	0	0	0	0	0	0	0	0	0	0	0	0	0	0.06	0	0	0	0	1	0.033079	0.0212	0.96
BN1106_s2776B000090	Long-chain-fatty-acid-CoA ligase;Long-chain acyl-CoA synthetase	1	0.56028	0.157	0.97	2	0.33279	0.225	1	2	0.20988	0.225	1	1	0.6297	0.255	1	1	0.11909	0.225	0.99	0	0	0	0.17	1	1.0946	0.157	0.98	0	0	0	0	1	0.21494	0.157	0.98	0	0	0	0	1	0.18912	0.225	0.91
BN1106_s422B000587	Pyruvate dehydrogenase e1 beta subunit	1	0.18151	0	0.97	0	0	0	0	0	0	0	0	1	0.20029	0	0.98	2	0.081586	0.0927	1	1	0.053441	0	0.99	0	0	0	0	1	0.041029	0	0.99	1	0.069632	0	0.99	1	0.053567	0	0.99	1	0.061267	0	0.99
BN1106_s4516B000108	Nicotinate phosphoribosyltransferase related pre-B cell enhancing factor	0	0	0	0	1	0.031804	0.0288	1	1	0.020057	0.0288	0.99	1	0.10715	0.0264	0.99	1	0.026792	0.0288	1	0	0	0	0	0	0	0	0.29	2	0.059255	0.0553	1	0	0	0	0	0	0	0	0.91	1	0.042547	0.0288	0.99
BN1106_s1079B000449	Iron/zinc purple acid phosphatase-like protein	0	0	0	0	0	0	0	0.9	2	0.097666	0.152	1	1	0.31671	0	1	2	0.13046	0.152	1	0	0	0	0.31	1	0.38703	0.0838	0.99	0	0	0	0.56	1	0.10811	0	0.99	0	0	0	0.11	0	0	0	0
BN1106_s177B000412	Paramyosin	2	0.49829	0.0493	1	1	0.058442	0.0762	0.98	2	0.079109	0.0762	1	1	0.22596	0	1	0	0	0	0.13	0	0	0	0	1	0.72044	0.0493	0.94	0	0	0	0.82	0	0	0	0	0	0	0	0	0	0	0	0.12
BN1106_s5317B000075	Uncharacterized protein	0	0	0	0	0	0	0	0	0	0	0	0	2	2.0002	0.188	1	1	0.19329	0.188	0.99	1	0.26775	0.188	0.99	0	0	0	0	1	0.20556	0.188	0.87	0	0	0	0	1	0.26838	0.188	0.99	0	0	0	0
BN1106_s8882B000039	Uncharacterized protein	2	1.0279	0.114	1	2	0.20843	0.168	1	0	0	0	0	2	0.70568	0.168	1	2	0.17559	0.168	1	0	0	0	0	0	0	0	0.64	1	0.083596	0.114	0.99	0	0	0	0	0	0	0	0	0	0	0	0
BN1106_s3672B000199	Uncharacterized protein	1	0.44651	0.13	0.99	0	0	0	0	0	0	0	0	3	1.2763	0.306	1	1	0.11304	0.13	0.96	0	0	0	0	0	0	0	0	0	0	0	0	0	0	0	0.39	1	0.15695	0	0.99	0	0	0	0.31
BN1106_s2496B000204	Rer1 protein	2	0.99721	0.146	1	0	0	0	0	1	0.041892	0.0606	0.99	1	0.56636	0.0859	1	0	0	0	0.19	1	0.077514	0.0859	0.99	0	0	0	0.37	0	0	0	0	0	0	0	0	0	0	0	0	1	0.088865	0.0859	0.99
BN1106_s2070B000252	Guanine nucleotide binding protein (G protein) alpha q polypeptide	2	0.22581	0.196	1	0	0	0	0	0	0.027628	0.0309	0.9	1	0.14759	0.0378	0.92	0	0	0.0619	0.65	0	0	0	0	1	0.52049	0.0687	0.84	1	0.13114	0.134	0.99	0	0	0	0	0	0	0	0	0	0	0	0
BN1106_s117B000691	ATP-dependent RNA helicase DOB1	0	0	0	0	2	0.046801	0.0351	1	1	0.014349	0.0228	0.99	1	0.19147	0.0228	0.98	0	0	0	0	0	0	0	0.85	0	0	0	0	0	0	0	0	0	0	0	0	0	0	0	0	0	0	0	0
BN1106_s1079B000442	Acyl-CoA dehydrogenase family member 9	2	1.3343	0.227	1	0	0	0	0	0	0	0	0	3	2.1765	0.309	1	0	0	0	0	1	0.15658	0	0.99	1	1.2993	0.0818	0.84	0	0	0	0	0	0	0	0	1	0.15695	0.127	0.96	0	0	0	0
BN1106_s369B000199	Elongation factor ts	1	0.21453	0.0619	1	0	0	0	0	0	0	0	0	0	0	0	0	0	0	0	0	0	0	0	0.8	0	0	0	0	3	0.20276	0.195	1	1	0.098023	0.0571	0.99	0	0	0	0	1	0.086247	0.0571	0.99
BN1106_s4B000822	FAM18-like protein	3	0.64674	0.159	1	0	0	0	0	1	0.035589	0	0.99	2	0.47559	0.159	1	0	0	0	0	0	0	0	0	0	0	0	0	0	0	0	0.3	0	0	0	0	0	0	0	0	0	0	0	0
BN1106_s2504B000089	Ubiquinone biosynthesis methyltransferase coq-5	2	0.51533	0.0579	1	0	0	0	0	1	0.04484	0.0579	1	1	0.097387	0	0.95	0	0	0	0	0	0	0	0	0	0	0	0.38	0	0	0	0	0	0	0	0	0	0	0	0	0	0	0	0
BN1106_s702B000135	Electron transfer flavoprotein ubiquinone oxidoreductase	0	0	0	0	0	0	0	0	0	0	0	0	2	0.42207	0.0733	1	1	0.037788	0.06	0.99	0	0	0	0.07	2	0.51579	0.0733	1	0	0	0	0	0	0	0	0	0	0	0	0	0	0	0	0
BN1106_s891B000441	Progranulin-b	0	0	0	0	0	0	0	0.08	0	0	0	0	0	0	0	0	0	0	0	0	0	0	0	0.17	1	0.15981	0.0138	0.81	2	0.037936	0.0567	1	0	0	0	0	1	0.024141	0.0215	0.91	0	0	0	0
BN1106_s12422B000004	Translation initiation factor 4G	2	0.1609	0.0462	1	0	0	0	0.14	0	0	0	0	0	0	0	0	0	0	0	0.06	0	0	0	0	0	0	0	0	0	0	0	0.67	0	0	0	0.25	0	0	0	0	0	0	0	0.9
BN1106_s1815B000124	3-methylcrotonyl-CoA carboxylase alpha subunit	0	0	0	0.2	0	0	0	0	0	0	0	0	2	0.35239	0.0831	1	0	0	0	0	0	0	0.0479	0.63	0	0	0	0	0	0	0	0.11	0	0	0	0.26	0	0	0	0.21	0	0	0	0
BN1106_s4864B000047	Mitochondrial carnitine/acylcarnitine carrier protein	2	0.31305	0.0643	1	0	0	0	0	0	0	0	0	0	0	0	0.31	0	0	0	0.16	0	0	0	0	0	0	0	0	0	0	0	0.26	0	0	0	0	0	0	0	0	0	0	0	0.16
BN1106_s5268B000042	Leucine aminopeptidase	1	1.7285	0.136	0.98	1	0.12179	0.136	0.99	2	0.17705	0.144	1	1	1.0348	0.136	0.98	1	0.1026	0.136	0.99	1	0.14212	0.136	0.99	1	1.606	0.136	0.99	1	0.10911	0.136	0.99	0	0	0	0	0	0	0	0	0	0	0	0
BN1106_s6079B000123	RIO kinase 1;RWD domain-containing protein	2	0.40397	0.134	1	1	0.056676	0.0862	0.99	1	0.035743	0.0862	0.99	1	0.54966	0.0862	0.99	1	0.047745	0.0862	0.99	0	0	0	0	0	0	0	0	0	0	0	0	0	0	0	0	1	0.066293	0.0862	0.99	1	0.075821	0.0862	0.99
BN1106_s3194B000068	Uncharacterized protein	1	0.28775	0.0808	0.89	0	0	0	0	0	0	0	0.53	2	0.45583	0.212	1	1	0.11909	0.0909	1	1	0.16496	0.0808	0.92	1	0.53943	0.131	1	0	0	0	0.66	0	0	0	0	1	0.16535	0.0808	0.96	0	0	0	0
BN1106_s6774B000086	Serine/threonine-protein phosphatase PP-V	1	0.25217	0.0225	1	0	0	0	0	1	0.018364	0.0225	0.99	2	0.36699	0.0225	1	1	0.024531	0.0225	1	1	0.03398	0.0225	0.99	1	0.15851	0.0225	0.96	0	0	0	0	0	0	0	0	0	0	0	0	0	0	0	0
BN1106_s5039B000096	Ubiquitin-like protein	0	0	0	0.64	1	0.10279	0.0593	0.95	2	0.14633	0.0593	1	1	0.14079	0.0593	0.99	1	0.086589	0.0593	0.99	0	0	0	0	1	0.39221	0.0593	0.97	0	0	0	0	0	0	0	0	1	0.12023	0.0593	0.89	0	0	0	0.16
BN1106_s2136B000142	Extracellular signal-regulated kinase 1/2;MAP kinase	2	0.30482	0.0671	1	0	0	0	0	1	0.056062	0.0671	1	1	0.48803	0	0.99	1	0.074888	0.0671	0.99	0	0	0	0	0	0	0	0	1	0.079641	0.0671	0.99	0	0	0	0	0	0	0	0	1	0.11892	0.0671	0.99
BN1106_s614B000227	Uncharacterized protein	0	0	0	0	0	0	0	0	0	0	0	0	0	0	0	0	2	0.18127	0.0714	1	1	0.11207	0.0714	0.99	0	0	0	0.22	1	0.086037	0.0714	0.99	1	0.14602	0.0714	1	1	0.11233	0.0714	1	1	0.12848	0.0714	0.99
BN1106_s726B000469	Mitochondrial 28S ribosomal protein S2	2	0.3931	0.139	1	0	0	0	0	1	0.074502	0.0653	0.99	2	0.7467	0.139	1	0	0	0	0	1	0.064466	0.0653	0.97	0	0	0	0.12	0	0	0	0	0	0	0	0	0	0	0	0.31	1	0.073906	0.0653	0.97
BN1106_s1191B000315	BCL2-like apoptosis inhibitor	2	0.14242	0.0165	1	0	0	0	0.17	0	0	0	0.78	2	0.18321	0.0165	1	0	0	0	0	0	0	0	0	0	0	0	0	0	0	0	0	0	0	0	0.23	1	0.026475	0	0.99	0	0	0	0
BN1106_s1784B000459	Ubiquitin conjugating enzyme 13	0	0	0	0.19	0	0	0	0.89	2	0.081833	0.0901	1	0	0	0	0	0	0	0	0.97	0	0	0	0.06	0	0	0	0	0	0	0	0.74	0	0	0	0	0	0	0	0.75	0	0	0	0
BN1106_s3B001027	O-acyltransferase	2	0.35207	0.0172	1	0	0	0	0	0	0	0	0	1	0.086396	0	0.94	0	0	0	0	0	0	0	0.11	0	0	0	0	0	0	0	0	0	0	0	0	0	0	0	0	0	0	0	0
BN1106_s2817B000358	Proline dehydrogenase	0	0	0	0.54	1	0.05742	0.0714	0.99	2	0.12501	0.0714	1	0	0	0	0.51	1	0.048372	0	0.88	0	0	0	0	0	0	0	0	0	0	0	0	0	0	0	0	0	0	0	0	0	0	0	0
BN1106_s3043B000115	Translation initiation factor IF-2 unclassified subunit	0	0	0	0	1	0.024962	0.0306	0.99	3	0.050241	0.0593	1	0	0	0	0	0	0	0	0	1	0.029128	0.0306	0.99	0	0	0	0	0	0	0	0.45	0	0	0	0.26	0	0	0	0.29	0	0	0	0
BN1106_s1007B000175	Uncharacterized protein	0	0	0	0.36	1	0.030403	0.024	1	2	0.039807	0.024	1	0	0	0	0.58	1	0.025612	0.024	0.9	0	0	0	0	0	0	0	0	0	0	0	0	0	0	0	0	0	0	0	0	0	0	0	0
BN1106_s3326B000050	Serine/threonine-protein kinase N2-like protein	0	0	0	0.71	0	0	0	0	1	0.028781	0.0453	0.99	2	0.32508	0.0557	1	1	0.038446	0.0348	0.99	0	0	0	0	0	0	0	0	0	0	0	0.05	0	0	0	0	0	0	0	0.05	0	0	0	0
BN1106_s1789B000241	Barrier-to-autointegration factor B	3	1.3784	0.367	1	0	0	0	0	0	0	0	0	2	0.51247	0.256	1	0	0	0	0	0	0	0	0	1	0.59689	0.122	0.99	0	0	0	0	0	0	0	0	0	0	0	0	0	0	0	0
BN1106_s129B000844	Serine/threonine-protein phosphatase 2A regulatory subunit B;Phosphotyrosyl phosphatase activator	0	0	0	0.07	0	0	0	0	0	0	0	0	0	0	0.0235	0.66	0	0	0	0.63	0	0	0	0	0	0	0	0.22	2	0.074667	0.0794	1	0	0	0	0	0	0	0	0	0	0	0	0
BN1106_s1254B000150	CRE-PKC-2 protein	0	0	0	0	1	0.13021	0.107	0.99	1	0.082118	0.107	0.99	1	0.44085	0.107	0.99	2	0.25516	0.223	1	1	0.15195	0.107	0.99	0	0	0	0	1	0.11665	0.107	0.99	0	0	0	0.81	1	0.1523	0.107	0.99	0	0	0	0
BN1106_s6008B000043	Phosphoglucomutase	2	0.52244	0.107	0.99	1	0.058968	0.107	0.99	2	0.079869	0.147	1	0	0	0	0.37	1	0.049675	0.107	0.99	1	0.068811	0.107	0.99	0	0	0	0	2	0.11346	0.147	1	0	0	0	0	0	0	0	0	0	0	0	0
BN1106_s3007B000105	Cell cycle arrest protein BUB3;Mitotic checkpoint protein BUB3	1	0.055225	0.0366	0.99	0	0	0	0	0	0	0	0.67	2	0.25202	0.0261	1	0	0	0	0	1	0.041773	0.0261	0.9	2	0.42126	0.0261	1	0	0	0	0	1	0.054428	0.0366	0.96	0	0	0	0	2	0.10007	0.0627	1
BN1106_s3712B000068	Indoleamine 2 3-dioxygenase	0	0	0	0	1	0.03421	0.0289	0.97	0	0	0	0	1	0.11525	0	0.94	0	0	0	0	0	0	0	0	2	0.40181	0.0262	1	0	0	0	0.82	1	0.052015	0	1	1	0.040014	0	0.99	1	0.045766	0	0.99
BN1106_s5602B000083	Cathepsin L4	0	0	0	0	0	0	0	0	0	0	0	0	0	0	0	0	0	0	0	0	0	0	0	0	2	7.7272	0.157	1	1	0.23353	0.0803	0.99	0	0.1734	0.1	0.49	0	0	0	0	1	0.15257	0.0803	0.99
BN1106_s2723B000150	Platelet-activating factor acetylhydrolase ib;Ubiquitin-activating enzyme E1 C	2	0.82215	0.183	1	1	0.10873	0.0873	0.96	1	0.06857	0.0952	0.99	0	0	0	0.74	1	0.091594	0.0873	0.99	1	0.12688	0.0873	0.96	0	0	0	0	0	0	0	0.14	0	0	0	0.32	0	0	0	0	0	0	0	0
BN1106_s739B000131	Tegumental antigen	2	1.0199	0.0694	1	1	0.092654	0.153	0.94	2	0.13043	0.153	1	1	0.67835	0.153	0.99	0	0	0	0	0	0	0	0	0	0	0	0	0	0	0	0	0	0	0	0	1	0.10837	0.153	0.98	0	0	0	0
BN1106_s285B000883	Uncharacterized protein	1	0.37424	0.0646	1	0	0	0	0	0	0	0	0	2	0.55553	0.0646	1	0	0	0	0	1	0.053071	0.0646	0.99	0	0	0	0	0	0	0	0	0	0	0	0	1	0.053196	0	0.99	0	0	0	0
BN1106_s3945B000133	Dihydroorotate dehydrogenase	2	0.23344	0.0976	1	1	0.069594	0	0.87	1	0.04389	0.0976	1	1	0.23447	0.0976	0.99	1	0.058627	0.0976	0.99	0	0	0	0.18	0	0	0	0	0	0	0	0.77	0	0	0	0	0	0	0	0	0	0	0	0
BN1106_s3032B000154	Cell cycle control protein 50A (Transmembrane protein 30A)	1	0.33368	0.0231	0.88	1	0.038532	0.0231	0.96	0	0	0	0	2	0.27216	0.0462	1	1	0.03246	0.0231	0.94	2	0.094268	0.0694	1	0	0	0	0	2	0.072373	0.0694	1	0	0	0	0	0	0	0	0	0	0	0	0
BN1106_s4370B000169	Uncharacterized protein	1	0.44201	0.09	0.99	1	0.13283	0.09	1	0	0	0	0	1	1.2882	0.09	0.99	0	0	0	0	0	0	0	0.15	2	3.0003	0.09	1	0	0	0	0	0	0	0	0	0	0	0	0	0	0	0	0
BN1106_s1975B000147	Uncharacterized protein	1	0.80972	0.365	0.99	0	0	0	0	2	0.24968	0.521	1	2	2.4476	0.521	1	0	0	0	0	0	0	0	0	2	2.6056	0.521	1	2	0.35469	0.521	1	0	0	0	0	0	0	0	0	0	0	0	0
BN1106_s4997B000094	Udp-glucose pyrophosphatase	1	0.57817	0.0437	0.98	0	0	0	0	2	0.091251	0.0437	1	0	0	0	0	2	0.12189	0.0388	1	1	0.077908	0.0388	0.97	0	0	0	0	0	0	0	0.96	0	0	0	0	0	0	0	0	0	0	0	0
BN1106_s3886B000167	RER1 protein	1	0.29781	0	1	0	0	0	0	2	0.09598	0.086	1	0	0	0	0	1	0.05894	0.0538	0.99	0	0	0	0	0	0	0	0	1	0.062681	0.0806	1	0	0	0	0	1	0.081836	0.0538	0.91	0	0	0	0
BN1106_s2128B000097	Beta-mannosidase	0	0	0	0.43	1	0.037539	0.0432	0.97	2	0.049575	0.0778	1	2	0.31774	0.0778	1	0	0	0	0	0	0	0	0.11	0	0	0	0	2	0.070425	0.0432	1	0	0	0	0	0	0	0	0	0	0	0	0
BN1106_s4661B000180	Glutamine synthetase (EC 6.3.1.2)	1	0.08595	0	1	0	0	0	0	1	0.035136	0.0332	0.88	3	0.64535	0.0747	1	0	0	0	0	0	0	0	0	0	0	0	0	1	0.049913	0	1	0	0	0	0	0	0	0	0	0	0	0	0.37
BN1106_s6447B000108	Serine/threonine kinase	0	0	0	0	0	0	0	0	0	0	0	0.14	1	0.045782	0	0.99	1	0.028158	0.0224	0.99	0	0	0	0	0	0	0	0	2	0.062398	0.0224	1	0	0	0	0.55	0	0	0	0.05	0	0	0	0.09
BN1106_s3959B000138	Synaptosomal-associated protein	2	0.76174	0.173	1	0	0	0	0	2	0.088819	0.173	1	0	0	0	0	1	0.054849	0.0721	0.99	0	0	0	0.12	0	0	0	0	0	0	0	0.6	0	0	0	0	0	0	0	0	0	0	0	0
BN1106_s29B000541	Twik family of potassium channels-related	2	0.36834	0.0301	1	0	0	0	0.26	1	0.032771	0	0.99	0	0	0	0.35	0	0	0	0	0	0	0	0	1	0.32374	0	0.99	0	0	0	0	0	0	0	0	0	0	0	0	0	0	0	0
BN1106_s7156B000028	Protein TAPT1 homolog;Endoplasmic reticulum metallopeptidase 1	0	0	0	0	0	0	0	0	1	0.01643	0.0336	0.99	1	0.035684	0.0158	0.86	0	0	0	0	0	0	0	0.25	0	0	0	0	2	0.048204	0.0494	1	0	0	0	0.05	0	0	0	0	0	0	0	0
BN1106_s7987B000036	Family S54 unassigned peptidase (S54 family);Rhomboid-related protein 1/2/3	1	0.12375	0.0671	0.99	0	0	0	0	0	0	0	0	0	0	0	0.36	0	0	0	0	0	0	0	0	2	1.1619	0.122	1	0	0	0	0	0	0	0	0	0	0	0	0	0	0	0	0
BN1106_s6006B000040	Uncharacterized protein	3	1.793	0.192	1	0	0	0	0	0	0	0	0	0	0	0.0678	0.95	0	0	0	0	0	0	0	0.28	0	0	0	0	0	0	0	0	0	0	0	0.33	0	0	0	0	0	0	0	0
BN1106_s3530B000089	sj-Ts1;Sj-Ts1	2	0.73134	0.1	1	0	0	0	0	0	0	0	0	2	0.88526	0.1	1	0	0	0	0	0	0	0	0	0	0	0	0.28	0	0	0	0	0	0	0	0	0	0	0	0	0	0	0	0
BN1106_s2506B000124	Dipeptidyl-peptidase 9 (S09 family)	1	0.17363	0.0268	0.97	1	0.043808	0.0368	0.99	2	0.058288	0.0903	1	1	0.19159	0.0368	0.98	1	0.036905	0.0368	0.91	0	0	0	0	0	0	0	0	0	0	0	0	1	0.066609	0.0368	0.99	0	0	0	0	0	0	0	0
BN1106_s969B000458	Farnesyltransferase/ geranylgeranyltransferase type-1 subunit alpha	0	0	0	0	1	0.060363	0.0382	1	1	0.018364	0.0337	0.99	0	0	0	0	0	0	0	0.79	2	0.070439	0.0719	1	0	0	0	0	0	0	0	0	1	0.044275	0.0382	0.99	1	0.034061	0.0337	0.93	1	0.038956	0.0382	0.99
BN1106_s162B000453	SEC24 related gene family, member A (S. cerevisiae)	1	0.069165	0	0.89	1	0.017451	0.0168	0.82	1	0.011006	0.0168	0.99	2	0.15598	0.0168	1	0	0	0	0	0	0	0	0	0	0	0	0	1	0.015635	0.0168	0.99	0	0	0	0	0	0	0	0.83	0	0	0	0
BN1106_s3859B000158	Defective in cullin neddylation protein	1	0.42434	0.0638	0.99	0	0	0	0	2	0.075517	0.115	1	1	0.22021	0.0638	0.99	1	0.047134	0.0638	0.86	0	0	0	0.49	0	0	0	0	0	0	0	0	0	0	0	0	0	0	0	0.06	0	0	0	0
BN1106_s1708B000092	Nuclear receptor 2C2-associated protein	0	0	0	0	1	0.098923	0.0643	0.85	1	0.062386	0.1	1	1	0.33492	0.0643	0.93	3	0.31707	0.264	1	0	0	0	0.82	0	0	0	0	0	0	0	0	0	0	0	0.1	0	0	0	0	0	0	0	0
BN1106_s414B000242	Calmodulin;Calcium-binding protein	2	0.71749	0.0459	1	0	0	0	0.62	1	0.04232	0.051	0.99	1	0.22719	0.0459	1	1	0.05653	0.051	0.99	0	0	0	0	0	0	0	0	0	0	0	0	0	0	0	0	0	0	0	0	0	0	0	0
BN1106_s6153B000105	Farnesylated-protein converting enzyme 1 (M48 family);STE24 endopeptidase;CAAX prenyl protease 1 like protein;Membrane-associated metalloproteinase	2	0.37518	0.0354	1	0	0	0	0.68	0	0	0	0	0	0	0	0.74	0	0	0	0	0	0	0	0.16	2	0.68673	0.063	1	0	0	0	0	0	0	0	0	0	0	0	0	0	0	0	0
[truncated: 56 more rows]
