# Supplementary material for: Infection by the Helminth Parasite Fasciola hepatica Requires Rapid Regulation of Metabolic, Virulence, and Invasive Factors to Adjust to Its Mammalian Host
Source: Mol Cell Proteomics. 2018 Jan 10;17(4):792–809. doi: 10.1074/mcp.RA117.000445 (PMC5880117; doi:10.1074/mcp.RA117.000445)
Supplement: Supplemental Data [file supp_RA117.000445_133638_1_supp_37266_p06v6z.xlsx]

## Sheet: Sheet1
Supplemental Table S7: Identification of proteins within the soluble secretome of F. hepatica NEJ at 1hr, 3hr and 24hr post-excystment by LC-MS/MS
		NEJ 1hr				NEJ 1hr				NEJ 1hr				NEJ 1hr				NEJ 3hr				NEJ 3hr				NEJ 3hr				NEJ 24hr				NEJ 24hr				NEJ 24hr
Identifier	Description	Unique Peptide	emPAI	% cover	Scaffold probability score %	Unique Peptide	emPAI	% cover	Scaffold probability score %	Unique Peptide	emPAI	% cover	Scaffold probability score %	Unique Peptide	emPAI	% cover	Scaffold probability score %	Unique Peptide	emPAI	% cover	Scaffold probability score %	Unique Peptide	emPAI	% cover	Scaffold probability score %	Unique Peptide	emPAI	% cover	Scaffold probability score %	Unique Peptide	emPAI	% cover	Scaffold probability score %	Unique Peptide	emPAI	% cover	Scaffold probability score %	Unique Peptide	emPAI	% cover	Scaffold probability score %
BN1106_s6570B000051	Cathepsin B3	20	13.039	0.249	1	21	58.891	0.28	1	24	22.859	0.325	1	27	19.577	0.316	1	22	15.571	0.309	1	23	24.928	0.325	1	30	34.74	0.358	1	20	24.314	0.243	1	26	65.091	0.362	1	27	10.379	0.319	1
BN1106_s1518B000071	Fructose-bisphosphate aldolase (EC 4.1.2.13)	14	1.9392	0.357	1	10	3.6288	0.26	1	10	1.659	0.323	1	10	1.2821	0.298	1	2	0.16617	0.0542	1	11	2.5565	0.273	1	14	1.3344	0.357	1	6	4.4575	0.144	1	11	3.4036	0.305	1	12	0.89395	0.305	1
BN1106_s7307B000022	Uncharacterized protein	13	13.36	0.189	1	11	54.772	0.176	1	17	99.289	0.226	1	9	0.59337	0.138	1	13	13.919	0.188	1	15	53.074	0.176	1	9	0.32521	0.138	1	8	76.397	0.0932	1	23	101.47	0.249	1	11	0.6784	0.166	1
BN1106_s3213B000041	Triosephosphate isomerase (EC 5.3.1.1)	10	2.4673	0.455	1	3	1.5448	0.158	1	8	3.6349	0.368	1	10	3.9648	0.403	1	9	2.2463	0.411	1	7	3.5494	0.292	1	4	0.50403	0.186	1	1	0.36865	0.0435	0.99	5	1.1735	0.249	1	6	0.85415	0.308	1
BN1106_s296B000186	Filamin	10	0.6278	0.0398	1	1	0.43193	0.00443	0.99	16	1.4203	0.0394	1	7	0.14569	0.0213	1	8	0.21477	0.0189	1	9	1.3933	0.0181	1	8	0.058551	0.0346	1	2	0.26063	0.00443	0.99	5	0.33153	0.0197	1	6	0.085404	0.0173	1
BN1106_s1959B000206	Uncharacterized protein	10	11.361	0.406	1	1	0.47665	0.0495	0.98	3	2.8196	0.0693	1	3	1.8839	0.218	1	7	5.4103	0.351	1	7	6.2821	0.257	1	5	0.78519	0.282	1	1	3.8157	0.0495	0.99	3	6.827	0.134	1	0	0	0	0
BN1106_s4187B000061	Cathepsin L3	9	8.5512	0.28	1	10	26.202	0.351	1	12	22.854	0.402	1	15	21.472	0.423	1	9	9.4185	0.28	1	15	23.892	0.414	1	14	20.873	0.46	1	13	37.096	0.452	1	11	14.765	0.41	1	18	26.472	0.54	1
BN1106_s3864B000104	Serpin	9	3.8527	0.244	1	7	3.2393	0.238	1	11	3.6236	0.324	1	11	1.6453	0.327	1	9	3.4498	0.298	1	12	2.8457	0.378	1	12	3.5691	0.375	1	2	1.6168	0.0516	1	6	2.2693	0.158	1	8	0.63259	0.269	1
BN1106_s2763B000063	ER calcistorin;Protein disulfide-isomerase	9	1.9801	0.148	1	5	1.276	0.102	1	11	5.7506	0.198	1	13	1.4926	0.309	1	0	0	0	0	11	4.9128	0.22	1	14	0.72207	0.311	1	3	3.19	0.0699	1	4	3.1954	0.0878	1	7	0.56119	0.152	1
BN1106_s1110B000106	Uncharacterized protein	8	15.174	0.239	1	4	42.332	0.158	1	8	32.946	0.208	1	4	0.64626	0.147	1	6	17.584	0.224	1	7	35.399	0.239	1	5	0.39627	0.181	1	5	36.225	0.193	1	7	35.02	0.239	1	4	0.58516	0.147	1
BN1106_s8490B000026	Cathepsin L1	8	6.407	0.191	1	0	0	0	0	0	0	0	0	1	0.052548	0.0323	0.98	9	1.0107	0.151	1	0	0	0	0	1	0.068039	0.0323	0.88	0	0	0	0	0	0	0	0.68	1	0.034498	0.0323	0.99
BN1106_s2566B000129	Loss of heterozygosity 11 chromosomal region 2 gene A protein homolog;Putative vacuolar protein sorting 26, vps26;von Willebrand factor A domain-containing protein 5A	8	1.5869	0.117	1	0	0	0	0	0	0	0	0	1	0.034962	0.0171	0.98	8	1.4164	0.129	1	1	0.062149	0.0199	1	2	0.044757	0.037	1	0	0	0	0	0	0	0	0	0	0	0	0
BN1106_s7612B000030	Legumain-1	7	6.1876	0.349	1	5	12.631	0.33	1	7	8.9456	0.448	1	5	3.0551	0.33	1	9	8.5418	0.467	1	7	9.4897	0.448	1	5	2.2677	0.33	1	4	2.1307	0.236	1	7	29.748	0.448	1	6	2.6972	0.33	1
BN1106_s6570B000050	Cathepsin B1	6	2.7108	0.25	1	5	7.7584	0.184	1	5	5.8809	0.191	1	6	4.6572	0.25	1	6	3.2704	0.234	1	6	5.9759	0.234	1	8	7.3426	0.281	1	4	10.056	0.138	1	6	3.7705	0.306	1	8	2.903	0.338	1
BN1106_s4618B000050	Serpin	6	0.92344	0.148	1	4	1.6151	0.117	1	4	2.1943	0.117	1	8	1.9231	0.198	1	5	0.92829	0.134	1	5	1.8643	0.155	1	10	1.563	0.237	1	2	2.3432	0.0671	1	3	1.2485	0.0989	1	6	0.59421	0.138	1
BN1106_s3227B000227	Enolase	6	1.0026	0.106	1	2	1.0788	0.0273	0.99	7	4.248	0.102	1	8	1.892	0.109	1	19	5.9911	0.412	1	13	7.3225	0.248	1	14	1.4959	0.268	1	3	1.5628	0.0674	1	6	1.5179	0.111	1	6	0.578	0.115	1
BN1106_s1849B000099	Fatty acid binding protein Fh_3	6	3.2441	0.432	1	1	0.94259	0.089	1	4	1.2004	0.349	1	4	4.3726	0.233	1	4	4.0931	0.342	1	6	2.2613	0.397	1	6	1.6966	0.342	1	1	1.6641	0.089	1	2	0.48773	0.178	1	4	1.9526	0.219	1
BN1106_s13034B000002	Dipeptidylpeptidase 3	6	1.0334	0.0745	1	1	0.15463	0.0199	0.98	3	3.4943	0.0381	1	2	0.11308	0.0199	1	7	1.295	0.119	1	3	5.155	0.0381	1	4	0.1312	0.0546	1	0	0	0	0	0	0	0	0	1	0.053875	0.0149	0.97
BN1106_s25B000189	Basement membrane-specific heparan sulfate proteoglycan core protein	6	0.1269	0.0033	1	0	0	0	0	11	0.61483	0.0153	1	3	0.040918	0.00362	1	5	0.17954	0.00425	1	8	1.0121	0.00818	1	7	0.018544	0.0127	1	0	0	0	0	1	0.059349	0.00142	0.99	8	0.043368	0.0138	1
BN1106_s462B000766	Cell polarity protein;Neurexin-1-alpha;Fibropellin-1	6	0.26679	0.0271	1	0	0	0	0.2	4	0.18715	0.021	1	6	0.15736	0.0265	1	4	0.17654	0.0238	1	4	0.86186	0.021	1	4	0.044964	0.0276	1	0	0	0	0	1	0.05008	0.00663	0.86	4	0.083508	0.0243	1
BN1106_s1241B000260	N-acetyl galactosaminidase, alpha;Alpha-galactosidase	6	0.8736	0.0777	1	0	0	0	0	2	0.7346	0.0228	1	0	0	0	0	6	0.78863	0.0777	1	1	0.057275	0.0134	0.92	1	0.020154	0.0134	0.9	0	0	0	0	0	0	0	0	0	0	0	0
BN1106_s1407B000292	Prolyl endopeptidase	6	0.93592	0.0937	1	0	0	0	0	1	0.064226	0.0168	0.97	2	0.19368	0.0294	1	7	1.009	0.0979	1	1	0.060939	0.0168	0.98	3	0.067312	0.0531	1	0	0	0	0	0	0	0	0	0	0	0	0
BN1106_s4026B000080	Thioredoxin	5	4.0638	0.433	1	7	26.41	0.51	1	12	38.355	0.683	1	6	15.374	0.452	1	6	5.5531	0.548	1	11	20.453	0.663	1	11	41.871	0.712	1	4	15.357	0.317	1	11	29.307	0.683	1	11	42.679	0.712	1
BN1106_s1081B000242	Glutathione S-transferase sigma class	5	1.2568	0.188	1	7	5.0147	0.282	1	4	2.7697	0.179	1	6	1.9098	0.265	1	2	0.47796	0.103	1	3	3.3125	0.141	1	4	0.25522	0.145	1	3	5.4213	0.141	1	0	0	0	0	10	3.2178	0.385	1
BN1106_s4651B000094	Cystatin-1	5	6.4638	0.343	1	4	9.4054	0.343	1	6	9.2655	0.354	1	5	22.103	0.333	1	6	12.276	0.354	1	6	6.4245	0.354	1	6	13.15	0.354	1	2	10.405	0.121	1	6	9.558	0.354	1	6	13.361	0.354	1
BN1106_s3001B000131	Uncharacterized protein	5	2.1512	0.152	1	4	15.087	0.0889	1	5	8.4149	0.152	1	3	0.27128	0.0667	1	5	5.6595	0.152	1	4	5.5757	0.13	1	1	0.050857	0.0413	0.98	4	11.548	0.0889	1	4	6.4686	0.0889	1	2	0.11253	0.0667	1
BN1106_s3001B000132	Uncharacterized protein	5	3.2128	0.256	1	3	1.6938	0.159	1	5	2.6714	0.329	1	7	1.9733	0.343	1	7	11.586	0.357	1	6	3.4629	0.338	1	6	1.2299	0.338	1	3	4.8185	0.106	1	6	4.2102	0.29	1	6	1.834	0.329	1
BN1106_s344B000191	Nucleoside diphosphate kinase	5	2.3825	0.395	1	3	6.3241	0.243	1	4	4.3777	0.336	1	4	5.7522	0.342	1	4	1.4611	0.316	1	5	9.5069	0.395	1	5	3.0424	0.395	1	2	3.4755	0.191	1	5	1.5987	0.395	1	5	2.19	0.395	1
BN1106_s1403B000129	Lymphocyte cytosolic protein 1;Fimbrin, putative;Plastin-2;Fimbrin	5	0.70448	0.0674	1	2	1.4965	0.0484	1	1	0.21167	0.0242	1	1	0.20082	0.0242	1	4	0.28366	0.0674	1	3	0.49486	0.0674	1	1	0.096653	0.0242	1	0	0	0	0	1	0.050779	0.0242	1	1	0.13275	0.0242	0.99
BN1106_s3226B000049	Serine protease inhibitor;Serpin	4	2.1477	0.267	1	4	3.7646	0.225	1	6	4.6613	0.235	1	8	4.2639	0.283	1	7	5.6497	0.283	1	6	4.1047	0.278	1	6	1.7469	0.283	1	2	3.2122	0.107	1	4	4.7654	0.246	1	5	0.86557	0.278	1
BN1106_s5172B000090	Uncharacterized protein	4	9.1202	0.146	1	4	62.155	0.0975	1	5	87.778	0.154	1	5	3.7316	0.117	1	3	12.523	0.0897	1	5	53.201	0.135	1	4	4.5809	0.109	1	3	67.397	0.0897	1	5	64.247	0.131	1	5	4.0564	0.135	1
BN1106_s4565B000032	Estrogen-regulated protein EP45	4	0.41102	0.0597	1	3	0.61158	0.0576	1	7	0.812	0.13	1	10	0.68882	0.173	1	3	0.22503	0.0597	1	9	1.0632	0.132	1	11	0.55609	0.191	1	1	0.53743	0.0144	0.91	4	0.89561	0.0597	1	3	0.10631	0.0556	1
BN1106_s2087B000065	Legumain-2/7	4	1.0487	0.108	1	3	1.2813	0.0929	1	7	1.9767	0.134	1	8	1.3868	0.152	1	4	0.70641	0.108	1	7	1.2017	0.134	1	8	4.4041	0.152	1	0	0	0	0	5	1.6893	0.132	1	7	0.65134	0.152	1
BN1106_s4482B000044	Cathepsin B2	4	0.58479	0.15	1	3	2.2358	0.0868	1	7	1.8318	0.174	1	7	1.0347	0.174	1	4	0.63853	0.128	1	8	1.7543	0.184	1	13	1.2467	0.258	1	5	3.1841	0.121	1	7	2.2694	0.15	1	10	1.5784	0.221	1
BN1106_s284B000288	Myoglobin	4	2.2426	0.353	1	3	8.8756	0.267	1	4	5.8914	0.353	1	3	2.232	0.241	1	4	3.1009	0.353	1	5	2.2811	0.509	1	4	0.673	0.353	1	1	2.0535	0.0862	1	3	1.0688	0.241	1	3	1.8065	0.241	1
BN1106_s1330B000350	Protein arginine N-methyltransferase 7	4	0.32974	0.0539	1	2	0.56334	0.0225	1	2	0.21701	0.0225	1	2	0.099165	0.0225	1	1	0.042774	0.0101	0.99	1	0.17566	0.0101	0.99	0	0	0	0	1	0.41185	0.0101	0.99	0	0	0	0	2	0.074062	0.0225	1
BN1106_s4074B000042	Protein CBR-FTT-2;Tyrosine 3-monooxygenase/tryptophan 5-monooxygenase activation protein;14-3-3 protein	4	0.98087	0.147	1	2	3.0627	0.0754	1	1	0.11555	0.0317	0.92	0	0	0	0.09	0	0	0	0	2	1.1718	0.0754	1	2	0.35399	0.0754	1	4	1.7349	0.179	1	3	0.7102	0.119	1	3	0.46827	0.119	1
BN1106_s5100B000033	Cathepsin B	4	0.79438	0.253	1	0	0.36477	0.0421	0.94	3	2.097	0.153	1	4	0.80104	0.226	1	3	1.2212	0.226	1	3	1.5293	0.203	1	4	0.76686	0.287	1	0	1.3762	0.0421	0.78	2	1.7631	0.142	1	5	0.78403	0.264	1
BN1106_s455B000331	Actin	4	3.6807	0.0824	1	0	0	0	0	3	0.41211	0.117	1	4	8.8574	0.0745	1	1	0.093303	0.0479	0.99	3	0.33289	0.0479	1	3	0.15652	0.0771	1	0	0	0	0	3	0.28664	0.0585	1	3	5.0664	0.0479	1
BN1106_s318B000274	FH-KTM kunitz-type proteinase inhibitor	4	22.015	0.466	1	0	0	0	0	2	1.1099	0.37	1	3	13.936	0.26	1	3	2.8003	0.26	1	3	3.5322	0.37	1	1	0.96102	0.137	1	1	3.4941	0.137	1	5	9.6143	0.767	1	2	14.873	0.164	1
BN1106_s2848B000228	Leucine-rich transmembrane proteins	3	0.64774	0.106	1	4	2.3454	0.149	1	3	1.6659	0.111	1	3	1.2071	0.106	1	2	0.32023	0.0723	1	3	1.4409	0.111	1	1	0.067254	0.0383	0.98	4	1.9179	0.149	1	2	0.4035	0.0766	1	3	0.24353	0.106	1
BN1106_s8038B000016	Uncharacterized protein	3	1.7723	0.161	1	3	1.5133	0.152	1	4	4.289	0.193	1	4	0.83708	0.152	1	5	3.8786	0.193	1	4	1.7571	0.193	1	5	0.63501	0.193	1	3	4.2638	0.103	1	4	2.0859	0.193	1	3	0.58898	0.152	1
BN1106_s10139B000014	Cathepsin L3	3	8.8299	0.221	1	3	14.816	0.221	1	3	12.183	0.245	1	5	7.5308	0.272	1	3	8.1882	0.214	1	4	80.198	0.272	1	5	26.174	0.279	1	2	14.202	0.134	1	4	5.3112	0.214	1	6	16.58	0.328	1
BN1106_s3595B000059	Glutathione S-transferase mu 29 class	3	0.57312	0.0711	1	3	1.1868	0.0711	1	3	0.89922	0.0515	1	4	1.6378	0.11	1	0	0	0	0	3	0.86826	0.0711	1	2	0.061913	0.0515	1	3	3.3948	0.0711	1	0	0	0	0	4	0.46934	0.0833	1
BN1106_s1614B000280	Peroxiredoxin	3	14.041	0.135	1	2	4.5586	0.122	1	3	13.918	0.135	1	4	9.4983	0.179	1	3	10.787	0.135	1	3	6.5565	0.135	1	3	1.12	0.115	1	2	9.1884	0.122	1	2	3.5878	0.122	1	5	5.1932	0.256	1
BN1106_s10890B000012	GLIPR1-like protein 1;Cysteine-rich secretory protein LCCL domain-containing 2	3	0.53267	0.165	1	2	1.1382	0.112	1	3	1.8718	0.16	1	3	1.342	0.189	1	3	0.58162	0.189	1	2	0.52676	0.112	1	3	0.3782	0.189	1	2	0.93081	0.112	1	3	0.73288	0.16	1	6	1.8054	0.252	1
BN1106_s14108B000004	Cathepsin B	3	2.2607	0.192	1	2	2.3667	0.185	1	2	1.7526	0.185	1	4	2.3429	0.192	1	1	1.3	0.106	0.99	3	4.3279	0.192	1	4	2.4304	0.192	1	0	0	0	0	0	0	0	0	1	0.4114	0.0993	0.99
BN1106_s3189B000243	Superoxide dismutase [Cu-Zn] (EC 1.15.1.1)	3	1.0767	0.244	1	1	3.9235	0.1	1	3	4.2699	0.225	1	2	1.8685	0.181	1	4	1.5304	0.306	1	3	0.75051	0.244	1	3	0.48465	0.244	1	0	0	0	0.17	2	0.47245	0.181	1	3	0.8673	0.225	1
BN1106_s2719B000195	Cathepsin D-like aspartic protease	3	0.22208	0.097	1	1	0.44354	0.0216	0.99	2	0.21027	0.056	1	3	0.26993	0.0797	1	3	0.24249	0.097	1	2	0.26118	0.056	1	2	0.070204	0.056	1	0	0	0	0	0	0	0	0	0	0	0	0
BN1106_s6576B000103	Ubiquitin	3	46.473	0.578	1	1	3.3363	0.289	0.99	2	7.1322	0.333	1	2	56.915	0.333	1	2	6.052	0.333	1	2	10.998	0.333	1	3	43.85	0.578	1	1	5.8903	0.289	1	1	0.7705	0.289	0.99	2	30.554	0.333	1
BN1106_s2354B000024	Low-density lipoprotein receptor (Ldl);Basement membrane-specific heparan sulfate proteoglycan core protein	3	0.27079	0.0255	1	0	0	0	0.63	7	0.49134	0.0609	1	6	0.59515	0.0609	1	3	0.16237	0.0255	1	3	0.31694	0.0354	1	6	0.090762	0.0509	1	1	0.25012	0.00997	0.98	3	0.2474	0.0354	1	9	0.45974	0.0609	1
BN1106_s6025B000064	Loss of heterozygosity 11 chromosomal region 2 gene A protein homolog;Vacuolar protein sorting 26, vps26;von Willebrand factor A domain-containing protein 5A	3	0.83986	0.058	1	0	0	0	0	2	0.42136	0.029	0.99	2	0.20313	0.029	0.99	3	1.3415	0.087	1	2	0.21448	0.029	0.99	1	0.046005	0.029	1	0	0	0	0	0	0	0	0	1	0.096778	0.029	0.98
BN1106_s617B000566	Leucine amino peptidase	3	0.96389	0.0867	1	0	0	0	0	2	1.1335	0.0306	0.99	2	0.50898	0.0587	1	2	0.50669	0.0638	1	1	0.21067	0.023	0.99	4	0.14811	0.117	1	0	0	0	0	4	4.866	0.102	1	2	0.09081	0.0587	1
BN1106_s395B000721	Phosphoenolpyruvate carboxykinase (GTP)	3	0.43596	0.0313	1	0	0	0	0	1	0.04535	0.0125	1	2	0.18502	0.0188	1	2	0.20227	0.0188	0.99	3	0.13957	0.0408	1	2	0.063318	0.0298	1	0	0	0	0	1	0.59439	0.0125	0.99	0	0	0	0
BN1106_s547B000278	Methylthioadenosine phosphorylase	3	0.49202	0.102	1	0	0	0	0	0	0	0	0	1	0.64329	0.0329	0.99	0	0	0	0	1	0.095086	0.0329	0.99	1	0.25255	0.0329	0.99	0	0	0	0	0	0	0	0	0	0	0	0
BN1106_s10667B000018	Uncharacterized protein	3	20.924	0.214	1	0	0	0	0	0	0	0	0.42	0	0	0	0	2	28.245	0.175	1	0	0	0	0.46	0	0	0	0	0	0	0	0	0	0	0	0	0	0	0	0
BN1106_s2434B000197	Actin-interacting protein 1	3	0.53072	0.0566	1	0	0	0	0	0	0	0	0	0	0	0	0	0	0	0	0	0	0	0	0	0	0	0	0	0	0	0	0	0	0	0	0	0	0	0	0
BN1106_s3008B000074	Cathepsin L3	2	3.9702	0.276	1	4	20.904	0.319	1	3	14.04	0.329	1	2	10.009	0.329	1	1	2.9114	0.233	0.99	3	14.129	0.322	1	4	5.027	0.362	1	1	11.255	0.272	0.99	2	9.5144	0.319	1	4	11.243	0.409	1
BN1106_s4479B000057	Glutathione S-transferase Mu 26	2	0.28645	0.0418	1	2	0.91293	0.0418	1	4	1.1317	0.0757	1	3	1.0342	0.0657	1	1	0.073934	0.0239	0.99	2	0.94003	0.0418	1	2	0.048318	0.0418	1	2	1.469	0.0418	1	0	0	0	0	4	0.35686	0.0857	1
BN1106_s1228B000120	Fatty acid binding protein Fh_2	2	0.46223	0.0684	1	2	1.4768	0.163	1	3	0.54005	0.163	1	4	2.0209	0.168	1	4	1.0411	0.179	1	5	1.0469	0.274	1	3	0.65965	0.137	1	2	2.6072	0.0684	1	2	0.34104	0.0684	1	4	0.96394	0.168	1
BN1106_s7704B000009	Uncharacterized protein	2	0.58524	0.116	1	2	3.586	0.116	1	2	1.8	0.116	1	2	1.1172	0.116	1	2	0.55458	0.116	1	3	0.67997	0.226	1	1	0.079277	0.0488	0.99	1	1.49	0.0488	0.99	2	0.4318	0.116	1	2	0.47144	0.116	1
BN1106_s3950B000041	Ferritin	2	0.53177	0.129	1	1	1.4828	0.076	0.99	3	3.0545	0.205	1	4	2.3774	0.275	1	1	4.0008	0.0643	1	3	3.4194	0.205	1	1	0.072625	0.0643	0.99	1	2.208	0.0643	0.99	1	2.4705	0.0643	0.99	4	1.3143	0.222	1
BN1106_s1727B000096	Serpin	2	0.48986	0.13	1	1	0.65192	0.0635	1	3	0.72111	0.14	1	3	0.5087	0.168	1	4	0.70693	0.187	1	4	1.1483	0.222	1	4	0.85199	0.235	1	2	1.8368	0.073	1	2	1.3912	0.102	1	0	0	0	0
BN1106_s7612B000031	Legumain-1	2	2.3058	0.303	1	1	2.3806	0.0917	0.99	3	4.1547	0.303	1	3	2.9362	0.303	1	4	6.9717	0.303	1	3	4.4937	0.303	1	2	8.9734	0.101	1	2	1.9881	0.101	1	4	9.181	0.303	1	3	1.5823	0.303	1
BN1106_s7443B000031	Uncharacterized protein	2	1.9811	0.183	1	1	2.4184	0.183	0.99	2	1.417	0.183	1	1	1.3924	0.183	0.99	2	1.8773	0.183	1	2	1.381	0.183	1	2	1.1886	0.183	1	0	0	0	0	2	1.4617	0.183	1	1	1.1559	0.183	0.99
BN1106_s114B000614	Cubilin;Intrinsic factor-vitamin B12 receptor	2	0.25843	0.089	1	1	0.36054	0.0605	0.98	1	0.38042	0.0605	0.97	5	0.6151	0.192	1	3	0.59848	0.135	1	1	0.16969	0.0605	0.97	4	0.38476	0.146	1	0	0	0	0	0	0	0	0	0	0	0	0
BN1106_s122B000261	Serpin	2	1.4049	0.217	1	1	0.90392	0.0929	0.98	1	1.0397	0.226	1	2	0.97118	0.27	1	2	1.4485	0.208	1	1	0.98648	0.146	0.98	2	4.2837	0.27	1	1	2.9488	0.106	0.99	1	2.0058	0.146	0.98	1	0.30371	0.0929	0.99
BN1106_s2757B000215	Cystatin 2	2	2.7187	0.247	1	1	1.8658	0.13	0.99	1	0.4177	0.13	0.98	1	3.8284	0.13	0.99	2	2.5762	0.247	1	1	0.40709	0.13	0.99	1	1.0813	0.13	0.99	1	3.294	0.13	0.99	1	0.43089	0.13	1	1	6.0185	0.13	0.99
BN1106_s5591B000098	Peptidase inhibitor 16	2	1.0786	0.131	1	1	3.3973	0.0935	0.99	1	0.90833	0.0935	0.99	1	0.41507	0.0935	0.99	1	0.69205	0.0935	0.99	1	2.2468	0.0935	0.99	0	0	0	0.11	1	3.5111	0.0935	0.99	0	0	0	0	2	1.1496	0.131	1
BN1106_s5594B000074	Uncharacterized protein	2	13.269	0.132	1	1	0.83975	0.0809	1	1	25.356	0.0515	0.99	1	1.4663	0.0515	0.95	1	8.3987	0.0515	0.98	0	0	0	0	0	0	0	0	0	0	0	0	0	0	0	0	0	0	0	0
BN1106_s113B000332	Uncharacterized protein	2	0.92087	0.237	1	1	1.138	0.108	0.98	0	0	0	0	0	0	0	0.05	1	0.41873	0.129	0.82	0	0	0	0	0	0	0	0	0	0	0	0	0	0	0	0	0	0	0	0
BN1106_s6797B000034	Malate dehydrogenase (EC 1.1.1.37)	2	0.4012	0.122	1	0	0	0	0	5	2.8285	0.34	1	3	1.0749	0.176	1	0	0	0	0	4	2.564	0.277	1	4	0.54767	0.277	1	0	0	0	0	2	1.6914	0.112	1	4	0.5008	0.277	1
BN1106_s204B000249	Calpain;Calpain (C02 family)	2	0.083997	0.0317	1	0	0	0	0	3	0.38998	0.041	1	3	0.1782	0.041	1	4	0.2133	0.0423	1	2	0.41954	0.0225	1	0	0	0	0	0	0	0	0	0	0	0	0	0	0	0	0
BN1106_s4221B000251	Heme-binding protein	2	0.34633	0.151	1	0	0	0	0	3	1.7088	0.151	1	3	1.5433	0.151	1	3	1.0642	0.151	1	3	2.8172	0.151	1	0	0	0	0	0	0	0	0	0	0	0	0	0	0	0	0
BN1106_s639B000754	Isochorismatase family protein	2	0.34824	0.12	1	0	0	0	0	2	1.055	0.0957	1	3	0.78548	0.163	1	2	0.5756	0.12	1	1	0.80224	0.0431	0.99	1	0.31982	0.0431	0.99	0	0	0	0	0	0	0	0	1	0.16607	0.0431	0.97
BN1106_s373B000290	Cathepsin B9	2	0.30921	0.0841	1	0	0	0	0	2	0.32337	0.0841	1	3	0.46989	0.125	1	2	0.21605	0.0522	0.99	0	0	0	0	2	0.096516	0.0841	1	0	0	0	0	0	0	0	0	2	0.19808	0.0841	1
BN1106_s7353B000023	Epididymal secretory protein E1 (Niemann Pick type C2 protein homolog)	2	0.87033	0.148	1	0	0	0	0	2	1.9849	0.148	1	2	1.2272	0.148	1	2	0.61157	0.148	1	2	0.44988	0.148	1	2	0.19368	0.148	1	1	1.6285	0.0537	1	3	0.80129	0.148	1	3	1.0831	0.228	1
BN1106_s1612B000138	Multi domain cystatin (Cys1)	2	0.052267	0.0145	1	0	0	0	0	2	0.037383	0.0145	1	1	0.047568	0.00593	0.99	2	0.049528	0.0145	1	5	0.094016	0.0448	1	2	0.015685	0.0165	1	0	0	0	0	2	0.038563	0.0132	1	6	0.1377	0.0323	1
BN1106_s7289B000014	Cathepsin L1	2	1.8528	0.046	1	0	0	0	0	1	0.15936	0.0215	0.94	1	0.21002	0.0245	0.94	2	0.33975	0.046	1	1	0.15526	0.0245	0.95	0	0	0	0	0	0	0	0	0	0	0	0	1	0.049922	0.0491	0.99
BN1106_s100B000380	Fasciclin-1	2	0.31852	0.0293	1	0	0	0	0	1	1.2384	0.0154	0.99	0	0	0	0	2	0.28754	0.0293	1	0	0	0	0	0	0	0	0	0	0	0	0	1	0.58608	0.0154	0.99	0	0	0	0
BN1106_s4981B000066	Proteasome subunit alpha type (EC 3.4.25.1)	2	0.34073	0.104	1	0	0	0	0	0	0	0	0	2	0.4717	0.0948	1	2	0.37205	0.118	1	0	0	0	0	0	0	0	0	0	0	0	0	0	0	0	0	2	0.35229	0.0806	1
BN1106_s206B000272	Uncharacterized protein	2	0.47577	0.131	1	0	0	0	0	0	0	0	0	1	0.40179	0.0576	0.99	1	0.20699	0.0576	0.99	2	0.33164	0.131	1	1	0.065551	0.0576	0.99	0	0	0	0	0	0	0	0	0	0	0	0
BN1106_s8098B000020	Cathepsin L2	2	0.25573	0.12	1	0	0	0	0	0	0	0	0	1	0.1286	0.07	0.98	1	0.17871	0.08	0.99	0	0	0	0	1	0.17466	0.07	0.98	0	0	0	0	0	0	0	0	1	0.084428	0.07	0.98
BN1106_s1639B000395	20S proteasome subunit alpha 3	2	0.25426	0.0896	1	0	0	0	0	0	0	0	0	1	0.16562	0.0485	1	0	0	0	0	0	0	0	0	0	0	0	0	0	0	0	0	0	0	0	0	0	0	0	0
BN1106_s1181B000166	Transmembrane protein 62	2	0.48286	0.0651	1	0	0	0	0	0	0	0	0	0	0	0	0	3	0.67911	0.109	1	0	0	0	0	0	0	0	0	0	0	0	0	0	0	0	0	0	0	0	0
BN1106_s1995B000318	Fasciclin I-like protein;Periostin;Gynecophoral canal protein	2	0.30634	0.0226	1	0	0	0	0	0	0	0	0	0	0	0	0	2	0.27654	0.0226	1	0	0	0	0	0	0	0	0.07	0	0	0	0	3	6.4139	0.0346	1	0	0	0	0
BN1106_s1182B000301	Uncharacterized protein	2	5.3505	0.116	1	0	0	0	0	0	0	0	0	0	0	0	0	2	5.5078	0.116	1	0	0	0	0	0	0	0	0	0	0	0	0	0	0	0	0	0	0	0	0
BN1106_s7432B000042	Loss of heterozygosity 11 chromosomal region 2 gene A protein homolog;Vacuolar protein sorting 26, vps26;von Willebrand factor A domain-containing protein 5A	2	0.75013	0.098	1	0	0	0	0	0	0	0	0	0	0	0	0	1	0.31997	0.0574	0.99	0	0	0	0	0	0	0	0	0	0	0	0	0	0	0	0	1	0.10294	0.0338	0.99
BN1106_s10332B000011	Cathepsin L1	2	0.23718	0.0475	1	0	0	0	0	0	0	0	0	0	0	0	0	1	0.12633	0.0409	0.99	0	0	0	0	0	0	0	0	0	0	0	0	0	0	0	0	0	0.05358	0.0245	0.43
BN1106_s3009B000044	Carbonic anhydrase	2	0.56925	0.062	1	0	0	0	0	0	0	0	0	0	0	0	0	1	0.24595	0.035	0.99	0	0	0	0	0	0	0	0	0	0	0	0	0	0	0	0	0	0	0	0
BN1106_s246B000252	Phosphoenolpyruvate carboxykinase (GTP)	2	0.11743	0.0194	1	0	0	0	0	0	0	0	0	0	0	0	0	0	0	0	0	3	0.14559	0.0565	1	2	0.065955	0.0355	1	0	0	0	0	0	0	0	0	1	0.10079	0.0145	0.99
BN1106_s3904B000042	14-3-3 protein beta/alpha-1;Tyrosine 3-monooxygenase/tryptophan 5-monooxygenase activation protein	2	0.50917	0.128	1	0	0	0	0	0	0	0	0	0	0	0	0	0	0	0	0	1	0.88922	0.0574	0.99	1	0.068575	0.0519	0.99	1	1.1034	0.123	0.99	1	0.38405	0.082	0.99	2	0.38486	0.0956	1
BN1106_s468B000343	Xaa-Pro dipeptidase (M24 family)	2	0.41487	0.0397	1	0	0	0	0	0	0	0	0	0	0	0	0	0	0	0	0	0	0	0	0.25	1	0.030956	0.0139	0.91	0	0	0	0	0	0	0	0	0	0	0	0
BN1106_s3747B000112	IST1 homolog	2	0.31008	0.0833	1	0	0	0	0	0	0	0	0	0	0	0	0	0	0	0	0	0	0	0	0	0	0	0	0	0	0	0	0	0	0	0	0	0	0	0	0
BN1106_s15195B000005	Kunitz-like protease inhibitor;Protein AMBP	2	1.0482	0.204	1	0	0	0	0	0	0	0	0	0	0	0	0	0	0	0	0	0	0	0	0	0	0	0	0	0	0	0	0	0	0	0	0	0	0	0	0
BN1106_s4290B000110	Adenylyl cyclase-associated protein	1	0.089859	0.0174	1	1	0.55059	0.0174	0.99	2	0.43974	0.0327	1	2	0.62471	0.0327	1	4	0.49288	0.061	1	2	0.85484	0.0327	1	2	0.19531	0.0327	1	0	0	0	0	0	0	0	0.38	1	0.072385	0.0174	1
BN1106_s63B000399	DIF_5	1	0.33964	0.0787	0.99	1	1.0851	0.0787	0.99	1	0.24292	0.0787	0.99	4	3.7418	0.213	1	2	0.7328	0.197	1	2	0.53906	0.197	1	4	0.88146	0.205	1	1	1.9157	0.0787	1	1	0.25059	0.0787	0.99	2	0.5579	0.197	1
BN1106_s444B000267	Peroxiredoxin (Alkyl hydroperoxide reductase subunit C)	1	0.36124	0.0534	0.98	1	0.64869	0.0534	0.96	1	0.47925	0.0534	0.99	3	0.77177	0.146	1	0	0	0	0	1	0.93166	0.0534	0.99	1	10.569	0.0534	0.99	1	1.8525	0.0534	0.99	1	0.14981	0.0534	0.88	3	0.80448	0.146	1
BN1106_s6720B000015	Uncharacterized protein	1	1.1089	0.0984	0.99	1	1.1528	0.0984	0.99	1	1.1098	0.0984	0.99	2	3.2244	0.197	1	2	1.6641	0.197	1	2	2.4025	0.246	1	2	0.8082	0.197	1	1	4.6693	0.0984	1	2	1.0567	0.197	1	2	1.3239	0.197	1
BN1106_s4478B000037	Superoxide dismutase [Cu-Zn] (EC 1.15.1.1)	1	0.95672	0.12	0.99	1	4.7474	0.12	0.99	1	1.2693	0.12	0.99	2	1.7435	0.217	1	1	0.96705	0.12	0.99	1	2.4675	0.12	0.99	1	0.20592	0.12	0.88	1	4.9064	0.12	0.99	1	0.39676	0.12	0.99	2	1.2724	0.217	1
BN1106_s4000B000155	Cathepsin L-like proteinase	1	0.087841	0.0275	0.99	1	0.30451	0.0275	0.99	1	0.14464	0.0551	0.99	2	0.26599	0.0826	1	1	0.095914	0.0275	1	0	0	0	0	1	0.043173	0.0275	1	0	0	0	0	0	0	0	0	0	0	0	0
BN1106_s4007B000072	Thioredoxin domain-containing protein	1	0.44871	0.0808	0.99	1	1.4335	0.0808	0.99	1	0.32093	0.0808	0.99	1	0.82535	0.0808	0.99	1	0.42519	0.0808	1	1	0.31278	0.0808	0.99	1	0.13465	0.0808	1	1	2.5309	0.0808	1	1	0.33106	0.0808	0.99	1	0.32371	0.0808	0.99
BN1106_s5174B000030	Glyceraldehyde 3-phosphate dehydrogenase	1	0.47577	0.0417	0.99	1	2.0363	0.0417	0.99	1	1.1064	0.0417	0.99	1	2.613	0.0417	0.99	0	0	0	0	2	1.393	0.099	1	1	0.80364	0.0417	0.99	0	0	0	0	0	0	0	0	0	0	0	0
BN1106_s645B000322	Aldehyde dehydrogenase;Retinal dehydrogenase 1	1	0.14906	0.019	1	1	0.13874	0.019	0.99	1	0.068819	0.019	0.97	1	0.036733	0.019	0.98	0	0	0	0	1	0.1403	0.019	0.99	2	0.047078	0.0394	1	0	0	0	0	0	0	0	0	0	0	0	0
BN1106_s368B000160	Cytochrome b-c1 complex subunit Rieske, mitochondrial (EC 1.10.2.2)	1	0.15838	0.0519	1	0	0	0	0	3	1.3859	0.119	1	0	0	0	0.56	1	0.15009	0.0519	1	1	0.11041	0.0519	1	1	0.047531	0.037	1	0	0	0	0	1	0.11686	0.0519	1	2	0.27165	0.0889	1
BN1106_s4187B000060	Cathepsin L3	1	1.7715	0.0914	0.96	0	0	0	0	2	2.3111	0.131	0.99	3	1.6081	0.131	1	1	0.66328	0.131	1	2	2.659	0.131	1	2	0.59681	0.17	1	1	1.3731	0.0862	0.99	0	0	0	0	4	1.3732	0.17	1
BN1106_s505B000382	Saposin containing protein;Proactivator polypeptide	1	0.05419	0.0107	0.99	0	0	0	0	2	0.079231	0.0254	1	2	0.52241	0.0254	1	1	0.051351	0.0107	0.99	2	0.077218	0.0254	1	1	0.10033	0.0107	0.99	0	0	0	0	0	0	0	0	0	0	0	0
BN1106_s2001B000142	Mitochondrial cytochrome c	1	0.41223	0.13	0.99	0	0	0	0	2	0.68879	0.241	1	1	0.75826	0.13	0.99	2	0.91255	0.241	1	2	0.67129	0.241	1	1	0.289	0.13	0.99	0	0	0	0	0	0	0	0	0	0	0	0
BN1106_s795B000311	Nuclear transport factor 2	1	0.33964	0.0968	1	0	0	0	0	2	0.55311	0.185	1	1	0.62473	0.0887	0.99	1	0.32184	0.0968	0.99	1	0.23675	0.0887	1	1	0.10192	0.0887	0.99	0	0	0	0	1	0.25059	0.0887	0.99	1	0.24502	0.0887	0.99
BN1106_s9797B000034	Cubilin	1	0.68605	0.0787	0.98	0	0	0	0	2	2.9841	0.128	1	0	0	0	0	2	1.3781	0.128	1	1	2.3945	0.0787	0.99	0	0	0	0	1	5.1117	0.0787	0.99	1	2.589	0.0787	0.99	0	0	0	0
BN1106_s666B000200	Lysosomal alpha-mannosidase	1	0.090435	0.0102	1	0	0	0	0	1	0.31652	0.0102	0.99	3	0.068865	0.0278	1	2	0.1657	0.0176	1	1	0.025377	0.0102	0.99	3	0.03922	0.0176	1	1	0.33216	0.0148	0.99	2	0.80012	0.0176	1	4	0.074537	0.0278	1
BN1106_s4560B000072	CD63 antigen;Tetraspanin 2B;Tetraspanin 2A	1	0.82138	0.0727	0.99	0	0	0	0.43	1	2.0646	0.0727	0.99	3	0.86637	0.118	1	2	3.0567	0.118	1	0	0	0	0	1	0.075471	0.0727	0.98	1	3.0822	0.0727	0.99	2	1.1535	0.118	1	3	0.63615	0.118	1
BN1106_s6821B000024	Uncharacterized protein	1	0.30204	0.0269	0.97	0	0	0	0	1	0.97016	0.0269	0.99	2	0.2874	0.0599	1	1	0.27267	0.0269	0.99	1	1.1865	0.0269	0.99	2	0.097736	0.0599	1	1	0.7921	0.0269	0.98	1	0.26904	0.0269	0.98	1	0.14681	0.0329	0.99
BN1106_s1643B000114	Peptidyl-alpha-hydroxyglycine alpha-amidating lyase	1	0.22962	0.071	0.98	0	0	0	0	1	0.54198	0.071	0.99	2	0.54169	0.126	1	0	0	0	0	1	0.16006	0.071	0.99	1	0.068907	0.071	0.99	0	0	0	0	1	0.67748	0.071	0.99	2	0.38681	0.126	1
BN1106_s2982B000132	Peptidylglycine alpha-hydroxylating monooxygenase	1	0.14422	0.025	0.97	0	0	0	0	1	0.1654	0.0464	0.97	1	0.088287	0.0464	0.98	2	0.25935	0.0679	0.99	1	0.15694	0.0464	0.98	2	0.11694	0.0714	1	0	0	0	0	2	0.67573	0.0714	1	3	0.19513	0.0929	1
BN1106_s410B000441	Hemicentin;Titin	1	0.2336	0.0659	0.99	0	0	0	0	1	0.16708	0.0659	0.99	1	0.42969	0.0659	0.99	1	0.22136	0.0659	0.99	1	0.16284	0.0659	0.99	1	0.070104	0.0659	0.99	0	0	0	0	0	0	0	0	1	0.16853	0.0659	0.99
BN1106_s1596B000265	Phosphodiesterase-nucleotide pyrophosphatase	1	0.29492	0.0321	0.98	0	0	0	0	1	0.81112	0.0321	0.98	1	0.12805	0.0321	0.99	1	0.26624	0.0321	0.99	1	1.1586	0.0321	0.99	0	0	0	0	0	0	0	0	1	0.2627	0.0321	0.98	0	0	0	0
BN1106_s3658B000104	Proteasome subunit alpha type (EC 3.4.25.1)	1	0.24224	0.0714	0.99	0	0	0	0	1	0.39889	0.0643	0.99	1	0.33535	0.0714	0.91	1	0.2645	0.0786	0.99	0	0	0	0	0	0	0	0	0	0	0	0	0	0	0	0	0	0	0	0.16
BN1106_s5618B000057	Thioredoxin/protein disulfide isomerase	1	0.073451	0.0182	0.99	0	0	0	0	1	0.22252	0.0182	0.99	1	0.057713	0.0182	1	0	0	0	0	1	0.16831	0.0182	0.97	1	0.0361	0.0182	0.98	0	0	0	0	0	0	0	0	0	0	0	0
BN1106_s2615B000090	Myoferlin;Fer-1-related;Dysferlin	1	0.05033	0.0159	0.99	0	0	0	0	1	0.035998	0.0159	0.99	0	0	0	0	1	0.047693	0.0159	0.99	2	0.071607	0.0319	1	2	0.030827	0.0319	1	0	0	0	0	1	0.037134	0.0159	0.99	2	0.08275	0.0319	1
BN1106_s284B000287	Myoglobin	1	0.96039	0.197	0.99	0	0	0	0	1	1.5483	0.115	0.99	0	0	0	0	0	0	0	0	1	0.99357	0.312	0.98	0	0	0	0	0	0	0	0	0	0	0	0	0	0.77364	0.115	0.43
BN1106_s6770B000051	Proteasome catalytic subunit 3 (T01 family)	1	0.12292	0.0449	0.99	0	0	0	0	0	0	0	0	2	0.36221	0.0974	1	1	0.13421	0.0449	0.99	0	0	0	0	0	0	0	0	0	0	0	0	0	0	0	0	2	0.27052	0.0974	1
BN1106_s8157B000032	Dihydrolipoamide dehydrogenase	1	0.55151	0.0435	1	0	0	0	0	0	0	0	0	2	0.3897	0.0751	1	0	0	0	0	0	0	0	0	0	0	0	0	0	0	0	0	0	0	0	0	3	0.58923	0.154	1
BN1106_s5825B000038	Fatty acid binding like	1	0.25581	0.0854	0.99	0	0	0	0	0	0	0	0	1	0.47053	0.0549	0.99	2	0.53536	0.0854	1	2	0.39382	0.177	1	1	0.076766	0.0854	1	0	0	0	0	0	0	0	0	0	0	0	0
BN1106_s247B000268	Cystatin 3	1	0.37765	0.0783	0.97	0	0	0	0	0	0	0	0	1	0.69466	0.0783	1	1	0.35787	0.0783	0.99	1	0.26325	0.0783	0.99	2	0.26156	0.157	1	0	0	0	0	0	0	0	0	1	0.27245	0.0783	0.99
BN1106_s3843B000072	Uncharacterized protein	1	0.26591	0.0513	0.98	0	0	0	0	0	0	0	0	1	0.28681	0.0513	0.99	1	0.25198	0.0513	0.99	0	0	0	0	0	0	0	0	0	0	0	0	0	0	0	0	1	0.2142	0.0513	0.98
BN1106_s1579B000119	20S proteasome subunit alpha 6	1	0.051508	0.0201	0.94	0	0	0	0	0	0	0	0	1	0.071307	0.0134	0.99	1	0.062647	0.0134	0.99	0	0	0	0	0	0	0	0	0	0	0	0	0	0	0	0	0	0	0	0
BN1106_s2284B000154	20S proteasome subunit beta 2	1	0.35749	0.122	0.99	0	0	0	0	0	0	0	0	1	0.49491	0.0816	0.96	0	0	0	0	0	0	0	0	0	0	0	0	0	0	0	0	0	0	0	0	0	0	0	0
BN1106_s3518B000132	Lysosomal pro-X carboxypeptidase	1	0.20163	0.018	1	0	0	0	0	0	0	0	0	0	0	0	0	4	0.80358	0.092	1	0	0	0	0	0	0	0	0	0	0	0	0	0	0	0	0	0	0	0	0
BN1106_s5248B000014	Beta-galactosidase	1	0.17244	0.0211	0.98	0	0	0	0	0	0	0	0	0	0	0	0	3	0.49392	0.0719	1	0	0	0	0	0	0	0	0	0	0	0	0	0	0	0	0	0	0	0	0
BN1106_s844B000259	Ras-related protein Rab-11B	1	0.19424	0.0465	1	0	0	0	0	0	0	0	0	0	0	0	0	2	0.39728	0.0884	1	0	0	0	0.17	0	0	0	0	1	1.7723	0.0512	0.99	0	0	0	0	1	0.15647	0.0512	0.98
BN1106_s2677B000057	Placenta-specificprotein 8 protein (C15 protein) (Onzin);Cornifelin	1	0.37765	0.0833	0.99	0	0	0	0	0	0	0	0	0	0	0	0	2	1.4381	0.0833	1	0	0	0	0	0	0	0	0	0	0	0	0	0	0	0	0	0	0	0	0
BN1106_s3173B000376	Lysosomal alpha-glucosidase	1	0.7961	0.0178	1	0	0	0	0	0	0	0	0	0	0	0	0	2	1.5211	0.0291	1	0	0	0	0	0	0	0	0	0	0	0	0	0	0	0	0	0	0	0	0
BN1106_s9271B000022	Thioredoxin glutathione reductase	1	0.82296	0.0909	1	0	0	0	0	0	0	0	0	0	0	0	0	2	1.6865	0.0909	1	0	0	0	0	0	0	0	0	0	0	0	0	0	0	0	0	0	0	0	0
BN1106_s168B000275	200-kDa GPI-anchored surface glycoprotein	1	0.3924	0.00782	0.98	0	0	0	0	0	0	0	0	0	0	0	0	1	0.071662	0.00782	0.96	0	0	0	0	3	0.037675	0.0235	1	1	2.8747	0.00782	0.99	1	1.203	0.00782	0.99	0	0	0	0
BN1106_s8822B000019	Histone H2B	1	0.35143	0.0738	0.99	0	0	0	0	0	0	0	0	0	0	0	0	1	5.4768	0.0738	0.99	0	0	0	0	0	0	0	0	0	0	0	0	0	0	0	0	1	0.28309	0.0738	0.98
BN1106_s2385B000108	Lysosomal alpha-glucosidase	1	2.2046	0.0435	1	0	0	0	0	0	0	0	0	0	0	0	0	1	2.0519	0.0435	0.99	0	0	0	0	0	0	0	0	0	0	0	0	0	0	0	0	1	0.14463	0.0435	0.94
BN1106_s4703B000071	Chaperonin GroEL;Heat shock protein HSP60	1	0.21788	0.0269	0.99	0	0	0	0	0	0	0	0	0	0	0	0	1	0.20653	0.0269	0.99	0	0	0	0	0	0	0	0	0	0	0	0	0	0	0	0	0	0	0	0
BN1106_s1300B000145	Merlin/moesin/ezrin/radixin	1	0.070264	0.0182	0.99	0	0	0	0	0	0	0	0	0	0	0	0	1	0.066582	0.0182	0.99	0	0	0	0	0	0	0	0	0	0	0	0	0	0	0	0	0	0	0	0
BN1106_s1437B000141	Suppressor of K(+) transport growth defect 1;Vacuolar protein sorting-associated protein 4B	1	1.2328	0.0169	0.98	0	0	0	0	0	0	0	0	0	0	0	0	1	0.0956	0.0169	0.96	0	0	0	0	0	0	0	0	0	0	0	0	0	0	0	0	0	0	0	0
BN1106_s6354B000017	Cathepsin L5	1	0.64241	0.033	0.99	0	0	0	0	0	0	0	0	0	0	0	0	1	0.14279	0.033	0.99	0	0	0	0	0	0	0	0	0	0	0	0	0	0	0	0	0	0	0	0
BN1106_s2745B000189	Glyoxalase	1	0.11829	0.0375	1	0	0	0	0	0	0	0	0	0	0	0	0	1	0.12916	0.0712	0.99	0	0	0	0	0	0	0	0	0	0	0	0	0	0	0	0	0	0	0	0
BN1106_s2907B000133	Actin	1	0.20371	0.0524	0.98	0	0	0	0	0	0	0	0	0	0	0	0	0	0	0	0	0	0	0	0	1	0.029392	0.0429	0.96	0	0	0	0	0	0	0	0	1	0.039363	0.0238	0.99
BN1106_s1454B000184	Histone H2A	1	15.065	0.072	1	0	0	0	0	0	0	0	0	0	0	0	0	0	0	0	0	0	0	0	0	1	0.55483	0.072	0.99	0	0	0	0	0	0	0	0	0	0	0	0
BN1106_s706B000207	Methylmalonyl CoA epimerase	1	0.19057	0.0321	0.97	0	0	0	0	0	0	0	0	0	0	0	0	0	0	0	0	0	0	0	0.25	0	0	0	0	0	0	0	0	1	0.14061	0.0321	0.96	0	0	0	0.15
BN1106_s1866B000129	ATP synthase subunit beta (EC 3.6.3.14)	1	0.98787	0.021	1	0	0	0	0	0	0	0	0	0	0	0	0	0	0	0	0	0	0	0	0	0	0	0	0	0	0	0	0	0	0	0	0	0	0	0	0
BN1106_s4252B000085	Elongation factor 1-alpha	1	1.103	0.0239	1	0	0	0	0	0	0	0	0	0	0	0	0.5	0	0	0	0	0	0	0	0	0	0	0	0	0	0	0	0	0	0	0	0	0	0	0	0
BN1106_s2316B000077	Chromatin modifying protein 1b;Vacuolar assembly/sorting protein D1D2-like protein	1	0.21843	0.0415	0.98	0	0	0	0	0	0	0	0	0	0	0	0	0	0	0	0	0	0	0	0	0	0	0	0	0	0	0	0	0	0	0	0	0	0	0	0
BN1106_s258B000276	Rab subfamily protein of small gtpase	1	0.22703	0.0444	0.97	0	0	0	0	0	0	0	0	0	0	0	0	0	0	0	0	0	0	0	0	0	0	0	0	0	0	0	0	0	0	0	0	0	0	0	0
BN1106_s567B000346	Uncharacterized protein	1	0.34251	0.0615	0.94	0	0	0	0	0	0	0	0	0	0	0	0	0	0	0	0	0	0	0	0	0	0	0	0	0	0	0	0	0	0	0	0	0	0	0	0
BN1106_s2096B000232	14-3-3 epsilon-like	1	0.33582	0.0739	0.99	0	0	0	0	0	0	0	0	0	0	0	0	0	0	0	0	0	0	0	0	0	0	0	0	0	0	0	0	0	0	0	0	0	0	0	0
BN1106_s4469B000065	Fructose-bisphosphate aldolase (EC 4.1.2.13)	1	0.18593	0.107	0.99	0	0	0	0	0	0	0	0	0	0	0	0	0	0	0	0	0	0	0	0	0	0	0	0	0	0	0	0	0	0	0	0	0	0	0	0
BN1106_s605B000203	Rab GDP dissociation inhibitor alpha	1	0.069854	0.0222	1	0	0	0	0	0	0	0	0	0	0	0	0	0	0	0	0	0	0	0	0	0	0	0	0	0	0	0	0	0	0	0	0	0	0	0	0
BN1106_s756B000317	2-oxoglutarate dehydrogenase E2 component;Dihydrolipoamide succinyltransferase	1	2.8056	0.0311	0.98	0	0	0	0	0	0	0	0	0	0	0	0	0	0	0	0	0	0	0	0	0	0	0	0	0	0	0	0	0	0	0	0	0	0	0	0
BN1106_s3092B000204	Enoyl-CoA hydratase	1	0.39287	0.035	0.97	0	0	0	0	0	0	0	0	0	0	0	0	0	0	0	0	0	0	0	0	0	0	0	0	0	0	0	0	0	0	0	0	0	0	0	0
BN1106_s2044B000106	Purine nucleoside phosphorylase	1	0.11653	0.0739	0.99	0	0	0	0	0	0	0	0	0	0	0	0	0	0	0	0	0	0	0	0	0	0	0	0	0	0	0	0	0	0	0	0	0	0	0	0
BN1106_s3834B000075	Uncharacterized protein	1	0.38438	0.0347	0.96	0	0	0	0	0	0	0	0	0	0	0	0	0	0	0	0	0	0	0	0	0	0	0	0	0	0	0	0	0	0	0	0	0	0	0	0
BN1106_s17035B000006	Translationally controlled tumor protein	0	0	0	0	1	0.81725	0.0701	0.99	2	0.40408	0.115	1	1	0.47053	0.0701	1	0	0	0	0	2	0.39382	0.115	1	1	0.076766	0.0701	1	0	0	0	0	0	0	0	0	0	0	0	0
BN1106_s1823B000148	Lysosome-associated membrane glycoprotein	0	0	0	0	1	1.1663	0.138	0.98	1	0.57852	0.138	0.97	1	0.30879	0.138	0.98	1	1.5603	0.138	0.99	1	0.54891	0.138	0.98	1	0.46575	0.138	0.98	0	0	0	0	1	0.54071	0.138	0.99	1	0.20273	0.138	0.99
BN1106_s210B000998	Calmodulin	0	0	0	0	1	1.0577	0.0672	0.99	1	0.53093	0.0672	0.99	1	0.18619	0.0672	0.99	0	0	0	0	1	0.12033	0.0672	0.99	1	0.051804	0.0672	0.99	0	0	0	0	1	0.12737	0.0672	0.99	1	0.13906	0.0672	0.98
BN1106_s4B000834	Calcium-binding protein	0	0	0	0	1	2.0734	0.159	0.93	1	0.46419	0.159	0.97	0	0	0	0	1	38.095	0.159	0.98	2	1.1442	0.493	1	1	1.0068	0.159	0.99	0	0	0	0	0	0	0	0	0	0	0	0
BN1106_s819B000364	Annexin	0	0	0	0	1	0.30971	0.0281	0.99	0	0	0	0	3	0.2309	0.0927	1	1	0.097552	0.0449	0.99	1	0.12478	0.0281	0.79	2	0.091925	0.0618	1	0	0	0	0	0	0	0	0	1	0.046086	0.0337	0.99
BN1106_s114B000615	Uncharacterized protein	0	0	0	0	1	0.71819	0.0745	0.99	0	0	0	0	1	0.28681	0.0497	0.99	0	0	0	0	1	0.33237	0.0745	0.99	2	0.22572	0.124	1	0	0	0	0	0	0	0	0	2	0.45111	0.0994	1
BN1106_s3182B000117	Myosin heavy chain	0	0	0	0	1	0.049206	0.00604	0.97	0	0	0	0	0	0	0	0	0	0	0	0	0	0	0	0	0	0	0	0	0	0	0	0	0	0	0	0	0	0	0	0
BN1106_s637B000246	Ras-related protein Ral-A	0	0	0	0	1	0.78733	0.0714	0.89	0	0	0	0	0	0	0	0	0	0	0	0	0	0	0	0.08	0	0	0	0	0	0	0	0	0	0	0	0	0	0	0	0
BN1106_s1922B000122	Paramyosin	0	0	0	0	0	0	0	0	13	3.8046	0.119	1	10	0.4364	0.129	1	2	0.22948	0.0192	1	0	0	0	0	0	0	0	0	2	0.78414	0.014	1	2	0.22643	0.0255	1	2	0.082434	0.0268	1
BN1106_s323B000258	Myosin heavy chain	0	0	0	0	0	0	0	0	10	0.6582	0.0745	1	10	0.37233	0.0808	1	0	0	0	0	2	0.077741	0.0204	1	0	0	0	0.96	0	0	0	0	0	0	0	0.16	1	0.012344	0.00863	0.99
BN1106_s487B000135	Uncharacterized protein	0	0	0	0.73	0	0	0	0	3	0.64257	0.0903	1	2	0.18915	0.0554	1	1	1.1587	0.0185	0.92	0	0	0	0	0	0	0	0	0	0	0	0	0	0	0	0	2	0.14126	0.0554	1
BN1106_s1228B000119	Fatty acid binding protein Fh_15	0	0	0	0	0	0	0	0	1	0.10658	0.0571	0.99	2	0.58151	0.0714	1	2	0.29957	0.0714	1	3	0.35102	0.075	1	3	0.15112	0.0929	1	0	0	0	0	1	0.10995	0.0357	0.99	2	0.22807	0.0714	1
BN1106_s232B000326	TyrA protein;Iron-dependent peroxidase;Dyp-type peroxidase	0	0	0	0	0	0	0	0	1	0.25134	0.0283	1	2	0.23968	0.072	1	0	0	0	0	0	0	0	0	2	0.085093	0.0668	1	0	0	0	0	0	0	0	0	0	0	0	0
BN1106_s3001B000132	Uncharacterized protein	0	1.5673	0.256	1	0	0	0.159	1	1	2.3254	0.329	1	1	1.6517	0.343	1	1	5.2647	0.357	1	1	1.7264	0.338	1	2	0.7673	0.338	1	1	3.567	0.106	1	1	3.5102	0.29	1	2	1.7695	0.329	1
BN1106_s4565B000033	Serine protease inhibitor serpin	0	0	0	0	0	0	0	0	1	0.15794	0.0576	0.99	1	1.0414	0.0576	0.99	1	0.20925	0.0524	0.99	1	0.15393	0.0576	0.99	2	0.8131	0.11	1	0	0	0	0	1	0.16293	0.0576	0.99	2	0.3473	0.11	1
BN1106_s8462B000006	Cathepsin B like	0	0	0	0	0	0	0	0	1	0.97379	0.08	0.99	1	0.46466	0.08	0.98	1	0.64572	0.08	0.94	0	0	0	0	1	0.29065	0.08	0.92	0	0	0	0	0	0	0	0	0	0	0	0
BN1106_s1840B000150	Cathepsin B10	0	0.27416	0.0806	0.09	0	0	0	0	1	1.7863	0.133	1	1	0.65978	0.133	0.98	0	0.47985	0.0806	0.25	1	1.3155	0.133	0.98	1	0.4127	0.133	0.98	0	0	0	0	4	2.4034	0.206	1	3	0.69885	0.206	1
BN1106_s17622B000002	Uncharacterized protein	0	0	0	0	0	0	0	0	1	1.2364	0.227	0.97	1	0.51918	0.165	0.98	0	0	0	0	1	0.92289	0.165	0.98	1	0.24548	0.123	0.98	0	0	0	0	0	0	0	0	1	0.34084	0.165	0.99
BN1106_s4083B000032	Glycogen debranching enzyme	0	0	0	0	0	0	0	0	1	0.061435	0.00587	0.99	1	0.028073	0.00587	0.99	0	0	0	0	1	0.10129	0.00587	0.99	0	0	0	0	0	0	0	0	0	0	0	0	0	0	0	0
BN1106_s2351B000181	Spectrin, non-erythroid beta chain 3	0	0	0	0	0	0	0	0	1	0.012397	0.00401	1	1	0.031883	0.00401	0.99	0	0	0	0	0	0	0	0.42	3	0.015826	0.0116	1	0	0	0	0	0	0	0	0	0	0	0	0
BN1106_s6006B000040	Uncharacterized protein	0	0	0	0	0	0	0	0	1	0.31048	0.0678	0.99	1	0.40918	0.0678	0.99	0	0	0	0	0	0	0	0	0	0	0	0	0	0	0	0	0	0	0	0	1	0.097262	0.0678	1
BN1106_s2316B000078	cAMP-dependent protein kinase regulatory subunit	0	0	0	0.29	0	0	0	0	1	0.06888	0.0191	0.96	1	0.17714	0.0191	0.98	0	0	0	0	0	0	0	0.58	0	0	0	0.17	0	0	0	0	0	0	0	0	0	0	0	0
BN1106_s5689B000026	DM9 domain-containing protein	0	0	0	0	0	0	0	0	1	0.48168	0.0537	0.99	0	0	0	0	1	0.19338	0.0537	0.99	0	0	0	0	0	0	0	0	0	0	0	0	0	0	0	0	2	0.35613	0.166	1
BN1106_s214B000742	Tegumental calcium-binding EF-hand protein	0	0	0	0	0	0	0	0	1	0.16708	0.0462	0.96	0	0	0	0	0	0	0	0	1	0.16284	0.052	1	3	1.3074	0.156	1	0	0	0	0	2	0.37754	0.179	1	3	2.6081	0.104	1
BN1106_s214B000744	Tegumental calcium-binding EF-hand protein	0	0	0	0	0	0	0	0	1	0.15053	0.0628	0.99	0	0	0	0	0	0	0	0	1	0.1467	0.0628	1	1	0.3265	0.0628	0.99	0	0	0	0	1	0.15528	0.0628	1	2	2.1689	0.0681	0.99
BN1106_s214B000747	Tegumental calcium-binding EF-hand protein	0	0	0	0	0	0	0	0	1	0.13566	0.0476	0.99	0	0	0	0	0	0	0	0	1	0.13222	0.0476	0.99	1	0.29426	0.0476	0.99	0	0	0	0	0	0	0	0	0	0	0	0
BN1106_s19975B000004	Cathepsin L3	0	0	0	0	0	0	0	0	1	14.37	0.506	0.99	0	0	0	0	0	0	0	0	1	11.465	0.466	0.99	0	0	0	0	0	0	0	0	1	14.604	0.529	0.99	1	25.025	0.638	0.98
BN1106_s5476B000058	Uncharacterized protein	0	0	0	0	0	0	0	0	1	0.17815	0.03	0.97	0	0	0	0	0	0	0	0	0	0	0	0	0	0	0	0.09	0	0	0	0	1	1.7999	0.03	0.99	0	0	0	0.17
BN1106_s656B000153	Laminin alpha 1/2	0	0	0	0	0	0	0	0	1	0.10046	0.0159	0.99	0	0	0	0	0	0	0	0	0	0	0	0	0	0	0	0	0	0	0	0	0	0	0	0	1	0.017106	0.0106	0.99
BN1106_s398B000241	Ornithine aminotransferase	0	0	0	0	0	0	0	0	1	0.099081	0.0212	0.8	0	0	0	0	0	0	0	0	0	0	0	0	0	0	0	0	0	0	0	0	0	0	0	0	0	0	0	0
BN1106_s647B000405	Tropomyosin	0	0	0	0	0	0	0	0	1	0.13483	0.0343	0.99	0	0	0	0	0	0	0	0	0	0	0	0	0	0	0	0	0	0	0	0	0	0	0	0	0	0	0	0
BN1106_s98B000745	Titin;Twitchin;UNC-22	0	0	0	0	0	0	0	0	0	0	0	0	4	0.031515	0.00945	1	0	0	0	0	1	0.0090501	0.00339	1	1	0.0021728	0.0016	0.99	0	0	0	0	0	0	0	0	1	0.0058325	0.00232	1
BN1106_s115B000510	Egf-like domain protein;Tenascin	0	0	0	0	0	0	0	0	0	0	0	0	2	0.033934	0.0149	1	0	0	0	0	0	0	0	0	2	0.021226	0.0149	1	0	0	0	0	1	0.060648	0.00611	0.98	1	0.011016	0.00611	0.85
BN1106_s1237B000189	Proteasome subunit beta type (EC 3.4.25.1)	0	0	0	0	0	0	0	0	0	0	0	0	2	0.36678	0.0927	1	0	0	0	0	0	0	0	0	0	0	0	0	0	0	0	0	0	0	0	0	0	0	0	0.39
BN1106_s5163B000012	Cathepsin B like	0	0	0	0	0	0	0	0	0	0.52698	0.0507	0.08	1	0.40719	0.101	0.89	2	0.81591	0.18	1	0	0	0	0	1	0.2547	0.0968	1	1	0.90723	0.0968	1	4	2.2987	0.429	1	5	2.2521	0.373	1
BN1106_s2878B000056	Venom allergen-like (VAL) 7 protein	0	0	0	0.34	0	0	0	0	0	0	0	0	1	0.16375	0.0365	0.99	1	0.12916	0.0365	0.99	1	0.18977	0.0365	0.96	0	0	0	0	0	0	0	0	0	0	0	0	1	0.061018	0.0365	0.99
BN1106_s2277B000048	Calmodulin-like protein 2 (CaM2)	0	0	0	0	0	0	0	0	0	0	0	0.25	1	0.53106	0.0915	0.99	0	0	0	0	3	0.75704	0.225	1	3	0.32591	0.197	1	0	0	0	0	0	0	0	0	0	0	0	0
BN1106_s1029B000154	Glutathione S-transferase omega class	0	0	0	0	0	0	0	0	0	0	0	0	1	0.14763	0.0301	0.99	0	0	0	0	2	0.20147	0.0635	1	2	0.086733	0.0635	1	4	1.4271	0.124	1	2	0.30981	0.0602	1	3	0.18413	0.0936	1
BN1106_s3565B000098	Quinolinate phosphoribosyltransferase	0	0	0	0	0	0	0	0	0	0	0	0	1	0.33784	0.0152	0.99	0	0	0	0	2	0.10279	0.0287	1	1	0.11114	0.0152	0.99	0	0	0	0	0	0	0	0	0	0	0	0
BN1106_s3703B000103	Mitochondrial acetate:succinate CoA-transferase;4-hydroxybutyrate coenzyme A transferase	0	0	0	0	0	0	0	0	0	0	0	0	1	1.1482	0.0511	0.99	0	0	0	0	1	0.16971	0.119	0.99	1	0.45077	0.0511	0.99	0	0	0	0	0	0	0	0	0	0	0	0
BN1106_s414B000247	Calcium-binding protein;Calmodulin	0	0	0	0	0	0	0	0	0	0	0	0	1	0.57634	0.0735	0.99	0	0	0	0	1	0.21841	0.0882	0.99	1	0.094028	0.0735	0.99	0	0	0	0	0	0	0	0	0	0	0	0
BN1106_s140B000449	CD63 antigen	0	0	0	0	0	0	0	0	0	0	0	0.29	1	0.20751	0.0404	0.98	0	0	0	0	1	0.74867	0.0404	0.97	0	0	0	0	0	0	0	0	0	0	0	0	0	0	0	0
BN1106_s1806B000294	Uncharacterized protein	0	0	0	0	0	0	0	0	0	0	0	0	1	2.6048	0.115	0.99	0	0	0	0	0	0	0	0	1	0.85688	0.115	0.99	0	0	0	0	0	0	0	0	0	0	0	0
BN1106_s1597B000141	LAMA-like protein 2;Phospholipase B-like 2	0	0	0	0	0	0	0	0	0	0	0	0.13	1	0.04939	0.0242	0.98	0	0	0	0	0	0	0	0	1	0.030894	0.0242	0.98	0	0	0	0	0	0	0	0	0	0	0	0
BN1106_s1956B000118	Venom allergen-like (VAL) 11 protein;Golgi-associated plant pathogenesis-related protein 1	0	0	0	0	0	0	0	0	0	0	0	0	1	0.11894	0.0262	0.97	0	0	0	0	0	0	0	0	0	0	0	0	0	0	0	0	0	0	0	0	2	0.18565	0.0577	1
BN1106_s495B000230	Heat shock protein 70	0	0	0	0	0	0	0	0	0	0	0	0	1	0.064241	0.0162	0.99	0	0	0	0	0	0	0	0.3	0	0	0	0	0	0	0	0	0	0	0	0	1	0.097016	0.0426	0.98
BN1106_s1164B000121	Eukaryotic translation elongation factor 1 gamma	0	0	0	0	0	0	0	0	0	0	0	0	1	0.10264	0.0333	0.99	0	0	0	0	0	0	0	0	0	0	0	0	0	0	0	0	0	0	0	0	1	0.076661	0.0333	1
BN1106_s4636B000039	Cathepsin L5	0	0	0	0	0	0	0	0	0	0	0	0	1	0.10881	0.0226	0.84	0	0	0	0	0	0	0	0	0	0	0	0	0	0	0	0	0	0	0	0	1	0.084428	0.0602	0.92
BN1106_s2673B000071	Calreticulin	0	0	0	0	0	0	0	0	0	0	0	0	1	0.10051	0.0308	0.99	0	0	0	0	0	0	0	0	0	0	0	0	0	0	0	0	0	0	0	0	0	0	0	0
BN1106_s418B000293	Golgi-associated plant pathogenesis-related protein 1;Venom allergen-like (VAL) 13 protein	0	0	0	0	0	0	0	0	0	0	0	0	1	0.1854	0.0684	0.94	0	0	0	0	0	0	0	0	0	0	0	0	0	0	0	0	0	0	0	0	0	0	0	0.34
BN1106_s176B000277	Collagen alpha-1(IV) chain	0	0	0	0	0	0	0	0	0	0	0	0	1	0.019123	0.00613	0.88	0	0	0	0	0	0	0	0	0	0	0	0	0	0	0	0	0	0	0	0	0	0	0	0
BN1106_s842B000182	Uncharacterized protein	0	0	0	0	0	0	0	0	0	0	0	0	1	0.23559	0.0121	0.99	0	0	0	0	0	0	0	0	0	0	0	0	0	0	0	0	0	0	0	0	0	0	0	0
BN1106_s1115B000506	Neutral alpha-glucosidase ab (Glucosidase II alpha subunit) (Alpha glucosidase 2)	0	0	0	0	0	0	0	0	0	0	0	0	1	0.053156	0.00989	0.99	0	0	0	0	0	0	0	0	0	0	0	0	0	0	0	0	0	0	0	0	0	0	0	0
BN1106_s8177B000010	Cathepsin L-like protease	0	0	0	0	0	0	0	0	0	0	0	0	1	0.29063	0.0467	0.89	0	0	0	0	0	0	0	0	0	0	0	0	0	0	0	0	0	0	0	0	0	0	0	0
BN1106_s4666B000062	Loss of heterozygosity 11 chromosomal region 2 gene A protein homolog;von Willebrand factor A domain-containing protein 5A	0	0	0	0	0	0	0	0	0	0	0	0	0	0	0	0	2	0.53536	0.107	1	0	0	0	0.2	1	0.076766	0.0414	0.91	0	0	0	0	0	0	0	0	0	0	0	0.06
BN1106_s2101B000084	Helminth defence molecule-1	0	0	0	0.47	0	0	0	0	0	0	0	0	0	0	0	0	2	1.0892	0.278	1	0	0	0	0	0	0	0	0	0	0	0	0	0	0	0	0	0	0	0	0
BN1106_s6435B000015	Venom allergen-like protein 8;GLIPR1-like protein 1	0	0	0	0	0	0	0	0	0	0	0	0	0	0	0	0	2	0.96511	0.138	1	0	0	0	0	0	0	0	0	0	0	0	0	0	0	0	0	0	0	0	0
BN1106_s2464B000293	Inositol monophosphatase	0	0	0	0	0	0	0	0	0	0	0	0	0	0	0	0	2	0.28334	0.0974	1	0	0	0	0	0	0	0	0	0	0	0	0	0	0	0	0	0	0	0	0
BN1106_s1922B000120	Fasciclin I-like protein;Periostin	0	0	0	0	0	0	0	0	0	0	0	0	0	0	0	0	1	0.14107	0.0125	1	1	1.6409	0.0125	0.99	0	0	0	0	1	2.9657	0.0125	1	1	1.9414	0.0125	0.99	0	0	0	0
BN1106_s8460B000014	Transaldolase (EC 2.2.1.2)	0	0	0	0	0	0	0	0	0	0	0	0	0	0	0	0	1	0.16289	0.0822	0.99	0	0	0	0	1	0.15809	0.0822	0.98	0	0	0	0	0	0	0	0	1	0.076955	0.0822	0.99
BN1106_s1657B000161	Tetraspanin-CD63 receptor	0	0	0	0	0	0	0	0	0	0	0	0	0	0	0	0	1	0.13103	0.0298	0.95	0	0	0	0	0	0	0	0	0	0	0	0	0	0	0	0	0	0	0	0
BN1106_s10326B000017	Secreted saposin-like protein SAP-3	0	0	0	0	0	0	0	0	0	0	0	0	0	0	0	0	1	0.49014	0.0909	0.93	0	0	0	0	0	0	0	0	0	0	0	0	0	0	0	0	0	0	0	0
BN1106_s5855B000168	Proteasome beta 1 subunit	0	0	0	0.1	0	0	0	0	0	0	0	0	0	0	0	0	1	0.17998	0.0792	0.87	0	0	0	0	0	0	0	0	0	0	0	0	0	0	0	0	0	0	0	0
BN1106_s6922B000040	Proteasome subunit beta type (EC 3.4.25.1)	0	0	0	0	0	0	0	0	0	0	0	0	0	0	0	0	1	0.24046	0.123	0.99	0	0	0	0	0	0	0	0	0	0	0	0	0	0	0	0	0	0	0	0
BN1106_s9050B000016	Proteasome subunit alpha type (EC 3.4.25.1)	0	0	0	0	0	0	0	0	0	0	0	0	0	0	0	0	1	0.34031	0.178	0.99	0	0	0	0	0	0	0	0	0	0	0	0	0	0	0	0	0	0	0	0
BN1106_s2832B000120	Helicase	0	0	0	0	0	0	0	0	0	0	0	0	0	0	0	0	1	0.81752	0.0928	0.99	0	0	0	0	0	0	0	0	0	0	0	0	0	0	0	0	0	0	0	0
BN1106_s6241B000014	Peptidyl-prolyl cis-trans isomerase	0	0	0	0	0	0	0	0	0	0	0	0	0	0	0	0	0	0	0	0	2	0.67129	0.229	1	2	0.289	0.174	1	0	0	0	0	0	0	0	0	0	0	0	0
BN1106_s16222B000004	Legumain like	0	0	0	0	0	0	0	0	0	0	0	0	0	0	0	0	0	0	0	0	2	2.6984	0.16	1	1	0.079277	0.0769	0.99	0	0	0	0	0	0	0	0	0	0	0	0
BN1106_s686B000273	14-3-3 epsilon;Tyrosine 3-monooxygenase/tryptophan 5-monooxygenase activation protein	0	0	0	0	0	0	0	0	0	0	0	0	0	0	0	0	0	0	0	0	1	0.2411	0.0952	0.99	2	0.1662	0.147	1	1	0.76392	0.0833	0.99	1	0.37076	0.0833	0.98	1	0.13901	0.0794	0.93
BN1106_s1772B000188	Cysteine protease related protein	0	0	0	0	0	0	0	0	0	0	0	0	0	0	0	0	0	0	0	0.37	1	0.087098	0.0195	0.97	1	0.030649	0.0195	0.77	0	0	0	0	0	0	0	0	0	0	0	0
BN1106_s1515B000336	Filamin-C	0	0	0	0	0	0	0	0	0	0	0	0	0	0	0	0	0	0	0	0	1	0.019001	0.00501	0.98	1	0.0066862	0.00501	0.96	0	0	0	0	0	0	0	0	0	0	0	0
BN1106_s5230B000038	60s ribosomal protein L12	0	0	0	0	0	0	0	0	0	0	0	0	0	0	0	0	0	0	0	0	1	0.18659	0.0545	0.99	1	0.080327	0.0545	0.98	0	0	0	0	0	0	0	0	0	0	0	0
BN1106_s5284B000043	Peptidyl-prolyl cis-trans isomerase	0	0	0	0	0	0	0	0	0	0	0	0	0	0	0	0	0	0	0	0	1	0.80224	0.0431	0.99	0	0	0	0	1	1.8809	0.0431	0.99	0	0	0	0	1	0.16607	0.0431	0.98
BN1106_s916B000192	Glycogen phosphorylase;Starch phosphorylase	0	0	0	0	0	0	0	0	0	0	0	0	0	0	0	0	0	0	0	0	1	0.0575	0.0135	0.98	0	0	0	0	0	0	0	0	0	0	0	0	0	0	0	0
BN1106_s2487B000188	Heat shock protein 70 (Hsp70);Molecular chaperone DnaK	0	0	0	0	0	0	0	0	0	0	0	0	0	0	0	0	0	0	0	0	1	0.043716	0.018	0.99	0	0	0	0	0	0	0	0	0	0	0	0	0	0	0	0
BN1106_s999B000190	Protein FAM82B;Regulator of microtubule dynamics protein 1	0	0	0	0	0	0	0	0	0	0	0	0	0	0	0	0	0	0	0	0	1	0.14371	0.0561	0.97	0	0	0	0	0	0	0	0	0	0	0	0	0	0	0	0
BN1106_s819B000365	Annexin	0	0	0	0	0	0	0	0	0	0	0	0	0	0	0	0	0	0	0	0	1	0.10162	0.0284	0.99	0	0	0	0	0	0	0	0	0	0	0	0	0	0	0	0
BN1106_s4747B000095	Sorcin;Programmed cell death protein	0	0	0	0	0	0	0	0	0	0	0	0	0	0	0	0	0	0	0	0	1	0.16572	0.0647	0.99	0	0	0	0	0	0	0	0	0	0	0	0	0	0	0	0
BN1106_s2898B000145	Cystathionine beta-synthase	0	0	0	0	0	0	0	0	0	0	0	0	0	0	0	0	0	0	0	0	1	1.0417	0.0231	0.99	0	0	0	0	0	0	0	0	0	0	0	0	0	0	0	0
BN1106_s2298B000195	Vesicle-associated membrane protein-associated protein A	0	0	0	0	0	0	0	0	0	0	0	0	0	0	0	0	0	0	0	0	1	0.089625	0.0459	0.99	0	0	0	0	0	0	0	0	0	0	0	0	0	0	0	0
BN1106_s1498B000257	Niemann-Pick disease type C1 protein	0	0	0	0	0	0	0	0	0	0	0	0	0	0	0	0	0	0	0	0	0	0	0	0	1	0.016759	0.00854	1	0	0	0	0	0	0	0	0	2	0.035807	0.0181	1
BN1106_s233B000262	Malic enzyme	0	0	0	0	0	0	0	0	0	0	0	0	0	0	0	0	0	0	0	0	0	0	0	0	1	0.026264	0.0148	0.98	0	0	0	0	0	0	0	0	0	0	0	0
BN1106_s7079B000034	Leucine aminopeptidase	0	0	0	0.17	0	0	0	0	0	0	0	0	0	0	0	0	0	0	0	0.52	0	0	0	0	1	0.043052	0.0378	0.98	0	0	0	0	0	0	0	0	0	0	0	0
BN1106_s7612B000032	Legumain-1	0	0	0	0	0	0	0	0	0	0	0	0	0	0	0	0	0	0	0	0	0	0	0	0	1	0.47147	0.0803	0.99	0	0	0	0	0	0	0	0	0	0	0	0
BN1106_s284B000286	Estrogen-regulated protein EP45;Serine protease inhibitor	0	0	0	0	0	0	0	0	0	0	0	0	0	0	0	0	0	0	0	0	0	0	0	0	1	0.087429	0.0934	0.98	0	0	0	0	0	0	0	0	0	0	0	0
BN1106_s7866B000032	Phosphoglycerate mutase	0	0	0	0	0	0	0	0	0	0	0	0	0	0	0	0	0	0	0	0	0	0	0	0	1	0.085421	0.0676	0.99	0	0	0	0	0	0	0	0	0	0	0	0
BN1106_s625B000168	Tetraspanin-CD63 receptor	0	0	0	0	0	0	0	0	0	0	0	0	0	0	0	0	0	0	0	0	0	0	0	0	0	0	0	0	1	0.37329	0.0602	0.99	1	0.76126	0.0602	0.99	1	0.067924	0.0602	0.99
BN1106_s949B000142	Dynein light chain	0	0	0	0	0	0	0	0	0	0	0	0	0	0	0	0	0	0	0	0	0	0	0	0	0	0	0	0	0	0	0	0	1	0.28666	0.153	0.99	4	2.618	0.306	1
BN1106_s8826B000029	FH-KTM kunitz-type proteinase inhibitor	0	0	0	0	0	0	0	0	0	0	0	0	0	0	0	0	0	0	0	0	0	0	0	0	0	0	0	0	0	0	0	0	1	1.3115	0.324	0.99	0	0	0	0
BN1106_s309B000234	Heat shock protein 70	0	0	0	0	0	0	0	0	0	0	0	0	0	0	0	0	0	0	0	0	0	0	0	0	0	0	0	0	0	0	0	0	0	0	0	0	2	0.05288	0.045	1
BN1106_s551B000321	Uncharacterized protein	0	0	0	0	0	0	0	0	0	0	0	0	0	0	0	0	0	0	0	0	0	0	0	0	0	0	0	0	0	0	0	0	0	0	0	0	1	0.099143	0.0279	0.98
BN1106_s3172B000053	Tyrosine 3-monooxygenase;14-3-3 protein	0	0	0	0	0	0	0	0	0	0	0	0	0	0	0	0	0	0	0	0	0	0	0	0	0	0	0	0	0	0	0	0	0	0	0	0	1	0.06653	0.049	0.99
BN1106_s8786B000020	Uncharacterized protein	0	0	0	0	0	0	0	0	0	0	0	0	0	0	0	0	0	0	0	0	0	0	0	0	0	0	0	0	0	0	0	0	0	0	0	0	1	2.1606	0.364	0.93
BN1106_s567B000345	L-lactate dehydrogenase (EC 1.1.1.27)	0	0	0	0	0	0	0	0	0	0	0	0	0	0	0	0	0	0	0	0	0	0	0	0	0	0	0	0	0	0	0	0	0	0	0	0	1	0.086696	0.0308	0.96
BN1106_s4000B000152	Uncharacterized protein	0	0	0	0	0	0	0	0	0	0	0	0.19	0	0	0	0	0	0	0	0	0	0	0	0	0	0	0	0	0	0	0	0	0	0	0	0	1	0.16237	0.08	0.98
BN1106_s1673B000136	Protein CBR-EMB-9;Collagen alpha chain	0	0	0	0	0	0	0	0	0	0	0	0	0	0	0	0	0	0	0	0	0	0	0	0	0	0	0	0	0	0	0	0	0	0	0	0	1	0.010738	0.00711	0.99
BN1106_s1848B000328	Inorganic pyrophosphatase	0	0	0	0	0	0	0	0	0	0	0	0	0	0	0	0	0	0	0	0	0	0	0	0	0	0	0	0.26	0	0	0	0	0	0	0	0	1	0.06493	0.0435	0.99
BN1106_s1026B000549	Aldo-keto reductase	0	0	0	0	0	0	0	0	0	0	0	0	0	0	0	0	0	0	0	0	0	0	0	0	0	0	0	0	0	0	0	0	0	0	0	0	1	0.052512	0.0386	0.99
