# Supplementary material for: Infection by the Helminth Parasite Fasciola hepatica Requires Rapid Regulation of Metabolic, Virulence, and Invasive Factors to Adjust to Its Mammalian Host
Source: Mol Cell Proteomics. 2018 Jan 10;17(4):792–809. doi: 10.1074/mcp.RA117.000445 (PMC5880117; doi:10.1074/mcp.RA117.000445)
Supplement: Supplemental Data [file supp_RA117.000445_133638_1_supp_37292_p07v7z.xlsx]

## Sheet: Sheet1
Supplemental Table S8. Differential expression of the F. hepatica antioxidants.
(A) Proteins identified in secretome
			Mean emPAI values			FhTRX abundance (Fold change)			FhPRX_1 abundance (Fold Change)
Identifier	Description		NEJ_1hr	NEJ_3hr	NEJ_24hr	NEJ_1hr	NEJ_3hr	NEJ_24hr	NEJ_1hr	NEJ_3hr	NEJ_24hr
BN1106_s4026B000080	Thioredoxin	FhTRX	7.21883	7.73937	9.97963	\	\	\	\	\	\
BN1106_s1614B000280	Peroxiredoxin	FhPRX_1	3.67393	2.13201	2.1639	1.96488	3.63009	4.61187	\	\	\
BN1106_s3189B000243	Superoxide dismutase	FhSOD_1	0.965273	0.317183	0.179063	7.47854	24.4003	55.7324	3.8061	6.72169	12.0846
(B) Proteins identified in somatic proteome
			Mean emPAI values				FhTRX abundance (Fold change)				FhPRX_1 abundance (Fold Change)
Identifier	Description		Met	NEJ_3hr	NEJ_24hr	NEJ_48hr	Met	NEJ_3hr	NEJ_24hr	NEJ_48hr	Met	NEJ_3hr	NEJ_24hr	NEJ_48hr
BN1106_s9271B000022	Thioredoxin glutathione reductase	FhTGR_1	0.087924	0.17639	0.130285	0.2153	251.757	43.8795	479.338	319.338	16.1742	11.6608	9.4603	6.18068
BN1106_s3005B000095	Thioredoxin glutathione reductase	FhTGR_2	0.61679	0.58303	0.735285	0.98581	35.8882	13.2753	84.9337	69.7432	2.30565	3.52786	1.67627	1.34985
BN1106_s4026B000080	Thioredoxin	FhTRX	22.1355	7.7399	62.4505	68.7535	\	\	\	\	\	\	\	\
BN1106_s1614B000280	Peroxiredoxin	FhPRX_1	1.4221	2.05685	1.23253	1.3307	15.5654	3.76299	50.6683	51.6672	\	\	\	\
BN1106_s3189B000243	Superoxide dismutase	FhSOD_1	0.92609	0.857675	0.598745	0.65907	23.9021	9.02428	104.302	104.319	1.5356	2.39817	2.05853	2.01906
BN1106_s4478B000037	Superoxide dismutase	FhSOD_2	0.8076	1.09669	1.34934	0.98925	27.409	7.05748	46.2823	69.5006	1.7609	1.8755	0.913435	1.34516
BN1106_s5500B000138	Superoxide dismutase	FhSOD_3	0.097763	0.0911625	0.058995	0.178277	226.42	84.9022	1058.57	385.655	14.5464	22.5625	20.8922	7.46423
